# Supplementary material for: FishDB: an integrated functional genomics database for fishes
Source: BMC Genomics. 2020 Nov 17;21:801. doi: 10.1186/s12864-020-07159-9 (PMC7670658; doi:10.1186/s12864-020-07159-9)
Supplement: Supplementary file 1 — Additional file 1 : Supplementary Data S1. The fish genomes downloaded from public databases in FishDB. [file 12864_2020_7159_MOESM1_ESM.xlsx]

## Sheet: Data S1
Supplementary Data S1. The fish genomes downloaded from public databases in FishDB.
Order	Species Name	Assembly	Level	Size (Mb)	Scaffolds
Cypriniformes	Danio rerio	GCA_000002035.4	Chromosome	1679.2	2848
Tetraodontiformes	Takifugu rubripes	GCA_000180615.2	Chromosome	391.485	7091
Perciformes	Gasterosteus aculeatus	GCA_000180675.1	Contig	446.611	16957
Tetraodontiformes	Tetraodon nigroviridis	GCA_000180735.1	Scaffold	342.403	25773
Cichliformes	Oreochromis niloticus	GCA_001858045.3	Chromosome	1005.68	2460
Siluriformes	Ictalurus punctatus	GCA_001660625.1	Chromosome	783.275	9975
Salmoniformes	Oncorhynchus mykiss	GCA_002163495.1	Chromosome	2179	139800
Petromyzontiformes	Petromyzon marinus	GCA_002833325.1	Scaffold	1130.42	12061
Salmoniformes	Salmo salar	GCA_000233375.4	Chromosome	2966.89	241573
Beloniformes	Oryzias latipes	GCA_002234675.1	Chromosome	734.057	25
Chimaeriformes	Callorhinchus milii	GCA_000165045.2	Scaffold	974.499	21204
Cyprinodontiformes	Fundulus heteroclitus	GCA_000826765.1	Scaffold	1021.9	10180
Cichliformes	Mchenga conophoros	GCA_000150855.1	Scaffold	73.4256	61923
Cichliformes	Labeotropheus fuelleborni	GCA_000150875.1	Scaffold	70.8584	58245
Cichliformes	Melanochromis auratus	GCA_000150895.1	Scaffold	68.2386	63297
Cichliformes	Maylandia zebra	GCA_000238955.5	Chromosome	957.485	1690
Cichliformes	Rhamphochromis esox	GCA_000150935.1	Scaffold	71.2951	55751
Cyprinodontiformes	Nothobranchius furzeri	GCA_001465895.2	Chromosome	1242.52	6013
Cyprinodontiformes	Nothobranchius kuhntae	GCA_000173855.1	Scaffold	5.23461	5934
Pleuronectiformes	Scophthalmus maximus	GCA_003186165.1	Chromosome	524.979	22
Siluriformes	Tachysurus fulvidraco	GCA_003724035.1	Scaffold	713.811	663
Perciformes	Dicentrarchus labrax	GCA_000689215.1	Scaffold	675.917	25
Gadiformes	Gadus morhua	GCA_000231765.1	Scaffold	824.311	427427
Coelacanthiformes	Latimeria chalumnae	GCA_000225785.1	Scaffold	2860.59	22819
Cichliformes	Haplochromis burtoni	GCA_000239415.1	Scaffold	831.412	8001
Cichliformes	Neolamprologus brichardi	GCA_000239395.1	Scaffold	847.91	9099
Cichliformes	Pundamilia nyererei	GCA_000239375.1	Scaffold	830.133	7236
Polymixiiformes	Polymixia japonica	GCA_900302305.1	Scaffold	554.896	92198
Lampriformes	Lampris guttatus	GCA_900302545.1	Scaffold	849.278	208230
Percopsiformes	Percopsis transmontana	GCA_900302285.1	Scaffold	458.089	53197
Beryciformes	Rondeletia loricata	GCA_900302605.1	Scaffold	568.598	103827
Beryciformes	Beryx splendens	GCA_900312565.1	Scaffold	533.268	117400
Zeiformes	Zeus faber	GCA_900323335.1	Scaffold	610.433	135758
Spariformes	Pagrus major	GCA_002897255.1	Scaffold	875.465	886260
Gadiformes	Lota lota	GCA_900302385.1	Scaffold	397.499	106616
Cyprinodontiformes	Gambusia affinis	GCA_003097735.1	Scaffold	598.663	2943
Trachichthyiformes	Monocentris japonicus	GCA_900323365.1	Scaffold	556.024	52108
Polypteriformes	Erpetoichthys calabaricus	GCA_900747795.2	Chromosome	3811.04	1885
Perciformes	Sebastes schlegelii	GCA_004335315.1	Contig	728.477	146105
Tetraodontiformes	Mola mola	GCA_001698575.1	Scaffold	639.452	5552
Osteoglossiformes	Scleropages formosus	GCA_001624265.1	Scaffold	777.359	4819
Gadiformes	Melanogrammus aeglefinus	GCA_900291075.1	Scaffold	652.791	8420
Gadiformes	Merlangius merlangus	GCA_900323355.1	Scaffold	423.942	122642
Clupeiformes	Denticeps clupeoides	GCA_900700345.1	Scaffold	6.03073	42
Gadiformes	Trachyrincus murrayi	GCA_900323305.1	Scaffold	452.417	40927
Perciformes	Amphiprion ocellaris	GCA_002776465.1	Scaffold	880.721	6405
Clupeiformes	Sardina pilchardus	GCA_900499035.1	Scaffold	949.617	117259
Stylephoriformes	Stylephorus chordatus	GCA_900312615.1	Scaffold	488.489	128468
Gadiformes	Boreogadus saida	GCA_900302515.1	Scaffold	412.07	137701
Gadiformes	Arctogadus glacialis	GCA_900303235.1	Scaffold	428.792	139389
Cypriniformes	Hypophthalmichthys nobilis	GCA_004193235.1	Scaffold	1012.06	121326
Centrarchiformes	Oplegnathus fasciatus	GCA_003416845.1	Scaffold	766.301	4149
Orectolobiformes	Chiloscyllium plagiosum	GCA_004010195.1	Chromosome	3776.55	601049
Salmoniformes	Thymallus thymallus	GCA_004348285.1	Chromosome	1564.83	3831
Beloniformes	Oryzias javanicus	GCA_003999625.1	Chromosome	809.68	254
Cypriniformes	Sinocyclocheilus grahami	GCA_001515645.1	Scaffold	1750.29	31277
Scombriformes	Thunnus albacares	GCA_900302625.1	Scaffold	728.212	38995
Perciformes	Collichthys lucidus	GCA_004119915.1	Chromosome	877.615	854
Centrarchiformes	Micropterus floridanus	GCA_002592385.1	Contig	1001.52	249768
Gadiformes	Pollachius virens	GCA_900312635.1	Scaffold	394.928	116705
Gadiformes	Merluccius merluccius	GCA_900312545.1	Scaffold	401.035	102914
Anabantiformes	Channa argus	GCA_004786185.1	Chromosome	644.13	562
Characiformes	Pygocentrus nattereri	GCA_001682695.1	Scaffold	1285.35	283518
Semionotiformes	Lepisosteus oculatus	GCA_000242695.1	Chromosome	945.878	2106
Myxiniformes	Eptatretus burgeri	GCA_900186335.2	Scaffold	2608.38	10846
Perciformes	Morone saxatilis	GCA_001663605.1	Scaffold	585.167	35012
Perciformes	Notothenia coriiceps	GCA_000735185.1	Scaffold	636.614	38657
Cyprinodontiformes	Xiphophorus maculatus	GCA_002775205.2	Chromosome	704.321	102
Cypriniformes	Carassius auratus	GCA_003368295.1	Chromosome	1820.64	6216
Gadiformes	Gadus chalcogrammus	GCA_900302575.1	Scaffold	448.868	130159
Scombriformes	Thunnus thynnus	GCA_003231725.1	Scaffold	648.209	354425
Cypriniformes	Cyprinus carpio	GCA_000951615.2	Chromosome	1713.66	9378
Pleuronectiformes	Paralichthys olivaceus	GCA_001970005.2	Scaffold	643.911	9525
Anguilliformes	Anguilla anguilla	GCA_000695075.1	Scaffold	1018.7	501148
Rajiformes	Leucoraja erinacea	GCA_000238235.1	Contig	1555.46	2962366
Perciformes	Sebastes rubrivinctus	GCA_000475215.1	Scaffold	756.297	68206
Spariformes	Sparus aurata	GCA_003309015.1	Chromosome	830.382	34642
Pleuronectiformes	Cynoglossus semilaevis	GCA_000523025.1	Chromosome	470.199	31181
Gobiiformes	Boleophthalmus pectinirostris	GCA_000788275.1	Scaffold	955.752	16620
Cypriniformes	Hypophthalmichthys molitrix	GCA_004764525.1	Scaffold	1104.68	107095
Salmoniformes	Salvelinus alpinus	GCA_002910315.2	Chromosome	2169.55	16702
Perciformes	Larimichthys crocea	GCA_000972845.2	Chromosome	657.94	9998
Clupeiformes	Tenualosa ilisha	GCA_003651195.1	Scaffold	815.648	124209
Orectolobiformes	Chiloscyllium punctatum	GCA_003427335.1	Scaffold	3375.7	280241
Osteoglossiformes	Arapaima gigas	GCA_900497675.1	Scaffold	661.279	5301
Carangiformes	Seriola quinqueradiata	GCA_002217815.1	Scaffold	639.27	384
Carangiformes	Seriola lalandi dorsalis	GCA_002814215.1	Scaffold	732.51	99598
Carangiformes	Seriola dumerili	GCA_002260705.1	Scaffold	677.686	34656
Cypriniformes	Labeo rohita	GCA_004120215.1	Scaffold	1484.73	13623
Carcharhiniformes	Scyliorhinus torazame	GCA_003427355.1	Scaffold	4470.98	458049
Perciformes	Anoplopoma fimbria	GCA_000499045.1	Contig	699.326	208506
Beloniformes	Oryzias melastigma	GCA_002922805.1	Scaffold	779.47	8603
Perciformes	Chaenocephalus aceratus	GCA_900302675.1	Scaffold	623.452	114963
Cyprinodontiformes	Poecilia formosa	GCA_000485575.1	Scaffold	748.923	3985
Characiformes	Astyanax mexicanus	GCA_000372685.2	Chromosome	1335.24	2415
Perciformes	Stegastes partitus	GCA_000690725.1	Scaffold	800.492	5818
Cyprinodontiformes	Cyprinodon variegatus	GCA_000732505.1	Scaffold	1035.18	9259
Salmoniformes	Oncorhynchus kisutch	GCA_002021735.1	Chromosome	2369.93	22813
Salmoniformes	Oncorhynchus tshawytscha	GCA_002872995.1	Chromosome	2425.71	15946
Cyprinodontiformes	Austrofundulus limnaeus	GCA_001266775.1	Scaffold	866.963	29785
Cypriniformes	Pimephales promelas	GCA_000700825.1	Scaffold	1219.33	73057
Scombriformes	Thunnus orientalis	GCA_000418415.1	Contig	684.497	133062
Anguilliformes	Anguilla japonica	GCA_003597225.1	Scaffold	966.917	83292
Gobiiformes	Scartelaos histophorus	GCA_000787155.1	Scaffold	695.009	156044
Perciformes	Lates calcarifer	GCA_001640805.1	Scaffold	668.481	3808
Tetraodontiformes	Takifugu flavidus	GCA_003711565.1	Chromosome	366.288	867
Perciformes	Sebastes nigrocinctus	GCA_000475235.3	Scaffold	746.045	15872
Cyprinodontiformes	Poecilia mexicana	GCA_001443325.1	Scaffold	801.711	18105
Labriformes	Labrus bergylta	GCA_900080235.1	Scaffold	805.481	13466
Cichliformes	Astatotilapia calliptera	GCA_900246225.3	Chromosome	880.446	249
Cypriniformes	Leuciscus waleckii	GCA_900092035.1	Scaffold	752.539	4888
Cyprinodontiformes	Xiphophorus hellerii	GCA_003331165.1	Chromosome	733.127	85
Clupeiformes	Clupea harengus	GCA_000966335.1	Scaffold	807.712	6915
Perciformes	Perca flavescens	GCA_004354835.1	Chromosome	877.456	268
Syngnathiformes	Hippocampus comes	GCA_001891065.1	Scaffold	493.776	37377
Cyprinodontiformes	Xiphophorus couchianus	GCA_001444195.3	Chromosome	688.542	68
Petromyzontiformes	Lethenteron camtschaticum	GCA_000466285.1	Scaffold	1030.66	86125
Cyprinodontiformes	Poecilia latipinna	GCA_001443285.1	Scaffold	815.145	17988
Siluriformes	Pangasianodon hypophthalmus	GCA_003671635.1	Scaffold	715.76	567
Cypriniformes	Cirrhinus molitorella	GCA_004028445.1	Scaffold	920.273	478313
Carangiformes	Echeneis naucrates	GCA_900963505.1	Scaffold	528.272	1405
Esociformes	Esox lucius	GCA_000721915.3	Chromosome	904.497	1211
Acipenseriformes	Acipenser ruthenus	GCA_004119895.1	Scaffold	1732.55	215913
Perciformes	Nibea albiflora	GCA_900327885.1	Scaffold	574.466	11977
Cypriniformes	Oxygymnocypris stewartii	GCA_003573665.1	Scaffold	1849.22	26281
Anabantiformes	Helostoma temminkii	GCA_900302695.1	Scaffold	599.808	21407
Carangiformes	Trachinotus ovatus	GCA_900607315.1	Scaffold	648.062	138
Cyprinodontiformes	Kryptolebias marmoratus	GCA_001649575.1	Scaffold	680.367	3073
Cyprinodontiformes	Poecilia reticulata	GCA_000633615.2	Chromosome	731.622	3029
Perciformes	Miichthys miiuy	GCA_001593715.1	Scaffold	619.301	6294
Scombriformes	Pampus argenteus	GCA_000697985.1	Scaffold	350.449	298139
Perciformes	Sebastes koreanus	GCA_004335335.1	Contig	725.092	147157
Synbranchiformes	Monopterus albus	GCA_001952655.1	Scaffold	684.144	20622
Perciformes	Pungitius pungitius	GCA_003399555.1	Scaffold	441.09	7847
Anguilliformes	Anguilla rostrata	GCA_001606085.1	Scaffold	1413.03	79209
Orectolobiformes	Rhincodon typus	GCA_001642345.2	Scaffold	2931.6	57334
Centrarchiformes	Maccullochella peelii	GCA_002120245.1	Scaffold	633.241	18198
Cichliformes	Amphilophus citrinellus	GCA_000751415.1	Scaffold	844.903	6637
Siluriformes	Clarias batrachus	GCA_003987875.1	Scaffold	821.75	10042
Synbranchiformes	Mastacembelus armatus	GCA_900700395.1	Contig	43.7039	1437
Perciformes	Amphiprion percula	GCA_003047355.2	Chromosome	908.956	366
Mugiliformes	Planiliza haematocheilus	GCA_005024645.1	Contig	747.343	1453
Anabantiformes	Anabas testudineus	GCA_900302665.1	Scaffold	524.845	23072
Cyprinodontiformes	Cyprinodon nevadensis pectoralis	GCA_000776015.1	Scaffold	1011.85	96516
Salmoniformes	Hucho hucho	GCA_003317085.1	Scaffold	2487.55	71639
Pleuronectiformes	Pseudopleuronectes yokohamae	GCA_000787555.1	Contig	547.831	525502
Gobiiformes	Periophthalmus magnuspinnatus	GCA_000787105.1	Scaffold	701.697	26060
Gobiiformes	Periophthalmodon schlosseri	GCA_000787095.1	Scaffold	679.761	46662
Perciformes	Perca fluviatilis	GCA_003412525.1	Scaffold	958.225	31105
Anabantiformes	Betta splendens	GCA_900634795.2	Chromosome	441.372	69
Perciformes	Ophiodon elongatus	GCA_004358465.1	Scaffold	635.568	18379
Cypriniformes	Sinocyclocheilus anshuiensis	GCA_001515605.1	Scaffold	1632.72	85682
Cypriniformes	Sinocyclocheilus rhinocerous	GCA_001515625.1	Scaffold	1655.79	164173
Carangiformes	Seriola rivoliana	GCA_002994505.1	Scaffold	666.142	1343
Perciformes	Sebastes minor	GCA_001910765.2	Scaffold	681.653	166448
Perciformes	Sebastes steindachneri	GCA_001910785.2	Scaffold	648.011	279232
Perciformes	Cottus rhenanus	GCA_001455555.1	Scaffold	563.609	164693
Pempheriformes	Lateolabrax maculatus	GCA_004023545.1	Chromosome	519.239	24
Perciformes	Sebastes aleutianus	GCA_001910805.2	Scaffold	899.65	10489
Perciformes	Acanthochromis polyacanthus	GCA_002109545.1	Scaffold	991.585	30414
Labriformes	Symphodus melops	GCA_002819105.1	Contig	614.569	5060
Osteoglossiformes	Paramormyrops kingsleyae	GCA_002872115.1	Scaffold	799.421	4667
Gadiformes	Coryphaenoides rupestris	GCA_002895965.1	Scaffold	829.209	47680
Gadiformes	Mora moro	GCA_900303205.1	Scaffold	344.961	100621
Osmeriformes	Osmerus eperlanus	GCA_900302275.1	Scaffold	342.759	73274
Stomiiformes	Borostomias antarcticus	GCA_900323325.1	Scaffold	430.363	104734
Aulopiformes	Parasudis fraserbrunneri	GCA_900302295.1	Scaffold	707.987	156389
Ateleopodiformes	Guentherus altivela	GCA_900312595.1	Scaffold	539.599	189411
Myctophiformes	Benthosema glaciale	GCA_900323375.1	Scaffold	676.314	143923
Percopsiformes	Typhlichthys subterraneus	GCA_900302405.1	Scaffold	555.56	84841
Zeiformes	Cyttopsis rosea	GCA_900302355.1	Scaffold	546.506	111974
Gadiformes	Bregmaceros cantori	GCA_900302395.1	Scaffold	1144.1	258566
Gadiformes	Merluccius polli	GCA_900312625.1	Scaffold	401.149	113894
Gadiformes	Merluccius capensis	GCA_900312945.1	Scaffold	414.317	110925
Gadiformes	Melanonus zugmayeri	GCA_900302345.1	Scaffold	432.903	82409
Gadiformes	Muraenolepis marmoratus	GCA_900302325.1	Scaffold	416.391	138928
Gadiformes	Trachyrincus scabrus	GCA_900303215.1	Scaffold	369.862	80958
Gadiformes	Laemonema laureysi	GCA_900303225.1	Scaffold	306.495	86525
Gadiformes	Bathygadus melanobranchus	GCA_900302375.1	Scaffold	431.203	92290
Gadiformes	Macrourus berglax	GCA_900302365.1	Scaffold	399.876	118318
Gadiformes	Malacocephalus occidentalis	GCA_900312585.1	Scaffold	350.34	95829
Gadiformes	Phycis blennoides	GCA_900302315.1	Scaffold	416.767	62684
Gadiformes	Phycis phycis	GCA_900302335.1	Scaffold	346.335	100771
Gadiformes	Molva molva	GCA_900323295.1	Scaffold	437.481	111875
Gadiformes	Brosme brosme	GCA_900302425.1	Scaffold	412.731	114910
Gadiformes	Trisopterus minutus	GCA_900302415.1	Scaffold	334.717	106116
Gadiformes	Gadiculus argenteus	GCA_900302595.1	Scaffold	396.767	123363
Lampriformes	Regalecus glesne	GCA_900302585.1	Scaffold	656.004	105196
Holocentriformes	Myripristis jacobus	GCA_900302555.1	Scaffold	720.397	64974
Holocentriformes	Holocentrus rufus	GCA_900302615.1	Scaffold	649.757	58113
Holocentriformes	Neoniphon sammara	GCA_900302535.1	Scaffold	659.226	56655
Beryciformes	Acanthochaenus luetkenii	GCA_900312575.1	Scaffold	545.759	91087
Ophidiiformes	Brotula barbata	GCA_900303265.1	Scaffold	485.061	29854
Ophidiiformes	Lamprogrammus exutus	GCA_900312555.1	Scaffold	492.85	120937
Ophidiiformes	Carapus acus	GCA_900312935.1	Scaffold	387.834	46699
Batrachoidiformes	Chatrabus melanurus	GCA_900302635.1	Scaffold	1128.44	238795
Gobiiformes	Lesueurigobius sanzi	GCA_900303255.1	Scaffold	810.626	130360
Perciformes	Myoxocephalus scorpius	GCA_900312955.1	Scaffold	520.316	85863
Perciformes	Sebastes norvegicus	GCA_900302655.1	Scaffold	717.741	75627
Spariformes	Spondyliosoma cantharus	GCA_900302685.1	Scaffold	680.472	47064
Lophiiformes	Antennarius striatus	GCA_900303275.1	Scaffold	441.857	70398
Carangiformes	Selene dorsalis	GCA_900303245.1	Scaffold	528.779	36113
Blenniiformes	Parablennius parvicornis	GCA_900302745.1	Scaffold	599.249	66539
Perciformes	Pseudochromis fuscus	GCA_900323345.1	Scaffold	657.041	52042
Perciformes	Chromis chromis	GCA_900302755.1	Scaffold	834.429	104482
Cichliformes	Simochromis diagramma	GCA_900408965.1	Scaffold	848.827	823
Cypriniformes	Danionella dracula	GCA_900490495.1	Scaffold	665.208	996
Siluriformes	Ageneiosus marmoratus	GCA_003347165.1	Scaffold	1030	16063
Perciformes	Morone chrysops	GCA_003610055.1	Scaffold	620.984	84096
Gymnotiformes	Electrophorus electricus	GCA_003665695.2	Scaffold	551.881	8786
Cypriniformes	Anabarilius grahami	GCA_003731715.1	Scaffold	991.887	80398
Perciformes	Hypoplectrus puella	GCA_900610375.1	Scaffold	612.29	14375
Tetraodontiformes	Takifugu bimaculatus	GCA_004026145.1	Chromosome	371.676	22
Cypriniformes	Poropuntius huangchuchieni	GCA_004124795.1	Scaffold	760.177	625277
Perciformes	Cottoperca gobio	GCA_900634415.1	Chromosome	609.392	322
Perciformes	Parambassis ranga	GCA_900634625.1	Chromosome	551.013	156
Blenniiformes	Gouania willdenowi	GCA_900634775.1	Chromosome	937.151	441
Perciformes	Sebastes nudus	GCA_004335365.1	Contig	724.045	180312
Perciformes	Pseudoliparis sp. Yap Trench	GCA_004335475.1	Scaffold	840.641	3134
Perciformes	Anarrhichthys ocellatus	GCA_004355925.1	Scaffold	612.774	10816
Perciformes	Parambassis ranga	GCA_900651595.1	Scaffold	486.545	2242
Labriformes	Symphodus melops	GCA_900323315.1	Scaffold	533.824	50156
Pempheriformes	Lateolabrax maculatus	GCA_004028665.1	Chromosome	586.07	24
Anabantiformes	Betta splendens	GCA_003650155.1	Scaffold	456.232	12333
Perciformes	Perca fluviatilis	GCA_900302645.1	Scaffold	630.663	140281
Anabantiformes	Anabas testudineus	GCA_900324465.1	Scaffold	569.722	70
Synbranchiformes	Mastacembelus armatus	GCA_900324485.1	Scaffold	593.082	126
Perciformes	Pungitius pungitius	GCA_003935095.1	Scaffold	463.371	170960
Cyprinodontiformes	Kryptolebias marmoratus	GCA_001663955.1	Scaffold	653.96	40757
Carangiformes	Trachinotus ovatus	GCA_900231065.1	Scaffold	652.812	6737
Esociformes	Esox lucius	GCA_004634155.1	Chromosome	940.907	811
Carangiformes	Echeneis naucrates	GCA_900963305.1	Chromosome	544.213	37
Clupeiformes	Clupea harengus	GCA_900700415.1	Chromosome	725.67	26
Cyprinodontiformes	Xiphophorus hellerii	GCA_001443345.1	Scaffold	733.802	25
Tetraodontiformes	Takifugu flavidus	GCA_000400755.1	Scaffold	378.032	34332
Perciformes	Lates calcarifer	GCA_900066045.1	Contig	605.008	1422
Anguilliformes	Anguilla japonica	GCA_000470695.1	Scaffold	1151.14	323740
Cypriniformes	Pimephales promelas	GCA_000700965.1	Scaffold	957.81	810921
Salmoniformes	Oncorhynchus tshawytscha	GCA_002831465.1	Chromosome	2362.28	115115
Characiformes	Astyanax mexicanus	GCA_004802775.1	Scaffold	1191.24	10735
Carangiformes	Seriola lalandi	GCA_003054885.1	Scaffold	766.364	7606
Carangiformes	Seriola quinqueradiata	GCA_002207885.1	Scaffold	861.629	74780
Clupeiformes	Tenualosa ilisha	GCA_004329175.1	Scaffold	710.28	100181
Perciformes	Larimichthys crocea	GCA_003711585.1	Chromosome	689.152	599
Pleuronectiformes	Paralichthys olivaceus	GCA_001904815.2	Chromosome	545.775	7202
Cypriniformes	Cyprinus carpio	GCA_001270105.1	Scaffold	1380.1	80028
Cyprinodontiformes	Xiphophorus maculatus	GCA_000241075.1	Scaffold	729.664	20632
Perciformes	Morone saxatilis	GCA_004916995.1	Scaffold	598.11	629
Clupeiformes	Sardina pilchardus	GCA_003604335.1	Scaffold	641.492	45321
Clupeiformes	Denticeps clupeoides	GCA_900700375.1	Chromosome	567.401	460
Gadiformes	Melanogrammus aeglefinus	GCA_900302525.1	Scaffold	374.396	123841
Osteoglossiformes	Scleropages formosus	GCA_900964775.1	Chromosome	784.546	71
Polypteriformes	Erpetoichthys calabaricus	GCA_900700845.1	Scaffold	0.39966	4
Coelacanthiformes	Latimeria chalumnae	GCA_000325985.2	Scaffold	2736.33	37861
Gadiformes	Gadus morhua	GCA_900302565.1	Scaffold	495.065	52137
Perciformes	Dicentrarchus labrax	GCA_000180815.1	Contig	98.2281	36166
Cyprinodontiformes	Nothobranchius furzeri	GCA_000878545.1	Scaffold	1022.97	46717
Cichliformes	Maylandia zebra	GCA_000150915.1	Scaffold	79.1683	65094
Beloniformes	Oryzias latipes	GCA_002234695.1	Chromosome	744.414	24
Petromyzontiformes	Petromyzon marinus	GCA_000148955.1	Scaffold	885.535	25005
Cichliformes	Oreochromis niloticus	GCA_000188235.2	Chromosome	927.696	5910
Salmoniformes	Oncorhynchus mykiss	GCA_900005705.1	Chromosome	1877.56	79942
Siluriformes	Ictalurus punctatus	GCA_004006655.2	Chromosome	1002.39	3163
Cypriniformes	Danio rerio	GCA_000767325.1	Scaffold	1411.76	32031
Cypriniformes	Danio rerio	GCA_001487895.1	Scaffold	1442.82	64482
Beloniformes	Oryzias latipes	GCA_002234715.1	Chromosome	677.633	24
Cyprinodontiformes	Nothobranchius furzeri	GCA_000182035.2	Scaffold	113.234	119834
Osteoglossiformes	Scleropages formosus	GCA_001624245.1	Scaffold	746.544	14183
Cypriniformes	Cyprinus carpio	GCA_004011555.1	Scaffold	1414.71	18488
Perciformes	Larimichthys crocea	GCA_003845795.1	Chromosome	721.257	1053
Carangiformes	Seriola quinqueradiata	GCA_003402435.1	Scaffold	627.269	1394
Anguilliformes	Anguilla japonica	GCA_002723815.1	Scaffold	1151.07	195366
Perciformes	Lates calcarifer	GCA_001010145.1	Scaffold	589.095	22775
Clupeiformes	Clupea harengus	GCA_900323705.1	Scaffold	789.622	2438
Anabantiformes	Anabas testudineus	GCA_900650485.1	Scaffold	539.091	2641
Anabantiformes	Betta splendens	GCA_900651605.1	Scaffold	426.644	3705
Perciformes	Lates calcarifer	GCA_900066035.1	Scaffold	668.465	3807
Anguilliformes	Anguilla japonica	GCA_002933695.1	Contig	35.6366	82081
Perciformes	Larimichthys crocea	GCA_900246015.1	Chromosome	689.173	599
Cypriniformes	Cyprinus carpio	GCA_004011575.1	Scaffold	1423.63	143821
Osteoglossiformes	Scleropages formosus	GCA_001624255.1	Scaffold	738.407	10955
Cyprinodontiformes	Nothobranchius furzeri	GCA_000182215.1	Scaffold	5.25286	5617
Beloniformes	Oryzias latipes	GCA_000313675.1	Chromosome	869.818	7307
Cypriniformes	Danio rerio	GCA_001483285.1	Scaffold	1228.67	73493
Beloniformes	Oryzias latipes	GCA_004347445.1	Chromosome	789.72	1141
Osteoglossiformes	Scleropages formosus	GCA_001005745.2	Scaffold	708.403	42110
Cypriniformes	Cyprinus carpio	GCA_004011595.1	Scaffold	1457.98	260608
Perciformes	Larimichthys crocea	GCA_000742935.1	Scaffold	648.407	10266
Osteoglossiformes	Scleropages formosus	GCA_900964985.1	Contig	0.923699	2
Beloniformes	Oryzias latipes	GCA_004348095.1	Chromosome	808.961	1508
Beloniformes	Oryzias latipes	GCA_004348135.1	Chromosome	749.06	2191
Beloniformes	Oryzias latipes	GCA_000151825.1	Scaffold	662.701	82496
Perciformes	Epinephelus lanceolatus	GCA_005281545.1	Chromosome	1087.4	4200
Perciformes	Macquaria australasica	GCA_005408345.1	Scaffold	675.976	2962
Cypriniformes	Ctenopharyngodon idella	GCGD	Scaffold	900.51	164368
Osteoglossiformes	Gymnarchus niloticus	EFISH	Scaffold	998.33	2331056
