# Supplementary material for: FishDB: an integrated functional genomics database for fishes
Source: BMC Genomics. 2020 Nov 17;21:801. doi: 10.1186/s12864-020-07159-9 (PMC7670658; doi:10.1186/s12864-020-07159-9)
Supplement: Supplementary file 2 — Additional file 2 : Supplementary Data S2. The fish genomes newly generated from our lab in FishDB. [file 12864_2020_7159_MOESM2_ESM.xlsx]

## Sheet: Data S2
Supplementary Data S2. The fish genomes newly generated from our lab in FishDB.
Order	Species Name	Level	Size (Mb)	Scaffolds	N50
Polypteriformes	Polypterus senegalus	Scaffold	3692.76	536357	1590563
Cypriniformes	Hypophthalmichthys nobilis	Scaffold	856.12	121451	3461626
Cypriniformes	Mylopharyngodon piceus	Scaffold	865.17	1490	4489229
Amiiformes	Amia calva	Scaffold	954.79	509564	1761619
Lampriformes	Lampris guttatus	Scaffold	1090.86	12081	590575
Cypriniformes	Hypophthalmichthys molitrix	Scaffold	837.02	131298	972830
Cypriniformes	Triplophysa microps	Scaffold	685.18	465888	2688296
Cypriniformes	Triplophysa siluroides	Scaffold	633.12	422913	1256551
Cypriniformes	Elopichthys bambusa	Scaffold	818.14	1733	4328354
Scorpaeniformes	Pseudoliparis swirei	Scaffold	683.84	6094	418461
Scorpaeniformes	Liparis tanakae	Scaffold	533.84	107905	1137374
