# Supplementary material for: FishDB: an integrated functional genomics database for fishes
Source: BMC Genomics. 2020 Nov 17;21:801. doi: 10.1186/s12864-020-07159-9 (PMC7670658; doi:10.1186/s12864-020-07159-9)
Supplement: Supplementary file 3 — Additional file 3 : Supplementary Data S3. The fish gene sets in FishDB. [file 12864_2020_7159_MOESM3_ESM.xlsx]

## Sheet: Data S3
Supplementary Data S3. The fish gene sets in FishDB.
Species Name	Genome Size (Mb)	GC (%)	Scaffold N50	Contig N50	Gene number	Protein number
Polypterus senegalus	3692.76	39.18	1590563	31198	20582	20582
Hypophthalmichthys nobilis	856.12	37.22	3461626	39096	24229	24229
Mylopharyngodon piceus	865.17	37.44	4489229	46123	29542	29800
Amia calva	954.79	40.35	1761619	9301	19817	19817
Lampris guttatus	1090.86	38.35	590575	590575	23755	23755
Hypophthalmichthys molitrix	837.02	37.1	972830	19901	24571	24571
Triplophysa microps	685.18	39.04	2688296	64046	27431	27431
Triplophysa siluroides	633.12	39.32	1256551	27111	34480	34480
Elopichthys bambusa	818.14	37.39	4328354	51419	26985	26994
Pseudoliparis swirei	683.84	43.72	418461	337852	25262	25262
Liparis tanakae	533.84	43.39	1137374	9134	23776	23776
Ctenopharyngodon idellus	900.51	37.42	6428943	39122	32811	32811
Salmo salar	2966.89	43.8912	1366254	57618	59213	97738
Oncorhynchus tshawytscha	2425.71	43.7341	1728323	133169	52957	73277
Oncorhynchus mykiss	2179	43.4875	1670138	13827	51001	71266
Sinocyclocheilus rhinocerous	1655.79	38.1	945738	18758	52111	68562
Sinocyclocheilus anshuiensis	1632.72	38.0001	1284143	17271	50985	68474
Sinocyclocheilus grahami	1750.29	38.7	1156368	29353	54207	67410
Cyprinus carpio	1713.66	37.3325	7828959	75080	67358	63297
Oreochromis niloticus	1005.68	40.7187	38839487	2923640	40833	61679
Carassius auratus	1820.64	37.4838	22763433	821153	46284	60528
Salvelinus alpinus	2169.55	43.6053	1018695	55619	45711	59939
Oncorhynchus kisutch	2369.93	43.6225	1266128	58118	44786	57592
Danio rerio	1679.2	36.6374	7379053	1422317	46998	57100
Paramormyrops kingsleyae	799.421	44.4	1731158	37656	28269	55288
Astatotilapia calliptera	880.446	41.0816	38669361	4438245	31295	52718
Cyprinus carpio	1380.1	36.9	66838	7872	50485	50486
Denticeps clupeoides	567.401	43.744	22793177	3059612	33335	50058
Poecilia formosa	748.923	39.6	1574226	57472	31585	49495
Ictalurus punctatus	783.275	39.8391	7726806	77201	27156	47978
Poecilia mexicana	801.711	40.7	275316	39840	30746	47406
Tachysurus fulvidraco	713.811	39.6001	3653474	980445	30061	47176
Xiphophorus couchianus	688.542	39.0399	30550352	15315838	28972	47076
Poecilia latipinna	815.145	40.8	279200	33278	30571	47072
Oncorhynchus mykiss	1877.56	43.9941	383627	9390	46585	46585
Larimichthys crocea	657.94	41.3589	27037660	277487	26985	46335
Maylandia zebra	957.485	41.1537	32660920	1407748	31348	46173
Lates calcarifer	668.481	40.8001	1191366	1066117	30224	45223
Oryzias latipes	734.057	40.8475	31218526	2530934	26846	44766
Haplochromis burtoni	831.412	41.9	1194190	21886	26625	44653
Pygocentrus nattereri	1285.35	40.6001	1440044	57732	28178	44364
Poecilia reticulata	731.622	40.2816	5270359	41908	26373	43715
Xiphophorus maculatus	704.321	39.0265	31535491	9181372	27213	43564
Gouania willdenowi	937.151	38.4531	38978045	1838341	28124	43478
Perca flavescens	877.456	40.8426	37412490	4268950	28862	42939
Astyanax mexicanus	1335.24	38.409	35377769	1767240	30815	42649
Kryptolebias marmoratus	680.367	40.6001	2229659	57884	24862	42376
Oryzias melastigma	779.47	39.6	23737187	30057	27090	42280
Mastacembelus armatus	593.082	40.9001	24807201	8014513	25044	42170
Hippocampus comes	493.776	43.6998	2034572	39546	25471	41965
Lepisosteus oculatus	945.878	40.4083	6928108	68337	21770	41647
Scleropages formosus	777.359	44	5965175	30805	24709	41445
Parambassis ranga	551.013	42.5376	22993012	5080925	27680	40932
Anabas testudineus	569.722	40.5001	26090302	7055436	27272	40384
Monopterus albus	684.144	41.5001	2106322	22239	23830	40334
Cynoglossus semilaevis	470.199	41.2788	509861	27008	25514	39241
Amphiprion ocellaris	880.721	39.5001	401715	324210	26097	39151
Seriola lalandi dorsalis	732.51	40.9002	1269737	51346	28255	38827
Pundamilia nyererei	830.133	41.9	2525540	22622	24446	38583
Pangasianodon hypophthalmus	715.76	39.0001	14288580	62522	24083	38577
Fundulus heteroclitus	1021.9	41.2	1252252	16688	25849	38234
Electrophorus electricus	551.881	42.8	613956	37141	24602	37771
Labeo rohita	1484.73	35.0001	1959535	522833	37499	37451
Nothobranchius furzeri	1242.52	44.8104	15858201	19950	25026	36873
Acanthochromis polyacanthus	991.585	41.5	334400	16099	27009	36596
Cyprinodon variegatus	1035.18	39.5001	835301	20803	24878	36524
Paralichthys olivaceus	643.911	43.2001	10546925	36690	24567	36123
Labrus bergylta	805.481	40.9	794648	703847	28378	35873
Austrofundulus limnaeus	866.963	41.1	1098383	8097	26706	35329
Latimeria chalumnae	2860.59	43	924513	12671	26117	34251
Seriola dumerili	677.686	40.9002	5812906	249509	24086	32734
Notothenia coriiceps	636.614	40.8002	217655	17492	26863	32182
Stegastes partitus	800.492	42.1	411659	43010	24580	31597
Neolamprologus brichardi	847.91	42.0001	4430025	13047	25031	31372
Takifugu rubripes	391.485	45.8414	928938	52883	23164	31052
Clupea harengus	807.712	44.5001	1860920	22275	25434	28335
Callorhinchus milii	974.499	42.5998	4521921	46577	33094	28237
Rhincodon typus	2931.6	41.8	144422	144422	24529	27896
Tetraodon nigroviridis	342.403	46.6	734039	29054	27883	27883
Scophthalmus maximus	524.979	43.431	24811384	54836	21194	26458
Boleophthalmus pectinirostris	955.752	40.1001	2375582	20437	22665	25161
Scleropages formosus	708.403	43.2	58849	5013	24736	24274
Anabarilius grahami	991.887	36.7	4459447	36058	23906	23906
Oryzias javanicus	809.68	38.9689	35390520	3558013	21454	21454
Gambusia affinis	598.663	38.2	6651460	17511	19445	19445
Esox lucius	940.5	42.09	32939842	68176	23925	43143
Gadus morhua	832.11	45.56	136353	2309	20095	22100
Periophthalmus magnuspinnatus	701.7	39.84	296161	28254	22252	30071
Amphilophus citrinellus	844.9	40.74	1216136	19360	23675	31765
Amphiprion percula	908.94	39.53	38416550	3123421	23872	34985
Mola mola	639.45	41.12	8766736	23239	21397	29015
