# Supplementary material for: FishDB: an integrated functional genomics database for fishes
Source: BMC Genomics. 2020 Nov 17;21:801. doi: 10.1186/s12864-020-07159-9 (PMC7670658; doi:10.1186/s12864-020-07159-9)
Supplement: Supplementary file 4 — Additional file 4 : Supplementary Data S4. The fish transcriptomes downloaded from Transcriptome Shotgun Assembly (TSA) in FishDB. [file 12864_2020_7159_MOESM4_ESM.xlsx]

## Sheet: Data S4
Supplementary Data S4. The fish transcriptomes downloaded from TSA (Transcriptome Shotgun Assemblies) in FishDB.
Order	Species Name	Sample	Bioproject	Biosample	TSA	Total length	Contig count
Cypriniformes	Misgurnus anguillicaudatus	dev_stage: adult,tissue_type: skin	PRJNA173219	SAMN01121008	GAAD01	9924963	11327
Spariformes	Sparus aurata		PRJNA175023		GAAL01	62557	42
Pleuronectiformes	Solea solea	dev_stage: 8 larval stages,tissue_type: whole larvae; liver and intestine from adult	PRJNA175004	SAMN01165708	GAAQ01	16110560	21930
Perciformes	Channa striata	tissue_type: muscle	PRJNA171056	SAMN01902536	GAFT01	30265133	60291
Anguilliformes	Anguilla japonica	dev_stage: adult,tissue_type: gill	PRJNA191923		GAGT01	13279461	18437
Siluriformes	Ameiurus nebulosus		PRJNA167114	SAMN01774130	GAGX01	102223762	340942
Cypriniformes	Sinocyclocheilus anophthalmus	dev_stage: adult,tissue_type: eyes and brain	PRJNA194460	SAMN01992470	GAHL01	80127406	152464
Cypriniformes	Sinocyclocheilus angustiporus	dev_stage: adult,tissue_type: eyes; brain	PRJNA194461	SAMN01992471	GAHO01	82819966	156118
Cyprinodontiformes	Nothobranchius furzeri		PRJNA85613		GAIB01	244634452	210031
Cichliformes	Oreochromis niloticus	tissue_type: Spleen and Kidney	PRJNA193568	SAMN01985096	GAID01	47794210	79198
Perciformes	Anoplopoma fimbria	dev_stage: adult,tissue_type: mixed	PRJNA71237	SAMN02144214	GAJJ01	68753442	47327
Perciformes	Tripterygion delaisi	tissue_type: brain	PRJNA186408		GAJK01	151890247	327329
Cyprinodontiformes	Fundulus heteroclitus	tissue_type: gill	PRJNA201069	SAMN02116571	GAJO01	11287709	11873
Pleuronectiformes	Platichthys stellatus		PRJNA202961	SAMN02191695	GAKO01	33383453	42652
Perciformes	Lates calcarifer	tissue_type: ovary; testis	PRJNA213053	SAMN02263854,SAMN02263855	GAML01	11645679	38065
Batrachoidiformes	Porichthys notatus		PRJNA200442	SAMN02194082,SAMN02194080,SAMN02194081	GAMO01	27265677	69776
Perciformes	Lates calcarifer		PRJNA213053	SAMN02263854,SAMN02263855,SAMN02302561	GAMU01	58829678	121575
Salmoniformes	Oncorhynchus mykiss		PRJNA217905	SAMN01909321	GAOY01	46823506	78572
Pleuronectiformes	Platichthys stellatus		PRJNA223340	SAMN02388250	GAPK01	82612040	30630
Perciformes	Lates calcarifer		PRJNA227480	SAMN02401948,SAMN02401949,SAMN02401950,SAMN02401951	GAQL01	304804177	363785
Perciformes	Morone americana		PRJNA225018	SAMN02385171	GAQS01	348782	1299
Perciformes	Miichthys miiuy		PRJNA232553	SAMN02486174	GARA01	37766348	59165
Esociformes	Esox lucius	dev_stage: juvenile,tissue_type: mixed	PRJNA221548	SAMN02724934,SAMN02724935,SAMN02724936,SAMN02724937,SAMN02724938,SAMN02724943,SAMN02724948,SAMN02724950,SAMN02724953,SAMN02724952,SAMN02724954,SAMN02724956,SAMN02724955	GATF01	71535989	38696
Labriformes	Labrus bergylta	dev_stage: juvenile,tissue_type: whole animal	PRJNA360365	SAMN06209378	GFDP01	24605671	20996
Pempheriformes	Lateolabrax maculatus		PRJNA347604	SAMN05893353,SAMN05893356	GFDU01	174236741	232955
Labriformes	Labrus bergylta		PRJNA360667	SAMN06214184,SAMN06214185,SAMN06214477,SAMN06214478,SAMN06214479,SAMN06214481	GFFM01	101947812	60001
Osteoglossiformes	Osteoglossum bicirrhosum		PRJNA256921	SAMN02944823,SAMN02944824,SAMN02944825,SAMN02944826,SAMN02944827,SAMN02944828,SAMN02944829,SAMN02944830,SAMN02944831,SAMN02944832,SAMN02944833	GFGM01	152349526	55676
Salmoniformes	Coregonus clupeaformis		PRJNA256999	SAMN02947084,SAMN02947085,SAMN02947086,SAMN02947087,SAMN02947088,SAMN02947089,SAMN02947090,SAMN02947091,SAMN02947092,SAMN02947093	GFGX01	157848679	66908
Atheriniformes	Melanotaenia splendida tatei		PRJNA369450	SAMN06286323,SAMN06286324,SAMN06286345,SAMN06286346,SAMN06286347,SAMN06286348	GFHA01	171052604	165540
Cyprinodontiformes	Poecilia reticulata	tissue_type: brain	PRJNA312145	SAMN05194407	GFHF01	40162001	56369
Cyprinodontiformes	Poecilia reticulata	tissue_type: brain	PRJNA312145	SAMN05194405	GFHG01	42761628	60514
Cyprinodontiformes	Poecilia reticulata	tissue_type: brain	PRJNA312145	SAMN05194408	GFHH01	52644578	74801
Cyprinodontiformes	Poecilia reticulata		PRJNA312145	SAMN05194405,SAMN05194406,SAMN05194407,SAMN05194408	GFHI01	44808485	61436
Anguilliformes	Anguilla anguilla		PRJNA256923	SAMN02944837,SAMN02944838,SAMN02944839,SAMN02944840,SAMN02944841,SAMN02944842,SAMN02944843,SAMN02944844,SAMN02944845,SAMN02944846,SAMN02944847	GFIC01	150126068	60179
Gymnotiformes	Apteronotus albifrons		PRJNA257003	SAMN02947075,SAMN02947076,SAMN02947077,SAMN02947078,SAMN02947079,SAMN02947080,SAMN02947081,SAMN02947082,SAMN02947083	GFID01	129851599	45348
Characiformes	Astyanax mexicanus		PRJNA285201	SAMN03742265,SAMN03742266,SAMN03742267,SAMN03742268,SAMN03742269,SAMN03742270,SAMN03742271,SAMN03742272,SAMN03742273,SAMN03742274,SAMN03742275	GFIE01	147273676	47719
Characiformes	Astyanax mexicanus		PRJNA285202	SAMN03742294,SAMN03742295,SAMN03742296,SAMN03742297,SAMN03742298,SAMN03742299,SAMN03742300,SAMN03742301,SAMN03742302,SAMN03742303,SAMN03742304	GFIF01	132245135	46661
Salmoniformes	Coregonus lavaretus		PRJNA256997	SAMN02947063,SAMN02947064,SAMN02947065,SAMN02947066,SAMN02947067,SAMN02947068,SAMN02947069,SAMN02947070,SAMN02947071,SAMN02947072,SAMN02947073,SAMN02947074	GFIG01	171711190	74658
Osteoglossiformes	Gnathonemus petersii		PRJNA257004	SAMN02947025,SAMN02947026,SAMN02947027,SAMN02947028,SAMN02947029,SAMN02947030,SAMN02947031,SAMN02947032,SAMN02947033,SAMN02947034	GFIK01	146324501	53409
Cypriniformes	Danio rerio		PRJNA255848	SAMN02929387,SAMN02929388,SAMN02929389,SAMN02929390,SAMN02929391,SAMN02929392,SAMN02929393,SAMN02929394,SAMN02929395,SAMN02929396,SAMN02929397,SAMN02929398	GFIL01	134732961	48091
Semionotiformes	Lepisosteus oculatus		PRJNA255881	SAMN02929473,SAMN02929474,SAMN02929475,SAMN02929476,SAMN02929477,SAMN02929478,SAMN02929479,SAMN02929480,SAMN02929481,SAMN02929482,SAMN02929483	GFIM01	124351888	41331
Salmoniformes	Oncorhynchus mykiss	tissue_type: Unfertilized eggs	PRJNA257002	SAMN02947104	GFIN01	185686649	78384
Beloniformes	Oryzias latipes		PRJNA255889	SAMN02929484,SAMN02929485,SAMN02929486,SAMN02929487,SAMN02929488,SAMN02929489,SAMN02929490,SAMN02929491,SAMN02929492,SAMN02929493,SAMN02929494	GFIO01	115972364	42157
Osteoglossiformes	Pantodon buchholzi		PRJNA257005	SAMN02946970,SAMN02946971,SAMN02946972,SAMN02946973,SAMN02946974,SAMN02946975,SAMN02946976,SAMN02946977,SAMN02946978,SAMN02946979	GFIP01	109520282	44544
Perciformes	Perca fluviatilis		PRJNA256973	SAMN02944951,SAMN02944952,SAMN02944953,SAMN02944954,SAMN02944955,SAMN02944956,SAMN02944957,SAMN02944958,SAMN02944959,SAMN02944960,SAMN02944961	GFIQ01	129726267	49158
Osmeriformes	Plecoglossus altivelis		PRJNA257001	SAMN02946984,SAMN02946985,SAMN02946986,SAMN02946987,SAMN02946988,SAMN02946989,SAMN02946990,SAMN02946991,SAMN02946992,SAMN02946993	GFIR01	124365727	47469
Salmoniformes	Salmo trutta		PRJNA256974	SAMN02946994,SAMN02946995,SAMN02946996,SAMN02946997,SAMN02946998,SAMN02946999,SAMN02947000,SAMN02947001,SAMN02947002,SAMN02947003,SAMN02947004	GFIS01	189479718	75257
Salmoniformes	Salvelinus fontinalis		PRJNA256998	SAMN02947006,SAMN02947007,SAMN02947008,SAMN02947009,SAMN02947010,SAMN02947011,SAMN02947012,SAMN02947013,SAMN02947014,SAMN02947015,SAMN02947016	GFIT01	165659550	69398
Esociformes	Umbra pygmaea		PRJNA257000	SAMN02947094,SAMN02947095,SAMN02947096,SAMN02947097,SAMN02947098,SAMN02947099,SAMN02947100,SAMN02947101,SAMN02947102,SAMN02947103	GFIU01	136745082	46355
Gadiformes	Gadus morhua		PRJNA256972	SAMN02944940,SAMN02944941,SAMN02944942,SAMN02944943,SAMN02944944,SAMN02944945,SAMN02944946,SAMN02944947,SAMN02944948,SAMN02944949,SAMN02944950	GFIX01	107769650	50607
Salmoniformes	Thymallus thymallus		PRJNA256970	SAMN02944929,SAMN02944930,SAMN02944931,SAMN02944932,SAMN02944933,SAMN02944934,SAMN02944935,SAMN02944936,SAMN02944937,SAMN02944938,SAMN02944939	GFIZ01	159140173	66930
Notacanthiformes	Aldrovandia affinis	dev_stage: adult,tissue_type: muscle	PRJNA335533	SAMN05447432	GFJD01	27422913	27628
Perciformes	Dicentrarchus labrax	tissue_type: skin	PRJNA314453	SAMN04535175	GFJW01	34080568	31842
Perciformes	Dicentrarchus labrax	tissue_type: scale	PRJNA314453	SAMN06765682	GFJX01	19933945	20423
Clupeiformes	Tenualosa ilisha	dev_stage: adult,tissue_type: muscle	PRJNA378699	SAMN06559965	GFMH01	19460619	23462
Centrarchiformes	Maccullochella peelii	tissue_type: liver\, brain\, muscle	PRJNA383091	SAMN06759032	GFMM01	305140213	321839
Perciformes	Chionodraco hamatus	tissue_type: liver	PRJNA309227	SAMN04427040	GFMN01	111665816	140439
Perciformes	Nibea albiflora	dev_stage: larval\, juvenile and adult,tissue_type: Brain\, heart\, liver\, kidney\, muscle\, head kidney\, skin\, fin\, spleen\, gonad and air bladder	PRJNA359138	SAMN06187565	GFMR01	136672311	140268
Clupeiformes	Coilia nasus	dev_stage: gonad development phase 3 and 6,tissue_type: liver and brain	PRJNA359695	SAMN06196971	GFON01	116630372	135867
Perciformes	Lepomis macrochirus	dev_stage: adult,isolation_source: freshwater pond,tissue_type: muscle	PRJNA389292	SAMN07194331	GFOV01	32035636	54546
Perciformes	Lepomis microlophus	dev_stage: adult,isolation_source: freshwater (within native range),tissue_type: muscle	PRJNA389292	SAMN07195124	GFPH01	207240282	150312
Syngnathiformes	Syngnathus scovelli	dev_stage: mature,tissue_type: brain	PRJNA391779	SAMN07274676	GFRW01	98908709	56383
Salmoniformes	Oncorhynchus gorbuscha	dev_stage: juvenile,isolation_source: Auke Bay,tissue_type: cardiac ventricle	PRJNA395591	SAMN07436525	GFUW01	125672593	179547
Perciformes	Mugilogobius chulae	dev_stage: adult,tissue_type: liver	PRJNA398416	SAMN07359291	GFVA01	32561733	26744
Salmoniformes	Thymallus thymallus		PRJNA388031	SAMN07194233,SAMN07194234,SAMN07194237,SAMN07194241,SAMN07194243,SAMN07194244,SAMN07194246,SAMN07194248,SAMN07194249,SAMN07194254,SAMN07194257,SAMN07194261,SAMN07194267,SAMN07194269,SAMN07194270,SAMN07194273,SAMN07194275,SAMN07194277,SAMN07194282,SAMN07194283,SAMN07194285,SAMN07194286,SAMN07194291	GFVB01	410936355	228292
Perciformes	Argyrosomus regius	dev_stage: Adults,tissue_type: Liver and muscle	PRJNA399060	SAMN07522546	GFVG01	101593036	95945
Cypriniformes	Cyprinus carpio		PRJEB19194	SAMEA54470668,SAMEA54471418,SAMEA54475168,SAMEA54475918,SAMEA54476668,SAMEA54477418	GFWU01	110412511	49434
Pleuronectiformes	Cynoglossus semilaevis	tissue_type: Gonad\, liver\, spleen\, heart\, kidney\, gill\, muscle\, and brain tissues	PRJNA385074	SAMN06859058	GFXK01	933282	806
Perciformes	Lachnolaimus maximus		PRJNA386691	SAMN07126218,SAMN07126219	GFXS01	304161286	109811
Gadiformes	Boreogadus saida	tissue_type: various organs:skin\,scales\, gill\, muscle\, intestine	PRJNA399761	SAMN07550309,SAMN07550310,SAMN07550311,SAMN07550312,SAMN07550313,SAMN07550314,SAMN07550315,SAMN07550316,SAMN07550317,SAMN07550318,SAMN07550319,SAMN07550320	GFXU01	14963727	37891
Cypriniformes	Tinca tinca		PRJNA414567	SAMN07793585,SAMN07793586,SAMN07793587,SAMN07793588,SAMN07793589,SAMN07793590	GFZX01	294644502	266956
Salmoniformes	Coregonus lavaretus		PRJNA419712	SAMN08095621,SAMN08095622,SAMN08095623,SAMN08095624,SAMN08095625,SAMN08095626,SAMN08095627,SAMN08095628	GGAO01	64146754	33697
Salmoniformes	Salvelinus alpinus		PRJNA419712	SAMN08095629,SAMN08095630,SAMN08095631,SAMN08095632,SAMN08095633,SAMN08095634,SAMN08095635,SAMN08095636	GGAP01	64848138	33126
Salmoniformes	Salmo salar		PRJNA419712	SAMN08095637,SAMN08095638,SAMN08095639,SAMN08095640,SAMN08095641,SAMN08095642,SAMN08095643,SAMN08095644	GGAQ01	73403213	36505
Salmoniformes	Salmo trutta		PRJNA419712	SAMN08095645,SAMN08095646,SAMN08095647,SAMN08095648,SAMN08095649,SAMN08095650,SAMN08095651,SAMN08095652	GGAR01	69587826	35736
Salmoniformes	Oncorhynchus mykiss		PRJNA389609	SAMN07203781,SAMN07203782,SAMN07203783,SAMN07203784,SAMN07203785,SAMN07203786,SAMN07203787,SAMN07203788,SAMN07203789,SAMN07203790,SAMN07203791,SAMN07203792,SAMN07203793	GGBN01	25509172	31176
Batrachoidiformes	Porichthys notatus		PRJNA414410	SAMN07782204,SAMN07782205,SAMN07782242,SAMN07782243,SAMN07782244,SAMN07782245,SAMN07782246,SAMN07782247,SAMN07782248,SAMN07782249,SAMN07782250,SAMN07782251,SAMN07782252,SAMN07782253,SAMN07782254	GGCC01	108426680	58874
Perciformes	Scomber colias	dev_stage: adult,tissue_type: liver	PRJNA421883	SAMN08159728	GGCI01	91425968	93731
Salmoniformes	Oncorhynchus tshawytscha	dev_stage: sexually mature adult,tissue_type: blood\, caudal fin\, heart\, liver\, gill\, brain\, muscle\, stomach\, kidney\, intestine	PRJNA402052	SAMN07614989	GGDU01	743006218	725902
Perciformes	Gymnodraco acuticeps		PRJNA422913	SAMN08204775,SAMN08204776,SAMN08204777,SAMN08204778	GGFR01	128094011	64371
Anguilliformes	Anguilla anguilla		PRJNA432560	SAMN08452216,SAMN08452217,SAMN08452218,SAMN08452219,SAMN08452220,SAMN08452221,SAMN08452222,SAMN08452223,SAMN08452224,SAMN08452225,SAMN08452226,SAMN08452227,SAMN08452228,SAMN08452229,SAMN08452230,SAMN08452231,SAMN08452232,SAMN08452233,SAMN08452234,SAMN08452235,SAMN08452236,SAMN08452237,SAMN08452238,SAMN08452239	GGGR01	111496143	50623
Gymnotiformes	Eigenmannia virescens		PRJNA432820	SAMN08462395,SAMN08462396,SAMN08462397,SAMN08462398,SAMN08462399,SAMN08462400	GGGZ01	235466895	146994
Siluriformes	Ictalurus punctatus		PRJNA432820	SAMN08462389,SAMN08462390,SAMN08462391,SAMN08462392,SAMN08462393,SAMN08462394	GGHA01	220174737	140029
Gymnotiformes	Apteronotus albifrons		PRJNA432820	SAMN08462383,SAMN08462384,SAMN08462385,SAMN08462386,SAMN08462387,SAMN08462388	GGHI01	184430539	109005
Gymnotiformes	Apteronotus leptorhynchus		PRJNA432820	SAMN08462403,SAMN08462404	GGHJ01	338643037	369710
Gymnotiformes	Parapteronotus hasemani		PRJNA432820	SAMN08462401,SAMN08462402	GGHK01	283560735	297458
Characiformes	Colossoma macropomum	dev_stage: juvenile,tissue_type: liver	PRJNA434368	SAMN08554961	GGHL01	188184783	103895
Cypriniformes	Cobitis taenia		PRJNA436080	SAMN08613085,SAMN08613086,SAMN08613087,SAMN08613088,SAMN08613089,SAMN08613090,SAMN08613091	GGJF01	22709669	21505
Perciformes	Perca fluviatilis	dev_stage: adult,tissue_type: eye ball	PRJNA450919	SAMN08954934	GGNF01	140504666	129719
Acipenseriformes	Acipenser sturio	tissue_type: spleen	PRJNA340040	SAMN05631004	GGQL01	135647056	77634
Clupeiformes	Sardina pilchardus	dev_stage: adult,tissue_type: liver	PRJNA428478	SAMN08291591	GGSC01	278547452	245053
Cypriniformes	Misgurnus anguillicaudatus		PRJNA482614	SAMN09709538,SAMN09709539,SAMN09709540,SAMN09709541	GGUH01	160961791	181169
Perciformes	Micropterus salmoides		PRJNA485177	SAMN09808971,SAMN09808972,SAMN09808973,SAMN09808974,SAMN09808975,SAMN09808976,SAMN09808977,SAMN09808978,SAMN09808979,SAMN09808980,SAMN09808981,SAMN09808982,SAMN09808983,SAMN09808984,SAMN09808985,SAMN09808986,SAMN09808987,SAMN09808988,SAMN09808989,SAMN09808990,SAMN09808991,SAMN09808992,SAMN09808993,SAMN09808994,SAMN09808995,SAMN09808996,SAMN09808997,SAMN09808998,SAMN09808999,SAMN09809000,SAMN09809…	GGVN01	156145702	59259
Acipenseriformes	Acipenser oxyrinchus		PRJNA490239	SAMN10031349,SAMN10031350,SAMN10031351,SAMN10031352,SAMN10031353,SAMN10031354,SAMN10031355,SAMN10031356,SAMN10031357,SAMN10031358,SAMN10031359,SAMN10031360,SAMN10031361,SAMN10031362,SAMN10031363,SAMN10031364,SAMN10031365,SAMN10031366,SAMN10031367,SAMN10031368,SAMN10031369,SAMN10031370,SAMN10031371,SAMN10031372	GGWJ01	34807151	53624
Acipenseriformes	Acipenser gueldenstaedtii		PRJNA488144	SAMN09925537,SAMN09925544	GGWK01	208011161	369441
Perciformes	Trematomus bernacchii	dev_stage: adult,tissue_type: Adipose tissue	PRJNA471228	SAMN09205405	GGYB01	18819265	40568
Acipenseriformes	Acipenser sinensis		PRJNA341457	SAMN05725140,SAMN05725141,SAMN05725142,SAMN05725149,SAMN05725150,SAMN05725151,SAMN05725158,SAMN05725159,SAMN05725160	GGYF01	168641140	121398
Perciformes	Trematomus bernacchii		PRJNA471228	SAMN09205388,SAMN09205389,SAMN09205390,SAMN09205391,SAMN09205392,SAMN09205393,SAMN09205394,SAMN09205395,SAMN09205396,SAMN09205397,SAMN09205398,SAMN09205399,SAMN09205400,SAMN09205401,SAMN09205402,SAMN09205403,SAMN09205404,SAMN09205405,SAMN09205406	GGYT01	67983668	58462
Acipenseriformes	Acipenser oxyrinchus		PRJNA494392	SAMN04481380,SAMN04481381,SAMN04481382,SAMN04481383,SAMN04481384,SAMN04481385,SAMN04481386,SAMN04481387,SAMN04481388,SAMN04481389,SAMN04481390,SAMN04481391,SAMN04481392,SAMN04481393,SAMN10026079,SAMN10026080,SAMN10026081,SAMN10026082,SAMN10026083,SAMN10026084,SAMN10026085,SAMN10026086,SAMN10026087,SAMN10026088,SAMN10026089,SAMN10026090,SAMN10026091,SAMN10026092,SAMN10026093,SAMN10026094,SAMN10026…	GGZT01	254007803	203131
Acipenseriformes	Acipenser oxyrinchus		PRJNA489268	SAMN10026079,SAMN10026080,SAMN10026081,SAMN10026082,SAMN10026083,SAMN10026084,SAMN10026085,SAMN10026086,SAMN10026087,SAMN10026088,SAMN10026089,SAMN10026090,SAMN10026091,SAMN10026092,SAMN10026093,SAMN10026094,SAMN10026095,SAMN10026096,SAMN10026097,SAMN10026098,SAMN10026099	GGZX01	342285171	641485
Anguilliformes	Anguilla anguilla		PRJNA419718	SAMN08095679,SAMN08095680,SAMN08095681,SAMN08095682,SAMN08095683,SAMN08095684,SAMN08095685,SAMN08095686,SAMN08095687,SAMN08095688,SAMN08095689,SAMN08095690,SAMN08095691,SAMN08095692,SAMN08095693,SAMN08095694,SAMN08095695,SAMN08095696,SAMN08095697,SAMN08095698	GHAH01	509867794	822832
Perciformes	Larimichthys crocea	dev_stage: adult,tissue_type: mixed	PRJNA480121	SAMN10690951	GHDP01	1114798465	697946
Perciformes	Haemulon carbonarium	dev_stage: adult,tissue_type: liver	PRJNA497743	SAMN10364798	GHEG01	38352733	91842
Perciformes	Haemulon macrostomum	dev_stage: Adul,tissue_type: liver	PRJNA497743	SAMN10364799	GHFH01	28914525	66262
Perciformes	Haemulon flavolineatum	dev_stage: adult,tissue_type: liver	PRJNA497743	SAMN10364797	GHFK01	28627433	66398
Siluriformes	Silurus asotus		PRJNA471812	SAMN09218281,SAMN09218285,SAMN09218286,SAMN09218288,SAMN09218306,SAMN09218307,SAMN09218310,SAMN09218311,SAMN09218312	GHGF01	91621401	72539
Scombriformes	Pampus argenteus	tissue_type: gill	PRJNA482738	SAMN10959491	GHGP01	95536530	95117
Pleuronectiformes	Pseudopleuronectes americanus	dev_stage: juvenile,tissue_type: liver	PRJNA275472	SAMN10974523	GHGV01	70101940	62948
Clupeiformes	Konosirus punctatus	tissue_type: muscle\, liver\, gill\, heart\, kidney\, swim bladder and sexual gland	PRJNA525541	SAMN11053204	GHHF01	43120835	69974
Perciformes	Micropterus salmoides		PRJNA514739	SAMN10734129,SAMN10734132,SAMN10734133,SAMN10734135,SAMN10734136,SAMN10734137,SAMN10734138,SAMN10734139,SAMN10734140	GHHV01	67907319	26426
Mugiliformes	Chelon auratus	dev_stage: juvenile,tissue_type: cardiac	PRJNA528917	SAMN11249709	GHJK01	263713619	328661
Perciformes	Epinephelus coioides		PRJNA529549	SAMN11269521,SAMN11269522,SAMN11269523,SAMN11269524,SAMN11269525,SAMN11269526,SAMN11269527,SAMN11269528,SAMN11269529	GHJO01	198827292	290805
Perciformes	Lates calcarifer		PRJNA307522	SAMN04382064,SAMN04382065,SAMN04382066,SAMN04382067	GHJR01	245819007	163604
Perciformes	Dissostichus eleginoides		PRJNA511578	SAMN10661127,SAMN10661128,SAMN10661129,SAMN10661130,SAMN10661131,SAMN10661132,SAMN10661133,SAMN10661134,SAMN10661135	GHKE01	173325517	233424
Cypriniformes	Schizothorax prenanti		PRJNA534375	SAMN11489272,SAMN11489273,SAMN11489274,SAMN11489275,SAMN11489276,SAMN11489277,SAMN11489278,SAMN11489279,SAMN11489280,SAMN11489281,SAMN11489282,SAMN11489283	GHKG01	102272599	124269
Osmeriformes	Osmerus mordax	tissue_type: white muscle	PRJNA540530	SAMN11492388	GHLS01	86770987	102655
Perciformes	Lepidonotothen nudifrons	tissue_type: spleen	PRJEB8919	SAMEA3311349	HACN01	147676450	112477
Cyprinodontiformes	Iconisemion striatum	tissue_type: brain	PRJEB5837		HADW01	48355302	20832
Cyprinodontiformes	Iconisemion striatum	tissue_type: brain	PRJEB5837		HADX01	34649923	16253
Cyprinodontiformes	Nothobranchius furzeri	dev_stage: 85 days,tissue_type: brain	PRJEB5837		HADY01	65240064	25456
Cyprinodontiformes	Nothobranchius kadleci	dev_stage: 37 weeks,tissue_type: brain	PRJEB5837		HADZ01	47548724	22406
Cyprinodontiformes	Nothobranchius kadleci	dev_stage: 37 weeks,tissue_type: brain	PRJEB5837		HAEA01	32491719	17317
Cyprinodontiformes	Nothobranchius korthausae	dev_stage: 27 weeks,tissue_type: brain	PRJEB5837		HAEB01	48235984	21548
Cyprinodontiformes	Nothobranchius korthausae	dev_stage: 27 weeks,tissue_type: brain	PRJEB5837		HAEC01	32376024	16690
Cyprinodontiformes	Nothobranchius kuhntae	dev_stage: 42 weeks,tissue_type: brain	PRJEB5837		HAED01	50113185	23092
Cyprinodontiformes	Nothobranchius kuhntae	dev_stage: 42 weeks,tissue_type: brain	PRJEB5837		HAEE01	32864243	17332
Cyprinodontiformes	Nothobranchius pienaari	dev_stage: 23 weeks,tissue_type: brain	PRJEB5837		HAEF01	46577093	22045
Cyprinodontiformes	Nothobranchius pienaari	dev_stage: 23 weeks,tissue_type: brain	PRJEB5837		HAEG01	29704518	16639
Cyprinodontiformes	Nothobranchius rachovii	dev_stage: 8 weeks,tissue_type: brain	PRJEB5837		HAEH01	49912455	22625
Cyprinodontiformes	Nothobranchius rachovii	dev_stage: 8 weeks,tissue_type: brain	PRJEB5837		HAEI01	33100280	17268
Cyprinodontiformes	Nothobranchius furzeri	dev_stage: 12 weeks\, 5 weeks,tissue_type: brain	PRJEB5837		HAEJ01	45277769	19615
Salmoniformes	Hucho taimen		PRJEB19675	SAMEA100929418,SAMEA100930168	HAGJ01	129285125	190473
Clupeiformes	Sardina pilchardus		PRJEB27990	SAMEA4809371	HALS01	29177911	49266
Clupeiformes	Sardina pilchardus		PRJEB27990	SAMEA4809366	HALT01	33533130	59495
Clupeiformes	Sardina pilchardus		PRJEB27990	SAMEA4809369	HALU01	30465796	55873
Clupeiformes	Sardina pilchardus		PRJEB27990	SAMEA4809363	HALV01	31897660	62526
Clupeiformes	Sardina pilchardus		PRJEB27990	SAMEA4809368	HALW01	42003712	75782
Clupeiformes	Sardina pilchardus		PRJEB27990	SAMEA4809365	HALX01	37805855	65888
Clupeiformes	Sardina pilchardus		PRJEB27990	SAMEA4809362	HALY01	27616895	64832
Clupeiformes	Sardina pilchardus		PRJEB27990	SAMEA4809361	HALZ01	34786848	75620
Clupeiformes	Sardina pilchardus		PRJEB27990	SAMEA4809457	HAMA01	73525673	170478
Clupeiformes	Sardina pilchardus		PRJEB27990	SAMEA4809370	HAMB01	35016057	66419
Clupeiformes	Sardina pilchardus		PRJEB27990	SAMEA4809367	HAMC01	26641277	53104
Clupeiformes	Sardina pilchardus		PRJEB27990	SAMEA4809364	HAMD01	29206715	42521
Salmoniformes	Oncorhynchus masou masou	tissue_type: Granulosa layer	PRJDB4997	SAMD00056133,SAMD00056134	IABA01	15131328	97925
Carangiformes	Seriola quinqueradiata	dev_stage: adult,tissue_type: mixture of muscle\, brain\, eye\, heart\, liver\, intestine\, kidney\, spleen\, gonad\, gill\, fin and bladder	PRJDB5855	SAMD00083041	IACH01	20745766	13125
Carangiformes	Seriola dumerili	dev_stage: adult,tissue_type: mixture of muscle\, brain\, eye\, heart\, liver\, intestine\, kidney\, spleen\, gonad\, gill\, fin and bladder	PRJDB5896	SAMD00084266	IACO01	102616045	45109
Perciformes	Rhinogobius flumineus	tissue_type: brain	PRJDB6273	SAMD00093050	IACR01	33262864	57758
Siluriformes	Clarias magur	dev_stage: Adult,tissue_type: liver	PRJNA219514	SAMN03732765	GDQS01	12869569	26998
Siluriformes	Clarias magur	dev_stage: Adult,tissue_type: head kidney	PRJNA219514	SAMN03732766	GDQT01	22663195	47127
Perciformes	Micropterus dolomieu		PRJNA167115	SAMN00996630	GDQU01	195703531	573805
Gonorynchiformes	Chanos chanos		PRJNA251672	SAMN02838328,SAMN04008502	GDQX01	13411012	37546
Siluriformes	Clarias magur	dev_stage: Adult,tissue_type: brain	PRJNA219514	SAMN03732764	GDRO01	26561746	48999
Cypriniformes	Labeo catla	isolation_source: freshwater,tissue_type: gills	PRJNA293510	SAMN04005097	GEAE01	63520064	85663
Cypriniformes	Rutilus rutilus		PRJNA295813	SAMN04089927,SAMN04089928,SAMN04089929,SAMN04089930,SAMN04089931,SAMN04089932,SAMN04089933,SAMN04089934	GEBE01	135349658	199949
Cypriniformes	Catostomus commersonii		PRJNA282680	SAMN03573884,SAMN04025245,SAMN04276651	GECX01	256916618	539050
Salmoniformes	Coregonus maraena	isolation_source: Fish bred in aquaculture,tissue_type: pooled total animal\, muscle\, liver\, gill\, spleen\, brain\, gonads	PRJNA302355	SAMN04272337	GEDA01	21399700	26824
Batrachoidiformes	Opsanus beta	dev_stage: adult,tissue_type: kidney\, gills\, urinary bladder\, skin	PRJNA313355	SAMN04520029	GEGB01	14369035	16576
Batrachoidiformes	Opsanus beta	dev_stage: adult,tissue_type: liver\, intestines\, stomach\, Brockman body\, Gall bladder	PRJNA313355	SAMN04520030	GEGC01	15687503	23287
Batrachoidiformes	Opsanus beta	dev_stage: adult,tissue_type: Brain\, eye\, gas gland\, testes	PRJNA313355	SAMN04520032	GEGD01	23254283	28734
Batrachoidiformes	Opsanus beta	dev_stage: adult,tissue_type: heart\, mixed skeletal muscle\, sonic muscle\, spleen	PRJNA313355	SAMN04520031	GEGE01	25818776	30148
Cypriniformes	Schizothorax prenanti	dev_stage: adult,tissue_type: gill\, head-kidney\, brain\, heart\, liver and muscle	PRJNA310818	SAMN04455898	GEGS01	23212059	28344
Cypriniformes	Gymnocypris przewalskii przewalskii	tissue_type: kidney	PRJNA257537	SAMN02980657	GEGT01	95129825	105989
Anabantiformes	Channa argus	tissue_type: Gill\, suprabranchial chamber\, pool of tissues	PRJNA301532	SAMN04251459	GEGU01	335299593	194211
Salmoniformes	Salmo salar	dev_stage: adult,isolation_source: Campbell River,tissue_type: testis	PRJNA260929	SAMN02863984	GEGX01	451176022	402519
Salmoniformes	Salmo salar	dev_stage: adult,isolation_source: from farmed Atlantic salmon,tissue_type: sperm	PRJNA260929	SAMN04338468	GEGY01	207788286	196993
Siluriformes	Ictalurus punctatus	dev_stage: fingerling,tissue_type: gill	PRJNA312527	SAMN04498729	GEHJ01	372301565	379844
Salmoniformes	Salvelinus alpinus	dev_stage: juvenile,tissue_type: liver	PRJNA307980	SAMN04480813,SAMN04480821	GEKT01	129292922	88482
Perciformes	Channa punctata	tissue_type: Testis during resting phase	PRJNA304088	SAMN04442254	GEKU01	199826030	75098
Perciformes	Channa punctata	dev_stage: adult,tissue_type: Testis during spawing phase	PRJNA304088	SAMN04442256	GEKY01	282246237	122596
Perciformes	Channa punctata	tissue_type: Testis during post spawning phase	PRJNA304088	SAMN04442257	GEKZ01	231031374	77143
Siluriformes	Ictalurus punctatus		PRJNA307067	SAMN04372579,SAMN04372580,SAMN04372581,SAMN04372582,SAMN04372583,SAMN04372584	GELA01	38144895	25430
Cyprinodontiformes	Nematolebias whitei	dev_stage: hatched rep3,tissue_type: larvae	PRJNA312394	SAMN04497725,SAMN04497726,SAMN04497727,SAMN04497728,SAMN04497729,SAMN04497730	GELZ01	40535003	45285
Perciformes	Channa punctata	tissue_type: Testis during preparatory phase	PRJNA304088	SAMN04442255	GEMA01	237399206	77595
Anabantiformes	Channa argus	tissue_type: gill and suprabranchial chamber	PRJNA317410	SAMN04606837	GEML01	471714137	409118
Cyprinodontiformes	Kryptolebias marmoratus	dev_stage: total,tissue_type: whole	PRJNA321760	SAMN05003764	GENF01	41954120	35448
Perciformes	Larimichthys polyactis		PRJNA301643	SAMN04338603,SAMN04338604,SAMN04338605,SAMN04338606,SAMN04338607,SAMN04338608,SAMN04338609,SAMN04338610	GETG01	55579512	93990
Siluriformes	Pterygoplichthys anisitsi	dev_stage: Adult,tissue_type: Liver	PRJNA324853	SAMN05216828	GETR01	57630650	66642
Acipenseriformes	Acipenser sinensis	tissue_type: liver\, spleen and kidney	PRJNA306188	SAMN04347623	GETX01	58856177	91687
Clupeiformes	Alosa alosa		PRJNA256955	SAMN02944850,SAMN02944851,SAMN02944852,SAMN02944853,SAMN02944854,SAMN02944855,SAMN02944856,SAMN02944857,SAMN02944858,SAMN02944859,SAMN02944860	GETY01	143193300	53340
Perciformes	Lateolabrax japonicus		PRJNA294998	SAMN04038599,SAMN04038600,SAMN04038601,SAMN04038602	GEUB01	54571504	31912
Amiiformes	Amia calva		PRJNA255850	SAMN02929399,SAMN02929400,SAMN02929401,SAMN02929402,SAMN02929403,SAMN02929404,SAMN02929405,SAMN02929406,SAMN02929407,SAMN02929408	GEUG01	97536690	35034
Acipenseriformes	Acipenser oxyrinchus		PRJNA311275	SAMN04481380,SAMN04481381,SAMN04481382,SAMN04481383,SAMN04481384,SAMN04481385,SAMN04481386,SAMN04481387,SAMN04481388,SAMN04481389,SAMN04481390,SAMN04481391,SAMN04481392,SAMN04481393	GEUL01	166715666	179564
Cypriniformes	Ctenopharyngodon idella		PRJNA325430	SAMN05231905,SAMN05231906	GEUQ01	71269554	66127
Siluriformes	Trichomycterus areolatus		PRJNA326583	SAMN05250367,SAMN05250368	GEVC01	96108737	64483
Perciformes	Trachinotus blochii		PRJNA299457	SAMN04208003,SAMN04208004,SAMN04208005,SAMN04208006	GEVF01	108630724	100487
Atheriniformes	Basilichthys microlepidotus		PRJNA326687	SAMN05290829,SAMN05290830,SAMN05290831,SAMN05290832,SAMN05290833,SAMN05290834,SAMN05290835,SAMN05290836,SAMN05290837,SAMN05290838,SAMN05290839	GEVG01	21027718	34321
Perciformes	Salaria pavo		PRJNA329073	SAMN05390582,SAMN05390595,SAMN05390596,SAMN05390597,SAMN05390598,SAMN05390599,SAMN05390600,SAMN05390602,SAMN05390603,SAMN05390604,SAMN05390605,SAMN05390606,SAMN05413109	GEVH01	435541390	577164
Atheriniformes	Menidia menidia		PRJNA330848	SAMN05427525,SAMN05427526,SAMN05427527,SAMN05427528,SAMN05427529,SAMN05427530,SAMN05427531,SAMN05427532	GEVY01	53265951	20998
Perciformes	Lutjanus erythropterus	tissue_type: eye	PRJNA215019	SAMN02316404	GEXK01	48051986	69925
Clupeiformes	Alosa pseudoharengus		PRJNA356623	SAMN06117677,SAMN06117678,SAMN06117679,SAMN06117680,SAMN06117681,SAMN06117682,SAMN06117683,SAMN06117684,SAMN06117685,SAMN06117686,SAMN06117687,SAMN06117688,SAMN06117689,SAMN06117690,SAMN06117691,SAMN06117692,SAMN06117693,SAMN06117704	GFCK01	172008879	216529
Anguilliformes	Anguilla japonica		PRJNA339345	SAMN06112415	GFCL01	88779895	101732
Anguilliformes	Anguilla japonica		PRJNA339349	SAMN06112417	GFCM01	88496698	94414
Anguilliformes	Kaupichthys hyoproroides		PRJNA223153	SAMN02378295	GAWO01	37356156	74448
Cichliformes	Neolamprologus brichardi	tissue_type: Blood	PRJNA77747	SAMN00761006	GAZC01	3808958	11562
Cichliformes	Neolamprologus brichardi	tissue_type: skin	PRJNA77747	SAMN00761001	GAZI01	5353270	15131
Cichliformes	Neolamprologus brichardi	tissue_type: skeletal muscle	PRJNA77747	SAMN00761005	GAZJ01	19156322	34107
Cichliformes	Neolamprologus brichardi	tissue_type: eye	PRJNA77747	SAMN00761004	GAZK01	20166708	50657
Perciformes	Morone chrysops		PRJNA241135	SAMN02687581	GAZY01	252251665	183659
Perciformes	Morone saxatilis		PRJNA241128	SAMN02687580	GBAA01	255113553	201438
Cyprinodontiformes	Gambusia affinis	tissue_type: gonads	PRJNA230279	SAMN02398677,SAMN02398678,SAMN02398679,SAMN02398680,SAMN02398681,SAMN02398682,SAMN02398683,SAMN02398684,SAMN02398685,SAMN02398686,SAMN02398687,SAMN02398688	GBAE01	74120	78
Cichliformes	Neolamprologus brichardi	tissue_type: kidney	PRJNA77747	SAMN00761002	GBAF01	28338425	60543
Cichliformes	Neolamprologus brichardi	tissue_type: heart	PRJNA77747	SAMN00761000	GBAG01	29489685	53759
Anguilliformes	Kaupichthys hyoproroides		PRJNA192511	SAMN01939348	GBAM01	31501351	59169
Cichliformes	Maylandia zebra	tissue_type: ovary	PRJNA77743	SAMN00760996	GBAN01	68387423	60323
Cichliformes	Oreochromis niloticus	tissue_type: ovary	PRJNA78915	SAMN00767858	GBAO01	82982590	81388
Cichliformes	Maylandia zebra	tissue_type: skin	PRJNA77743	SAMN00760990	GBAP01	83758187	82770
Cichliformes	Oreochromis niloticus	tissue_type: heart	PRJNA78915	SAMN00767854	GBAR01	117665969	109068
Siluriformes	Ictalurus punctatus		PRJNA184724	SAMN01860354	GBAT01	1804	1
Cichliformes	Haplochromis burtoni	tissue_type: brain	PRJNA78185	SAMN00761599	GBAW01	159293097	142299
Cichliformes	Oreochromis niloticus	tissue_type: kidney	PRJNA78915	SAMN00767853	GBAY01	179130504	153665
Cichliformes	Oreochromis niloticus	tissue_type: testis	PRJNA78915	SAMN00767860	GBAZ01	179607700	164571
Cichliformes	Haplochromis burtoni	tissue_type: testis	PRJNA78185	SAMN00761597	GBBF01	159943334	145732
Cichliformes	Haplochromis burtoni	tissue_type: ovary	PRJNA78185	SAMN00765505	GBBJ01	105079358	89229
Cichliformes	Maylandia zebra	tissue_type: eye (retina)	PRJNA77743	SAMN00760998	GBBT01	162982475	104699
Cichliformes	Oreochromis niloticus	tissue_type: blood	PRJNA78915	SAMN00767857	GBBU01	174281226	118468
Cichliformes	Oreochromis niloticus	tissue_type: whole embryo	PRJNA78915	SAMN00767863	GBBX01	88944665	105278
Cichliformes	Neolamprologus brichardi	tissue_type: testis	PRJNA77747	SAMN00761007	GBCO01	150787756	201738
Cichliformes	Oreochromis niloticus	tissue_type: brain	PRJNA78915	SAMN00767861	GBCP01	193314530	151652
Cichliformes	Oreochromis niloticus	tissue_type: liver	PRJNA78915	SAMN00767859	GBDB01	72027809	75891
Cichliformes	Oreochromis niloticus	tissue_type: eye	PRJNA78915	SAMN00767856	GBDC01	186596607	150724
Cichliformes	Maylandia zebra	tissue_type: kidney	PRJNA77743	SAMN00760994	GBDG01	94306907	90837
Cichliformes	Haplochromis burtoni	tissue_type: embryo pool	PRJNA78185	SAMN00761598	GBDH01	218705532	170926
Cichliformes	Haplochromis burtoni	tissue_type: eye	PRJNA78185	SAMN00761594	GBDL01	164227210	149621
Centrarchiformes	Micropterus floridanus		PRJNA248150	SAMN02787188	GBFM01	163252690	164417
Perciformes	Micropterus salmoides	tissue_type: Mixed	PRJNA248433	SAMN02798507	GBFO01	124295732	121819
Beloniformes	Oryzias melastigma	tissue_type: liver	PRJNA246584	SAMN02768383	GBFQ01	39993655	51515
Beloniformes	Oryzias melastigma	tissue_type: liver	PRJNA246584	SAMN02768384	GBFR01	51171978	54342
Beloniformes	Oryzias melastigma		PRJNA246584	SAMN02768383,SAMN02768384	GBFS01	69457421	66755
Beloniformes	Oryzias melastigma	tissue_type: testis	PRJNA246584	SAMN02768386	GBFT01	105465023	89361
Beloniformes	Oryzias melastigma	tissue_type: brain	PRJNA246584	SAMN02768382	GBFU01	147414908	113037
Beloniformes	Oryzias melastigma	tissue_type: ovary	PRJNA246584	SAMN02768385	GBFV01	83016993	69934
Beloniformes	Oryzias melastigma		PRJNA246584	SAMN02768381,SAMN02768382	GBFW01	233573349	191827
Beloniformes	Oryzias melastigma		PRJNA246584	SAMN02768381,SAMN02768382,SAMN02768383,SAMN02768384,SAMN02768385,SAMN02768386	GBFX01	310261690	238084
Beloniformes	Oryzias melastigma	tissue_type: brain	PRJNA246584	SAMN02768381	GBFY01	165350348	132231
Perciformes	Micropterus salmoides salmoides	tissue_type: Mixed	PRJNA248127	SAMN02786862	GBGA01	205634360	223958
Beloniformes	Oryzias melastigma		PRJNA246584	SAMN02768381,SAMN02768382,SAMN02768383,SAMN02768384,SAMN02768385,SAMN02768386	GBGE01	258716894	237625
Scombriformes	Pampus argenteus		PRJNA231118	SAMN02440169	GBHA01	50527648	30339
Salmoniformes	Salmo salar	dev_stage: early and late parr,tissue_type: mixed	PRJNA253115	SAMN02867526,SAMN02867527,SAMN02867528	GBHC01	46151030	44830
Salmoniformes	Salmo salar	dev_stage: early and late parr,tissue_type: pituitary gland	PRJNA253115	SAMN02867527	GBHD01	18951801	23554
Salmoniformes	Salmo salar	dev_stage: early and late parr,tissue_type: brain	PRJNA253115	SAMN02867526	GBHE01	24761960	22954
Salmoniformes	Salmo salar	dev_stage: early and late parr,tissue_type: olfactory rosettes; hypothalamus	PRJNA253115	SAMN02867528	GBHF01	10644862	15410
Cypriniformes	Ctenopharyngodon idella		PRJNA234067	SAMN02580751,SAMN02580752	GBKA01	48281634	27581
Gymnotiformes	Apteronotus leptorhynchus		PRJNA259518	SAMN03008916,SAMN03008917,SAMN03008923,SAMN03008924,SAMN03008926	GBKR01	1972267756	1233299
Salmoniformes	Salmo salar	dev_stage: mixed,tissue_type: mixed	PRJNA260929	SAMN02864008,SAMN02864009,SAMN02864010,SAMN02864011,SAMN02864012,SAMN02864013,SAMN02864014,SAMN02864015,SAMN02864016,SAMN02864017,SAMN02863983,SAMN02864018,SAMN02864019,SAMN02864020,SAMN02863984,SAMN02864156,SAMN02864157,SAMN02864158,SAMN02864159,SAMN02864160,SAMN02864161,SAMN02864162,SAMN02864163,SAMN02864164,SAMN02864165,SAMN02864166,SAMN02864167,SAMN02864168,SAMN02864169,SAMN02864170,SAMN02864…	GBRB01	115003542	74602
Salmoniformes	Oncorhynchus mykiss	tissue_type: bone	PRJNA248395	SAMN02798093,SAMN02798094,SAMN02798095,SAMN02798096,SAMN02798097	GBTD01	318263647	305484
Anguilliformes	Anguilla anguilla		PRJNA207022	SAMN02202272	GBXM01	45243293	109227
Perciformes	Trematomus bernacchii	tissue_type: kidney	PRJNA263718	SAMN03105957	GBXS01	116766221	96472
Batrachoidiformes	Porichthys notatus		PRJNA269550	SAMN03254422,SAMN03254423,SAMN03254424,SAMN03254425,SAMN03254426,SAMN03254427,SAMN03254428,SAMN03254429,SAMN03254430,SAMN03254431	GBYQ01	143827415	83902
Cyprinodontiformes	Poeciliopsis prolifica		PRJNA266248	SAMN03160514,SAMN03160515,SAMN03160538,SAMN03160543,SAMN03160544,SAMN03160545,SAMN03160546	GBYX01	331401058	478065
Cypriniformes	Carassius auratus	tissue_type: Skin	PRJNA243312	SAMN02726260	GBZM01	14233010	10752
Pempheriformes	Lateolabrax maculatus	tissue_type: mix tissues	PRJNA271231	SAMN03276538	GBZV01	63365092	53999
Cyprinodontiformes	Fundulus heteroclitus	host: Fundulus heteroclitus	PRJNA269174	SAMN02116571	GCES01	312921027	167528
Perciformes	Epinephelus fuscoguttatus	dev_stage: fingerling,tissue_type: spleen	PRJNA273433	SAMN03292204	GCNQ01	94582264	40525
Perciformes	Acanthogobius hasta	dev_stage: adult,tissue_type: Liver	PRJNA275179	SAMN03339821	GCNT01	48964884	59937
Cypriniformes	Pimephales promelas	dev_stage: Adult,tissue_type: Gill Tissue	PRJNA260923	SAMN03024265	GCVQ01	111917082	73377
Perciformes	Amphiprion bicinctus	dev_stage: mature adults,tissue_type: Brain and gonad	PRJNA261388	SAMN03073501	GDCV01	406805749	516538
Scorpaeniformes	Sebastes caurinus	dev_stage: juvenile,tissue_type: white muscle	PRJNA285696	SAMN03757544	GDDL01	121908958	90708
Cyprinodontiformes	Austrofundulus limnaeus		PRJNA272154	SAMN03610100,SAMN03610101,SAMN03610102	GDFR01	39771959	86445
Cyprinodontiformes	Austrofundulus limnaeus		PRJNA272154	SAMN03610106,SAMN03610107,SAMN03610108	GDGO01	26302251	62548
Beloniformes	Oryzias melastigma		PRJNA268138	SAMN03203472,SAMN03203473,SAMN03203474	GDGP01	72630928	56857
Cyprinodontiformes	Austrofundulus limnaeus		PRJNA272154	SAMN03610103,SAMN03610104,SAMN03610105	GDGQ01	65066721	118285
Cyprinodontiformes	Austrofundulus limnaeus		PRJNA272154	SAMN03610109,SAMN03610110,SAMN03610111	GDGR01	34691772	78214
Cyprinodontiformes	Austrofundulus limnaeus		PRJNA272154	SAMN03610112,SAMN03610113,SAMN03610114	GDGS01	37274038	81601
Cyprinodontiformes	Austrofundulus limnaeus		PRJNA272154	SAMN03610121,SAMN03610122,SAMN03610123	GDGT01	58926202	109660
Cyprinodontiformes	Austrofundulus limnaeus		PRJNA272154	SAMN03610115,SAMN03610116,SAMN03610117	GDGV01	90988168	144887
Cyprinodontiformes	Austrofundulus limnaeus		PRJNA272154	SAMN03610118,SAMN03610119,SAMN03610120	GDGW01	97832257	160545
Cyprinodontiformes	Austrofundulus limnaeus		PRJNA272154	SAMN03610127,SAMN03610128,SAMN03610129	GDGX01	44807140	94794
Cyprinodontiformes	Austrofundulus limnaeus		PRJNA272154	SAMN03610130,SAMN03610131,SAMN03610132	GDGY01	124004076	222729
Cyprinodontiformes	Austrofundulus limnaeus		PRJNA272154	SAMN03610133,SAMN03610134,SAMN03610135	GDGZ01	55472327	109164
Cyprinodontiformes	Austrofundulus limnaeus		PRJNA272154	SAMN03610124,SAMN03610125,SAMN03610126	GDHA01	78303739	141611
Cyprinodontiformes	Austrofundulus limnaeus		PRJNA272154	SAMN03610093,SAMN03610094,SAMN03610095,SAMN03610096,SAMN03610097,SAMN03610098,SAMN03610099	GDHG01	61298200	89439
Cyprinodontiformes	Austrofundulus limnaeus		PRJNA272154	SAMN03610136,SAMN03610137,SAMN03610138	GDHH01	109500400	179347
Cyprinodontiformes	Austrofundulus limnaeus		PRJNA272154	SAMN03610139,SAMN03610140,SAMN03610141	GDHI01	112382049	184089
Cyprinodontiformes	Austrofundulus limnaeus		PRJNA272154	SAMN03610086,SAMN03610087,SAMN03610088,SAMN03610089,SAMN03610090,SAMN03610091,SAMN03610092	GDHP01	85328812	121079
Cyprinodontiformes	Austrofundulus limnaeus		PRJNA272154	SAMN03610148,SAMN03610149,SAMN03610150,SAMN03610151,SAMN03610152,SAMN03610153	GDHS01	240010226	390064
Cyprinodontiformes	Austrofundulus limnaeus		PRJNA272154	SAMN03610160,SAMN03610161,SAMN03610162,SAMN03610163,SAMN03610164,SAMN03610165	GDHT01	238084955	358662
Cyprinodontiformes	Austrofundulus limnaeus		PRJNA272154	SAMN03610154,SAMN03610155,SAMN03610156,SAMN03610157,SAMN03610158,SAMN03610159	GDHU01	274579160	416435
Cyprinodontiformes	Austrofundulus limnaeus		PRJNA272154	SAMN03610176,SAMN03610177,SAMN03610178,SAMN03610179	GDHV01	182661632	277267
Cyprinodontiformes	Austrofundulus limnaeus		PRJNA272154	SAMN03610192,SAMN03610193,SAMN03610194,SAMN03610195	GDHW01	189277468	277209
Cyprinodontiformes	Austrofundulus limnaeus		PRJNA272154	SAMN03610196,SAMN03610197,SAMN03610198,SAMN03610199	GDHX01	211462920	322053
Cyprinodontiformes	Austrofundulus limnaeus		PRJNA272154	SAMN03610180,SAMN03610181,SAMN03610182,SAMN03610183	GDHY01	177179069	244353
Cyprinodontiformes	Austrofundulus limnaeus		PRJNA272154	SAMN03610166,SAMN03610167,SAMN03610168,SAMN03610169,SAMN03610170,SAMN03610171	GDHZ01	165715932	253105
Cyprinodontiformes	Austrofundulus limnaeus		PRJNA272154	SAMN03610142,SAMN03610143,SAMN03610144,SAMN03610145,SAMN03610146,SAMN03610147	GDIB01	193582810	275849
Cyprinodontiformes	Austrofundulus limnaeus		PRJNA272154	SAMN03610172,SAMN03610173,SAMN03610174,SAMN03610175	GDIH01	155599737	214492
Cyprinodontiformes	Austrofundulus limnaeus		PRJNA272154	SAMN03610184,SAMN03610185,SAMN03610186,SAMN03610187	GDII01	288932676	425881
Cyprinodontiformes	Austrofundulus limnaeus		PRJNA272154	SAMN03610188,SAMN03610189,SAMN03610190,SAMN03610191	GDIU01	289054001	425716
Salmoniformes	Oncorhynchus mykiss	tissue_type: white muscle	PRJNA209213	SAMN03944034	GDKP01	24380108	54759
Salmoniformes	Oncorhynchus kisutch	dev_stage: post-smolt,tissue_type: mixed	PRJNA292718	SAMN03983865,SAMN03983866,SAMN03983867,SAMN03983868,SAMN03983869,SAMN03983870,SAMN03983871,SAMN03983872,SAMN03983873	GDQG01	57669906	43228
Cypriniformes	Danio rerio	dev_stage: adult,tissue_type: kidney\, intestine\, gills and spleen	PRJNA280983	SAMN03481244	GDQH01	80920926	44764
Cypriniformes	Danio rerio	dev_stage: adult,tissue_type: kidney\, intestine\, gills and spleen	PRJNA280983	SAMN03481244	GDQQ01	104229358	83602
Perciformes	Trematomus bernacchii	dev_stage: adult,tissue_type: gill	PRJNA471228	SAMN09205406	GGYC01	30570709	57631
Perciformes	Trematomus bernacchii	dev_stage: adult,tissue_type: Hind Brain	PRJNA471228	SAMN09205388	GGYU01	32606537	64609
Perciformes	Trematomus bernacchii	dev_stage: adult,tissue_type: Pituitary gland	PRJNA471228	SAMN09205389	GGYV01	18039027	39939
Perciformes	Trematomus bernacchii	dev_stage: adult,tissue_type: Hypothalamus	PRJNA471228	SAMN09205390	GGYW01	23039696	54973
Perciformes	Trematomus bernacchii	dev_stage: adult,tissue_type: Optic tectum	PRJNA471228	SAMN09205391	GGYX01	32539431	64260
Perciformes	Trematomus bernacchii	dev_stage: adult,tissue_type: Telenceparon	PRJNA471228	SAMN09205392	GGYY01	31602691	59806
Perciformes	Trematomus bernacchii	dev_stage: adult,tissue_type: liver	PRJNA471228	SAMN09205393	GGYZ01	15256519	37245
Perciformes	Trematomus bernacchii	dev_stage: adult,tissue_type: heart	PRJNA471228	SAMN09205394	GGZA01	25527663	50028
Perciformes	Trematomus bernacchii	dev_stage: adult,tissue_type: head kidney	PRJNA471228	SAMN09205395	GGZB01	30151319	59184
Perciformes	Trematomus bernacchii	dev_stage: adult,tissue_type: skin	PRJNA471228	SAMN09205396	GGZC01	24447213	52636
Perciformes	Trematomus bernacchii	dev_stage: adult,tissue_type: Lateral line muscle	PRJNA471228	SAMN09205397	GGZD01	9205796	21950
Perciformes	Trematomus bernacchii	dev_stage: adult,tissue_type: Pyloric caeca	PRJNA471228	SAMN09205398	GGZE01	17821706	40464
Perciformes	Trematomus bernacchii	dev_stage: adult,tissue_type: intestine	PRJNA471228	SAMN09205399	GGZF01	28587854	54843
Perciformes	Trematomus bernacchii	dev_stage: adult,tissue_type: eye	PRJNA471228	SAMN09205400	GGZG01	28829374	59582
Perciformes	Trematomus bernacchii	dev_stage: adult,tissue_type: spleen	PRJNA471228	SAMN09205401	GGZH01	21607306	47041
Perciformes	Trematomus bernacchii	dev_stage: adult,tissue_type: Gonad	PRJNA471228	SAMN09205402	GGZI01	21972387	40031
Perciformes	Trematomus bernacchii	dev_stage: adult,tissue_type: stomach	PRJNA471228	SAMN09205403	GGZJ01	2282031	8081
Perciformes	Trematomus bernacchii	dev_stage: adult,tissue_type: muscle	PRJNA471228	SAMN09205404	GGZK01	14817279	34518
Perciformes	Sillago sinica	dev_stage: adult,tissue_type: mixed	PRJNA437933	SAMN08903124	GHMI01	198477082	182134
