# Supplementary material for: FishDB: an integrated functional genomics database for fishes
Source: BMC Genomics. 2020 Nov 17;21:801. doi: 10.1186/s12864-020-07159-9 (PMC7670658; doi:10.1186/s12864-020-07159-9)
Supplement: Supplementary file 5 — Additional file 5 : Supplementary Data S5. The fish transcriptomes newly generated from our lab in FishDB. [file 12864_2020_7159_MOESM5_ESM.xlsx]

## Sheet: Data S5
Supplementary Data S5. The fish transcriptomes newly generated from our lab in FishDB.
Order	Family	Species Name	Sample	Total length	Contig count	N50
Cypriniformes	Cyprinidae	Ptychobarbus chungtienensis	muscle; brain; liver; kidney; heart	341499829	469240	1189
Cypriniformes	Cyprinidae	Schizothorax grahami	muscle; brain; liver; kidney; heart	245723880	252147	1995
Cypriniformes	Cyprinidae	Schizothorax nukiangensis	muscle; brain; liver; kidney; heart	240501200	279500	1708
Cypriniformes	Cyprinidae	Gymnodiptychus integrigymnatus	muscle; brain; liver; kidney; heart	224531204	255051	1823
Cypriniformes	Cyprinidae	Schizothorax prenanti	muscle; brain; liver; kidney; heart	244130052	252277	1996
Cypriniformes	Cyprinidae	Schizothorax kozlovi	muscle; brain; liver; kidney; heart	227037233	256606	1777
Cypriniformes	Cyprinidae	Schizothorax yunnanensis paoshanensis	muscle; brain; liver; kidney; heart	221387251	258841	1651
Cypriniformes	Cyprinidae	Schizothorax meridionalis	muscle; brain; liver; kidney; heart	202552017	229256	1758
Cypriniformes	Cyprinidae	Percocypris pingi	muscle; brain; liver; kidney; heart	301983161	340995	1728
Cypriniformes	Cyprinidae	Schizopygopsis thermalis	muscle; brain; liver; kidney; heart	331248907	358168	1824
Cypriniformes	Cyprinidae	Chuanchia labiosa	muscle; brain; liver; kidney; heart	342352765	346341	2011
Cypriniformes	Cyprinidae	Gymnocypris dobula	muscle; brain; liver; kidney; heart	339829713	384544	1721
Cypriniformes	Cyprinidae	Schizopygopsis younghusbandi himalayensis	muscle; brain; liver; kidney; heart	329991723	384988	1669
Cypriniformes	Cyprinidae	Gymnocypris eckloni chilienensis	muscle; brain; liver; kidney; heart	330739747	322822	2160
Cypriniformes	Cyprinidae	Schizopygopsis chengi	muscle; brain; liver; kidney; heart	314187647	302781	2170
Cypriniformes	Cyprinidae	Schizothorax intermedius	muscle; brain; liver; kidney; heart	298096401	305269	1994
Cypriniformes	Cyprinidae	Platypharodon extremus	muscle; brain; liver; kidney; heart	290486239	300987	1929
Cypriniformes	Cyprinidae	Aspiorhynchus laticeps	muscle; brain; liver; kidney; heart	279431913	282707	2135
Cypriniformes	Cyprinidae	Gymnodiptychus dybowskii	muscle; brain; liver; kidney; heart	320736517	296688	2345
Cypriniformes	Cyprinidae	Schizothorax argentatus	muscle; brain; liver; kidney; heart	307395080	305799	2039
Cypriniformes	Cyprinidae	Gymnocypris eckloni eckloni	muscle; brain; liver; kidney; heart	350922603	354740	1981
Cypriniformes	Cyprinidae	Schizothorax pseudaksaiensis	muscle; brain; liver; kidney; heart	317067958	326876	1965
Cypriniformes	Cyprinidae	Gymoncypris przewalskii	muscle; brain; liver; kidney; heart	372400685	429506	1665
Cypriniformes	Cyprinidae	Schizopygopsis pylzovi	muscle; brain; liver; kidney; heart	237551208	269618	1758
Cypriniformes	Cyprinidae	Gymnodiptychus pachycheilus	muscle; brain; liver; kidney; heart	382275794	351185	2304
Cypriniformes	Cyprinidae	Schizothorax cryptolepis	muscle; brain; liver; kidney; heart	361804753	376108	1991
Cypriniformes	Cyprinidae	Schizothorax davidi	muscle; brain; liver; kidney; heart	304062182	308026	1974
Cypriniformes	Cyprinidae	Schizothorax sinesis	muscle; brain; liver; kidney; heart	388351423	381665	2017
Cypriniformes	Cyprinidae	gymnocypris potanini ptanini	muscle; brain; liver; kidney; heart	359953687	335437	2253
Cypriniformes	Cyprinidae	Schizopygopsis microcephalus	muscle; brain; liver; kidney; heart	360910288	409336	1713
Cypriniformes	Cyprinidae	Schizothorax oconnori	muscle; brain; liver; kidney; heart	288814846	273105	2172
Cypriniformes	Cyprinidae	Ptychobarbus dipogon	muscle; brain; liver; kidney; heart	351840783	428478	1396
Cypriniformes	Cyprinidae	Schizothorax macropogon	muscle; brain; liver; kidney; heart	299621257	319200	1858
Cypriniformes	Cyprinidae	Schizothorax waltoni	muscle; brain; liver; kidney; heart	322584420	336118	1950
Cypriniformes	Cyprinidae	Oxygymnocypris stewartii	muscle; brain; liver; kidney; heart	345538036	368889	1924
Cypriniformes	Cyprinidae	Schizopygopsis younghusbandi younghusbandi	muscle; brain; liver; kidney; heart	331993741	363344	1839
Cypriniformes	Cyprinidae	Gymnocypris scleracanthus	muscle; brain; liver; kidney; heart	367733416	377549	1925
Cypriniformes	Cyprinidae	Schizothorax plagiostomus	muscle; brain; liver; kidney; heart	341211528	406462	1634
Cypriniformes	Cyprinidae	Schizopygopsis stoliczkae	muscle; brain; liver; kidney; heart	341711348	396619	1711
Cypriniformes	Cyprinidae	Ptychobarbus conirotris	muscle; brain; liver; kidney; heart	353552716	441956	1464
Cypriniformes	Cyprinidae	Schizothorax labiata	muscle; brain; liver; kidney; heart	351957995	368675	1927
Cypriniformes	Cyprinidae	Diptychus maculatus	muscle; brain; liver; kidney; heart	352566859	341632	2218
Cypriniformes	Cyprinidae	Schizopygopsis kialingensis	muscle; brain; liver; kidney; heart	390956310	463604	1621
Cypriniformes	Cyprinidae	Gymnocypris chui longimandibularis	muscle; brain; liver; kidney; heart	340891607	349951	1998
Cypriniformes	Cyprinidae	Gymnocypris chui	muscle; brain; liver; kidney; heart	292034963	301952	1963
Cypriniformes	Cyprinidae	Gymnocypris waddelli	muscle; brain; liver; kidney; heart	349346932	407785	1678
Cypriniformes	Cyprinidae	Schizopygopsis malacanthus	muscle; brain; liver; kidney; heart	373451211	390984	1938
Cypriniformes	Cyprinidae	Ptychobarbus kaznakovi	muscle; brain; liver; kidney; heart	370851915	531054	1086
Cypriniformes	Cyprinidae	Schizothorax lissolabiatus	muscle; brain; liver; kidney; heart	338818037	435193	1446
Cypriniformes	Cyprinidae	Schizothorax dolichonema	muscle; brain; liver; kidney; heart	336829244	340581	2048
Cypriniformes	Cyprinidae	Schizothorax lantsangensis	muscle; brain; liver; kidney; heart	381669316	432849	1798
Cypriniformes	Cyprinidae	Schizothorax wangchiachii	muscle; brain; liver; kidney; heart	359909015	348351	2030
Siluriformes	Sisoridae	Euchiloglanis kishinouyei	muscle; brain; liver; kidney; heart	529449729	524378	1921
