# Supplementary material for: FishDB: an integrated functional genomics database for fishes
Source: BMC Genomics. 2020 Nov 17;21:801. doi: 10.1186/s12864-020-07159-9 (PMC7670658; doi:10.1186/s12864-020-07159-9)
Supplement: Supplementary file 6 — Additional file 6 : Supplementary Data S6. The RNA-seq data sets of fish transcriptomes downloaded from Sequence Read Archive (SRA) in FishDB. [file 12864_2020_7159_MOESM6_ESM.xlsx]

## Sheet: Data S6
Supplementary Data S6. The RNA-seq data sets of fish transcriptomes downloaded from SRA (Sequence Read Archive) in FishDB.
Organism Name	Experiment Accession	Experiment Title	Instrument	Submitter	Study Accession	Study Title	Sample Accession	Total Size, Mb	Total RUNs	Total Spots	Total Bases	Library Name	Library Strategy	Library Source	Library Selection
Carassius auratus auratus	DRX171144	Illumina HiSeq 2500 paired end sequencing of SAMD00173311	Illumina HiSeq 2500	TOYAMA_PREF	DRP005128	RNA-sequencing of goldfish scale in space with or without melatonin	DRS097791	0	1	0	0	TR5248_1-3	RNA-Seq	TRANSCRIPTOMIC	PolyA
Carassius auratus auratus	DRX171143	Illumina HiSeq 2500 paired end sequencing of SAMD00173310	Illumina HiSeq 2500	TOYAMA_PREF	DRP005128	RNA-sequencing of goldfish scale in space with or without melatonin	DRS097790	0	1	0	0	TR5200_7-9	RNA-Seq	TRANSCRIPTOMIC	PolyA
Carassius auratus auratus	DRX171142	Illumina HiSeq 2000 paired end sequencing of SAMD00173309	Illumina HiSeq 2000	TOYAMA_PREF	DRP005128	RNA-sequencing of goldfish scale in space with or without melatonin	DRS097789	0	1	0	0	TR5200_4-6	RNA-Seq	TRANSCRIPTOMIC	PolyA
Carassius auratus auratus	DRX171141	Illumina HiSeq 2500 paired end sequencing of SAMD00173308	Illumina HiSeq 2500	TOYAMA_PREF	DRP005128	RNA-sequencing of goldfish scale in space with or without melatonin	DRS097788	0	1	0	0	TR5200_1-3	RNA-Seq	TRANSCRIPTOMIC	PolyA
Cyrtocara moorii	SRX5957596	RNA-seq of nuchal hump of Cyrtocara moorii	Illumina HiSeq 2500	University of Graz	SRP200219	Molecular mechanisms underlying nuchal hump formation in dolphin cichlid, Cyrtocara moorii	SRS4867722	635.14	1	7907752	1976938000	74067	RNA-Seq	TRANSCRIPTOMIC	RANDOM
Cyrtocara moorii	SRX5957595	RNA-seq of nuchal region of Cyrtocara moorii	Illumina HiSeq 2500	University of Graz	SRP200219	Molecular mechanisms underlying nuchal hump formation in dolphin cichlid, Cyrtocara moorii	SRS4867721	975.03	1	11820465	2955116250	74068	RNA-Seq	TRANSCRIPTOMIC	RANDOM
Cyrtocara moorii	SRX5957594	RNA-seq of nuchal region of Cyrtocara moorii	Illumina HiSeq 2500	University of Graz	SRP200219	Molecular mechanisms underlying nuchal hump formation in dolphin cichlid, Cyrtocara moorii	SRS4867720	931.32	1	11503337	2875834250	74069	RNA-Seq	TRANSCRIPTOMIC	RANDOM
Cyrtocara moorii	SRX5957593	RNA-seq of nuchal region of Cyrtocara moorii	Illumina HiSeq 2500	University of Graz	SRP200219	Molecular mechanisms underlying nuchal hump formation in dolphin cichlid, Cyrtocara moorii	SRS4867719	819.53	1	10178413	2544603250	74055	RNA-Seq	TRANSCRIPTOMIC	RANDOM
Cyrtocara moorii	SRX5957592	RNA-seq of nuchal region of Cyrtocara moorii	Illumina HiSeq 2500	University of Graz	SRP200219	Molecular mechanisms underlying nuchal hump formation in dolphin cichlid, Cyrtocara moorii	SRS4867718	789.46	1	9847497	2461874250	74057	RNA-Seq	TRANSCRIPTOMIC	RANDOM
Copadichromis mbenjii	SRX5957591	RNA-seq of nuchal region of Copadichromis sp. Mbenji	Illumina HiSeq 2500	University of Graz	SRP200219	Molecular mechanisms underlying nuchal hump formation in dolphin cichlid, Cyrtocara moorii	SRS4867717	602.24	1	7445224	1861306000	74071	RNA-Seq	TRANSCRIPTOMIC	RANDOM
Cyrtocara moorii	SRX5957590	RNA-seq of nuchal region of Cyrtocara moorii	Illumina HiSeq 2500	University of Graz	SRP200219	Molecular mechanisms underlying nuchal hump formation in dolphin cichlid, Cyrtocara moorii	SRS4867716	803.8	1	9962062	2490515500	74056	RNA-Seq	TRANSCRIPTOMIC	RANDOM
Cyrtocara moorii	SRX5957589	RNA-seq of nuchal hump of Cyrtocara moorii	Illumina HiSeq 2500	University of Graz	SRP200219	Molecular mechanisms underlying nuchal hump formation in dolphin cichlid, Cyrtocara moorii	SRS4867715	803.13	1	9494727	2373681750	74053	RNA-Seq	TRANSCRIPTOMIC	RANDOM
Cyrtocara moorii	SRX5957588	RNA-seq of nuchal hump of Cyrtocara moorii	Illumina HiSeq 2500	University of Graz	SRP200219	Molecular mechanisms underlying nuchal hump formation in dolphin cichlid, Cyrtocara moorii	SRS4867714	500.89	1	6246029	1561507250	74054	RNA-Seq	TRANSCRIPTOMIC	RANDOM
Cyrtocara moorii	SRX5957587	RNA-seq of nuchal hump of Cyrtocara moorii	Illumina HiSeq 2500	University of Graz	SRP200219	Molecular mechanisms underlying nuchal hump formation in dolphin cichlid, Cyrtocara moorii	SRS4867713	787.56	1	9677079	2419269750	74065	RNA-Seq	TRANSCRIPTOMIC	RANDOM
Cyrtocara moorii	SRX5957586	RNA-seq of nuchal hump of Cyrtocara moorii	Illumina HiSeq 2500	University of Graz	SRP200219	Molecular mechanisms underlying nuchal hump formation in dolphin cichlid, Cyrtocara moorii	SRS4867712	581.01	1	7266067	1816516750	74066	RNA-Seq	TRANSCRIPTOMIC	RANDOM
Copadichromis mbenjii	SRX5957585	RNA-seq of nuchal region of Copadichromis sp. Mbenji	Illumina HiSeq 2500	University of Graz	SRP200219	Molecular mechanisms underlying nuchal hump formation in dolphin cichlid, Cyrtocara moorii	SRS4867711	573.92	1	7070511	1767627750	74070	RNA-Seq	TRANSCRIPTOMIC	RANDOM
Copadichromis mbenjii	SRX5957584	RNA-seq of nuchal region of Copadichromis sp. Mbenji	Illumina HiSeq 2500	University of Graz	SRP200219	Molecular mechanisms underlying nuchal hump formation in dolphin cichlid, Cyrtocara moorii	SRS4867710	489.74	1	6040697	1510174250	74058	RNA-Seq	TRANSCRIPTOMIC	RANDOM
Copadichromis mbenjii	SRX5957583	RNA-seq of nuchal region of Copadichromis sp. Mbenji	Illumina HiSeq 2500	University of Graz	SRP200219	Molecular mechanisms underlying nuchal hump formation in dolphin cichlid, Cyrtocara moorii	SRS4867709	598.79	1	7465114	1866278500	74059	RNA-Seq	TRANSCRIPTOMIC	RANDOM
Copadichromis mbenjii	SRX5957582	RNA-seq of nuchal region of Copadichromis sp. Mbenji	Illumina HiSeq 2500	University of Graz	SRP200219	Molecular mechanisms underlying nuchal hump formation in dolphin cichlid, Cyrtocara moorii	SRS4867708	796.63	1	9916715	2479178750	74060	RNA-Seq	TRANSCRIPTOMIC	RANDOM
triploid Cyprinus carpio x (Carassius auratus red var. x Cyprinus carpio)	SRX5957576	Homoeologous recombination lead to rapidly functional divergence in triploid fish	Sequel	Hunan Normal Univesity	SRP188171	diploid C. auratus red var.(R), diploid C. carpio L. (C), the triploid fish (R2C) origin from hybridization between diploid C. auratus red var. (?) and allotetraploid of C. auratus red var. x C. carpio L. (?), and the triploid fish (RC2) origin from	SRS4867702	4071.04	1	7346532	16780483672	3NL	RNA-Seq	TRANSCRIPTOMIC	PolyA
triploid Cyprinus carpio x (Carassius auratus red var. x Cyprinus carpio)	SRX5957575	Homoeologous recombination lead to rapidly functional divergence in triploid fish	Sequel	Hunan Normal Univesity	SRP188171	diploid C. auratus red var.(R), diploid C. carpio L. (C), the triploid fish (R2C) origin from hybridization between diploid C. auratus red var. (?) and allotetraploid of C. auratus red var. x C. carpio L. (?), and the triploid fish (RC2) origin from	SRS4867701	4618.67	2	8139660	19049211460	3NJ	RNA-Seq	TRANSCRIPTOMIC	PolyA
Hippoglossus hippoglossus	SRX5956896	Hirundo_rustica_Ovary_Pacbio	Sequel	G10K	SRP184741	G10K_VGP_Transcriptome_Sequencing	SRS4867386	32.51	1	28832	96502738	bHirRus1_Ovary_Pacbio	RNA-Seq	TRANSCRIPTOMIC	Oligo-dT
Hippoglossus hippoglossus	SRX5956895	Hirundo_rustica_Brain_Pacbio	Sequel	G10K	SRP184741	G10K_VGP_Transcriptome_Sequencing	SRS4867385	27.13	1	24053	76974459	bHirRus1_Brain_Pacbio	RNA-Seq	TRANSCRIPTOMIC	Oligo-dT
Triplophysa bleekeri	SRX5952361	sequences for transcriptome	Illumina HiSeq X Ten	Gooalgene Technology	SRP200140	Triplophysa bleekeri genome Genome sequencing and assembly	SRS4862973	3589.2	1	37084204	11125261200	transData	RNA-Seq	TRANSCRIPTOMIC	RANDOM PCR
Pelmatolapia mariae	SRX5944659	RNA-seq of P. mariae retina at 2PM	Illumina HiSeq 1500	University of Maryland	SRP200056	Diurnal variation in opsin expression and common housekeeping genes necessitates comprehensive normalization methods for quantitative real-time PCR analyses	SRS4855805	5764.46	1	98635868	11934940028	KC3_14M1_7_17_S3	RNA-Seq	TRANSCRIPTOMIC	cDNA
Pelmatolapia mariae	SRX5944658	RNA-seq of P. mariae retina at 8PM	Illumina HiSeq 1500	University of Maryland	SRP200056	Diurnal variation in opsin expression and common housekeeping genes necessitates comprehensive normalization methods for quantitative real-time PCR analyses	SRS4855804	5331.66	1	91332248	11051202008	KC4_20M2_7_20_S4	RNA-Seq	TRANSCRIPTOMIC	cDNA
Pelmatolapia mariae	SRX5944657	RNA-seq of P. mariae retina at 2AM	Illumina HiSeq 1500	University of Maryland	SRP200056	Diurnal variation in opsin expression and common housekeeping genes necessitates comprehensive normalization methods for quantitative real-time PCR analyses	SRS4855803	5470.85	1	93552057	11319798897	KC1_02M1_7_17_S1	RNA-Seq	TRANSCRIPTOMIC	cDNA
Pelmatolapia mariae	SRX5944656	RNA-seq of P. mariae retina at 8AM	Illumina HiSeq 1500	University of Maryland	SRP200056	Diurnal variation in opsin expression and common housekeeping genes necessitates comprehensive normalization methods for quantitative real-time PCR analyses	SRS4855802	5313.71	1	90726498	10977906258	KC2_08M1_7_17_S2	RNA-Seq	TRANSCRIPTOMIC	cDNA
Pelmatolapia mariae	SRX5944655	RNA-seq of P. mariae retina at 5PM	Illumina HiSeq 1500	University of Maryland	SRP200056	Diurnal variation in opsin expression and common housekeeping genes necessitates comprehensive normalization methods for quantitative real-time PCR analyses	SRS4855801	5067.83	1	87694430	10611026030	KC7_17M4_7_27_S3	RNA-Seq	TRANSCRIPTOMIC	cDNA
Pelmatolapia mariae	SRX5944654	RNA-seq of P. mariae retina at 11PM	Illumina HiSeq 1500	University of Maryland	SRP200056	Diurnal variation in opsin expression and common housekeeping genes necessitates comprehensive normalization methods for quantitative real-time PCR analyses	SRS4855800	4840.46	1	83631398	10119399158	KC8_23M1_7_17_S4	RNA-Seq	TRANSCRIPTOMIC	cDNA
Pelmatolapia mariae	SRX5944653	RNA-seq of P. mariae retina at 5AM	Illumina HiSeq 1500	University of Maryland	SRP200056	Diurnal variation in opsin expression and common housekeeping genes necessitates comprehensive normalization methods for quantitative real-time PCR analyses	SRS4855799	6509.8	1	113011921	13674442441	KC5_05M2_7_20_S1	RNA-Seq	TRANSCRIPTOMIC	cDNA
Pelmatolapia mariae	SRX5944652	RNA-seq of P. mariae retina at 11AM	Illumina HiSeq 1500	University of Maryland	SRP200056	Diurnal variation in opsin expression and common housekeeping genes necessitates comprehensive normalization methods for quantitative real-time PCR analyses	SRS4855798	4624.41	1	80314098	9718005858	KC6_11M1_7_17_S2	RNA-Seq	TRANSCRIPTOMIC	cDNA
Gadus morhua	ERX3198015	Illumina HiSeq 2000 paired end sequencing	Illumina HiSeq 2000		ERP113924	RNAseq and de novo transcriptome assembly of healthy and vibriosis dip vaccinated Atlantic cod juveniles comprising a time-series with parallel controls on day 2, 4, 21 and 42 days post vaccination.	ERS3172747	2979.56	1	22630753	4571412106	unspecified	RNA-Seq	TRANSCRIPTOMIC	Oligo-dT
Gadus morhua	ERX3198014	Illumina HiSeq 2000 paired end sequencing	Illumina HiSeq 2000		ERP113924	RNAseq and de novo transcriptome assembly of healthy and vibriosis dip vaccinated Atlantic cod juveniles comprising a time-series with parallel controls on day 2, 4, 21 and 42 days post vaccination.	ERS3172746	2509.1	1	18929364	3823731528	unspecified	RNA-Seq	TRANSCRIPTOMIC	Oligo-dT
Gadus morhua	ERX3198013	Illumina HiSeq 2000 paired end sequencing	Illumina HiSeq 2000		ERP113924	RNAseq and de novo transcriptome assembly of healthy and vibriosis dip vaccinated Atlantic cod juveniles comprising a time-series with parallel controls on day 2, 4, 21 and 42 days post vaccination.	ERS3172745	3800.26	1	28568817	5770901034	unspecified	RNA-Seq	TRANSCRIPTOMIC	Oligo-dT
Gadus morhua	ERX3198012	Illumina HiSeq 2000 paired end sequencing	Illumina HiSeq 2000		ERP113924	RNAseq and de novo transcriptome assembly of healthy and vibriosis dip vaccinated Atlantic cod juveniles comprising a time-series with parallel controls on day 2, 4, 21 and 42 days post vaccination.	ERS3172744	3091.37	1	23355278	4717766156	unspecified	RNA-Seq	TRANSCRIPTOMIC	Oligo-dT
Gadus morhua	ERX3198011	Illumina HiSeq 2000 paired end sequencing	Illumina HiSeq 2000		ERP113924	RNAseq and de novo transcriptome assembly of healthy and vibriosis dip vaccinated Atlantic cod juveniles comprising a time-series with parallel controls on day 2, 4, 21 and 42 days post vaccination.	ERS3172743	2892.65	1	22077265	4459607530	unspecified	RNA-Seq	TRANSCRIPTOMIC	Oligo-dT
Gadus morhua	ERX3198010	Illumina HiSeq 2000 paired end sequencing	Illumina HiSeq 2000		ERP113924	RNAseq and de novo transcriptome assembly of healthy and vibriosis dip vaccinated Atlantic cod juveniles comprising a time-series with parallel controls on day 2, 4, 21 and 42 days post vaccination.	ERS3172742	3176.77	1	23961856	4840294912	unspecified	RNA-Seq	TRANSCRIPTOMIC	Oligo-dT
Gadus morhua	ERX3198009	Illumina HiSeq 2000 paired end sequencing	Illumina HiSeq 2000		ERP113924	RNAseq and de novo transcriptome assembly of healthy and vibriosis dip vaccinated Atlantic cod juveniles comprising a time-series with parallel controls on day 2, 4, 21 and 42 days post vaccination.	ERS3172741	3057.62	1	23894348	4826658296	unspecified	RNA-Seq	TRANSCRIPTOMIC	Oligo-dT
Gadus morhua	ERX3198008	Illumina HiSeq 2000 paired end sequencing	Illumina HiSeq 2000		ERP113924	RNAseq and de novo transcriptome assembly of healthy and vibriosis dip vaccinated Atlantic cod juveniles comprising a time-series with parallel controls on day 2, 4, 21 and 42 days post vaccination.	ERS3172740	3129.69	1	24381816	4925126832	unspecified	RNA-Seq	TRANSCRIPTOMIC	Oligo-dT
Gadus morhua	ERX3198007	Illumina HiSeq 2000 paired end sequencing	Illumina HiSeq 2000		ERP113924	RNAseq and de novo transcriptome assembly of healthy and vibriosis dip vaccinated Atlantic cod juveniles comprising a time-series with parallel controls on day 2, 4, 21 and 42 days post vaccination.	ERS3172739	3002.17	1	23417694	4730374188	unspecified	RNA-Seq	TRANSCRIPTOMIC	Oligo-dT
Gadus morhua	ERX3198006	Illumina HiSeq 2000 paired end sequencing	Illumina HiSeq 2000		ERP113924	RNAseq and de novo transcriptome assembly of healthy and vibriosis dip vaccinated Atlantic cod juveniles comprising a time-series with parallel controls on day 2, 4, 21 and 42 days post vaccination.	ERS3172738	2556.24	1	19861035	4011929070	unspecified	RNA-Seq	TRANSCRIPTOMIC	Oligo-dT
Gadus morhua	ERX3198005	Illumina HiSeq 2000 paired end sequencing	Illumina HiSeq 2000		ERP113924	RNAseq and de novo transcriptome assembly of healthy and vibriosis dip vaccinated Atlantic cod juveniles comprising a time-series with parallel controls on day 2, 4, 21 and 42 days post vaccination.	ERS3172737	2454.03	1	19087871	3855749942	unspecified	RNA-Seq	TRANSCRIPTOMIC	Oligo-dT
Gadus morhua	ERX3198004	Illumina HiSeq 2000 paired end sequencing	Illumina HiSeq 2000		ERP113924	RNAseq and de novo transcriptome assembly of healthy and vibriosis dip vaccinated Atlantic cod juveniles comprising a time-series with parallel controls on day 2, 4, 21 and 42 days post vaccination.	ERS3172736	2575.29	1	20059666	4052052532	unspecified	RNA-Seq	TRANSCRIPTOMIC	Oligo-dT
Gadus morhua	ERX3198003	Illumina HiSeq 2000 paired end sequencing	Illumina HiSeq 2000		ERP113924	RNAseq and de novo transcriptome assembly of healthy and vibriosis dip vaccinated Atlantic cod juveniles comprising a time-series with parallel controls on day 2, 4, 21 and 42 days post vaccination.	ERS3172735	2444.05	1	19616118	3962455836	unspecified	RNA-Seq	TRANSCRIPTOMIC	Oligo-dT
Gadus morhua	ERX3198002	Illumina HiSeq 2000 paired end sequencing	Illumina HiSeq 2000		ERP113924	RNAseq and de novo transcriptome assembly of healthy and vibriosis dip vaccinated Atlantic cod juveniles comprising a time-series with parallel controls on day 2, 4, 21 and 42 days post vaccination.	ERS3172734	2019.95	1	16217892	3276014184	unspecified	RNA-Seq	TRANSCRIPTOMIC	Oligo-dT
Gadus morhua	ERX3198001	Illumina HiSeq 2000 paired end sequencing	Illumina HiSeq 2000		ERP113924	RNAseq and de novo transcriptome assembly of healthy and vibriosis dip vaccinated Atlantic cod juveniles comprising a time-series with parallel controls on day 2, 4, 21 and 42 days post vaccination.	ERS3172733	2310.88	1	18561060	3749334120	unspecified	RNA-Seq	TRANSCRIPTOMIC	Oligo-dT
Gadus morhua	ERX3198000	Illumina HiSeq 2000 paired end sequencing	Illumina HiSeq 2000		ERP113924	RNAseq and de novo transcriptome assembly of healthy and vibriosis dip vaccinated Atlantic cod juveniles comprising a time-series with parallel controls on day 2, 4, 21 and 42 days post vaccination.	ERS3172732	2439.53	1	19690178	3977415956	unspecified	RNA-Seq	TRANSCRIPTOMIC	Oligo-dT
Gadus morhua	ERX3197999	Illumina HiSeq 2000 paired end sequencing	Illumina HiSeq 2000		ERP113924	RNAseq and de novo transcriptome assembly of healthy and vibriosis dip vaccinated Atlantic cod juveniles comprising a time-series with parallel controls on day 2, 4, 21 and 42 days post vaccination.	ERS3172731	2412.88	1	19428899	3924637598	unspecified	RNA-Seq	TRANSCRIPTOMIC	Oligo-dT
Gadus morhua	ERX3197998	Illumina HiSeq 2000 paired end sequencing	Illumina HiSeq 2000		ERP113924	RNAseq and de novo transcriptome assembly of healthy and vibriosis dip vaccinated Atlantic cod juveniles comprising a time-series with parallel controls on day 2, 4, 21 and 42 days post vaccination.	ERS3172730	2292.87	1	18456012	3728114424	unspecified	RNA-Seq	TRANSCRIPTOMIC	Oligo-dT
Gadus morhua	ERX3197997	Illumina HiSeq 2000 paired end sequencing	Illumina HiSeq 2000		ERP113924	RNAseq and de novo transcriptome assembly of healthy and vibriosis dip vaccinated Atlantic cod juveniles comprising a time-series with parallel controls on day 2, 4, 21 and 42 days post vaccination.	ERS3172729	3768.3	1	29249257	5908349914	unspecified	RNA-Seq	TRANSCRIPTOMIC	Oligo-dT
Gadus morhua	ERX3197996	Illumina HiSeq 2000 paired end sequencing	Illumina HiSeq 2000		ERP113924	RNAseq and de novo transcriptome assembly of healthy and vibriosis dip vaccinated Atlantic cod juveniles comprising a time-series with parallel controls on day 2, 4, 21 and 42 days post vaccination.	ERS3172728	2907.65	1	22554483	4556005566	unspecified	RNA-Seq	TRANSCRIPTOMIC	Oligo-dT
Gadus morhua	ERX3197995	Illumina HiSeq 2000 paired end sequencing	Illumina HiSeq 2000		ERP113924	RNAseq and de novo transcriptome assembly of healthy and vibriosis dip vaccinated Atlantic cod juveniles comprising a time-series with parallel controls on day 2, 4, 21 and 42 days post vaccination.	ERS3172727	2480.51	1	19177564	3873867928	unspecified	RNA-Seq	TRANSCRIPTOMIC	Oligo-dT
Gadus morhua	ERX3197994	Illumina HiSeq 2000 paired end sequencing	Illumina HiSeq 2000		ERP113924	RNAseq and de novo transcriptome assembly of healthy and vibriosis dip vaccinated Atlantic cod juveniles comprising a time-series with parallel controls on day 2, 4, 21 and 42 days post vaccination.	ERS3172726	3171.98	1	24608746	4970966692	unspecified	RNA-Seq	TRANSCRIPTOMIC	Oligo-dT
Gadus morhua	ERX3197993	Illumina HiSeq 2000 paired end sequencing	Illumina HiSeq 2000		ERP113924	RNAseq and de novo transcriptome assembly of healthy and vibriosis dip vaccinated Atlantic cod juveniles comprising a time-series with parallel controls on day 2, 4, 21 and 42 days post vaccination.	ERS3172725	3601.32	1	28009882	5657996164	unspecified	RNA-Seq	TRANSCRIPTOMIC	Oligo-dT
Gadus morhua	ERX3197992	Illumina HiSeq 2000 paired end sequencing	Illumina HiSeq 2000		ERP113924	RNAseq and de novo transcriptome assembly of healthy and vibriosis dip vaccinated Atlantic cod juveniles comprising a time-series with parallel controls on day 2, 4, 21 and 42 days post vaccination.	ERS3172724	3278.8	1	25494090	5149806180	unspecified	RNA-Seq	TRANSCRIPTOMIC	Oligo-dT
Gadus morhua	ERX3197991	Illumina HiSeq 2000 paired end sequencing	Illumina HiSeq 2000		ERP113924	RNAseq and de novo transcriptome assembly of healthy and vibriosis dip vaccinated Atlantic cod juveniles comprising a time-series with parallel controls on day 2, 4, 21 and 42 days post vaccination.	ERS3172723	2611.51	1	20240778	4088637156	unspecified	RNA-Seq	TRANSCRIPTOMIC	Oligo-dT
Gadus morhua	ERX3197990	Illumina HiSeq 2000 paired end sequencing	Illumina HiSeq 2000		ERP113924	RNAseq and de novo transcriptome assembly of healthy and vibriosis dip vaccinated Atlantic cod juveniles comprising a time-series with parallel controls on day 2, 4, 21 and 42 days post vaccination.	ERS3172722	2291.8	1	17744380	3584364760	unspecified	RNA-Seq	TRANSCRIPTOMIC	Oligo-dT
Gadus morhua	ERX3197989	Illumina HiSeq 2000 paired end sequencing	Illumina HiSeq 2000		ERP113924	RNAseq and de novo transcriptome assembly of healthy and vibriosis dip vaccinated Atlantic cod juveniles comprising a time-series with parallel controls on day 2, 4, 21 and 42 days post vaccination.	ERS3172721	2006.38	1	15375388	3105828376	unspecified	RNA-Seq	TRANSCRIPTOMIC	Oligo-dT
Gadus morhua	ERX3197988	Illumina HiSeq 2000 paired end sequencing	Illumina HiSeq 2000		ERP113924	RNAseq and de novo transcriptome assembly of healthy and vibriosis dip vaccinated Atlantic cod juveniles comprising a time-series with parallel controls on day 2, 4, 21 and 42 days post vaccination.	ERS3172720	2397.91	1	18616027	3760437454	unspecified	RNA-Seq	TRANSCRIPTOMIC	Oligo-dT
Gadus morhua	ERX3197987	Illumina HiSeq 2000 paired end sequencing	Illumina HiSeq 2000		ERP113924	RNAseq and de novo transcriptome assembly of healthy and vibriosis dip vaccinated Atlantic cod juveniles comprising a time-series with parallel controls on day 2, 4, 21 and 42 days post vaccination.	ERS3172719	3740.34	1	29056484	5869409768	unspecified	RNA-Seq	TRANSCRIPTOMIC	Oligo-dT
Gadus morhua	ERX3197986	Illumina HiSeq 2000 paired end sequencing	Illumina HiSeq 2000		ERP113924	RNAseq and de novo transcriptome assembly of healthy and vibriosis dip vaccinated Atlantic cod juveniles comprising a time-series with parallel controls on day 2, 4, 21 and 42 days post vaccination.	ERS3172718	2888.98	1	22337441	4512163082	unspecified	RNA-Seq	TRANSCRIPTOMIC	Oligo-dT
Gadus morhua	ERX3197985	Illumina HiSeq 2000 paired end sequencing	Illumina HiSeq 2000		ERP113924	RNAseq and de novo transcriptome assembly of healthy and vibriosis dip vaccinated Atlantic cod juveniles comprising a time-series with parallel controls on day 2, 4, 21 and 42 days post vaccination.	ERS3172717	2019.71	1	15513391	3133704982	unspecified	RNA-Seq	TRANSCRIPTOMIC	Oligo-dT
Gadus morhua	ERX3197984	Illumina HiSeq 2000 paired end sequencing	Illumina HiSeq 2000		ERP113924	RNAseq and de novo transcriptome assembly of healthy and vibriosis dip vaccinated Atlantic cod juveniles comprising a time-series with parallel controls on day 2, 4, 21 and 42 days post vaccination.	ERS3172716	2154.06	1	16520492	3337139384	unspecified	RNA-Seq	TRANSCRIPTOMIC	Oligo-dT
Gadus morhua	ERX3197983	Illumina HiSeq 2000 paired end sequencing	Illumina HiSeq 2000		ERP113924	RNAseq and de novo transcriptome assembly of healthy and vibriosis dip vaccinated Atlantic cod juveniles comprising a time-series with parallel controls on day 2, 4, 21 and 42 days post vaccination.	ERS3172715	2400.32	1	18422377	3721320154	unspecified	RNA-Seq	TRANSCRIPTOMIC	Oligo-dT
Gadus morhua	ERX3197982	Illumina HiSeq 2000 paired end sequencing	Illumina HiSeq 2000		ERP113924	RNAseq and de novo transcriptome assembly of healthy and vibriosis dip vaccinated Atlantic cod juveniles comprising a time-series with parallel controls on day 2, 4, 21 and 42 days post vaccination.	ERS3172714	2798.03	1	21587872	4360750144	unspecified	RNA-Seq	TRANSCRIPTOMIC	Oligo-dT
Gadus morhua	ERX3197981	Illumina HiSeq 2000 paired end sequencing	Illumina HiSeq 2000		ERP113924	RNAseq and de novo transcriptome assembly of healthy and vibriosis dip vaccinated Atlantic cod juveniles comprising a time-series with parallel controls on day 2, 4, 21 and 42 days post vaccination.	ERS3172713	3259.33	1	25169248	5084188096	unspecified	RNA-Seq	TRANSCRIPTOMIC	Oligo-dT
Gadus morhua	ERX3197980	Illumina HiSeq 2000 paired end sequencing	Illumina HiSeq 2000		ERP113924	RNAseq and de novo transcriptome assembly of healthy and vibriosis dip vaccinated Atlantic cod juveniles comprising a time-series with parallel controls on day 2, 4, 21 and 42 days post vaccination.	ERS3172712	1884.16	1	14489866	2926952932	unspecified	RNA-Seq	TRANSCRIPTOMIC	Oligo-dT
Gadus morhua	ERX3197979	Illumina HiSeq 2000 paired end sequencing	Illumina HiSeq 2000		ERP113924	RNAseq and de novo transcriptome assembly of healthy and vibriosis dip vaccinated Atlantic cod juveniles comprising a time-series with parallel controls on day 2, 4, 21 and 42 days post vaccination.	ERS3172711	2940.18	1	23180908	4682543416	unspecified	RNA-Seq	TRANSCRIPTOMIC	Oligo-dT
Gadus morhua	ERX3197978	Illumina HiSeq 2000 paired end sequencing	Illumina HiSeq 2000		ERP113924	RNAseq and de novo transcriptome assembly of healthy and vibriosis dip vaccinated Atlantic cod juveniles comprising a time-series with parallel controls on day 2, 4, 21 and 42 days post vaccination.	ERS3172710	2787.77	1	21867755	4417286510	unspecified	RNA-Seq	TRANSCRIPTOMIC	Oligo-dT
Gadus morhua	ERX3197977	Illumina HiSeq 2000 paired end sequencing	Illumina HiSeq 2000		ERP113924	RNAseq and de novo transcriptome assembly of healthy and vibriosis dip vaccinated Atlantic cod juveniles comprising a time-series with parallel controls on day 2, 4, 21 and 42 days post vaccination.	ERS3172709	2888.4	1	22669527	4579244454	unspecified	RNA-Seq	TRANSCRIPTOMIC	Oligo-dT
Gadus morhua	ERX3197976	Illumina HiSeq 2000 paired end sequencing	Illumina HiSeq 2000		ERP113924	RNAseq and de novo transcriptome assembly of healthy and vibriosis dip vaccinated Atlantic cod juveniles comprising a time-series with parallel controls on day 2, 4, 21 and 42 days post vaccination.	ERS3172708	2480.92	1	19502291	3939462782	unspecified	RNA-Seq	TRANSCRIPTOMIC	Oligo-dT
Gadus morhua	ERX3197975	Illumina HiSeq 2000 paired end sequencing	Illumina HiSeq 2000		ERP113924	RNAseq and de novo transcriptome assembly of healthy and vibriosis dip vaccinated Atlantic cod juveniles comprising a time-series with parallel controls on day 2, 4, 21 and 42 days post vaccination.	ERS3172707	2702.31	1	21320764	4306794328	unspecified	RNA-Seq	TRANSCRIPTOMIC	Oligo-dT
Gadus morhua	ERX3197974	Illumina HiSeq 2000 paired end sequencing	Illumina HiSeq 2000		ERP113924	RNAseq and de novo transcriptome assembly of healthy and vibriosis dip vaccinated Atlantic cod juveniles comprising a time-series with parallel controls on day 2, 4, 21 and 42 days post vaccination.	ERS3172706	2614.54	1	20649259	4171150318	unspecified	RNA-Seq	TRANSCRIPTOMIC	Oligo-dT
Gadus morhua	ERX3197973	Illumina HiSeq 2000 paired end sequencing	Illumina HiSeq 2000		ERP113924	RNAseq and de novo transcriptome assembly of healthy and vibriosis dip vaccinated Atlantic cod juveniles comprising a time-series with parallel controls on day 2, 4, 21 and 42 days post vaccination.	ERS3172705	2640.47	1	21379456	4318650112	unspecified	RNA-Seq	TRANSCRIPTOMIC	Oligo-dT
Gadus morhua	ERX3197972	Illumina HiSeq 2000 paired end sequencing	Illumina HiSeq 2000		ERP113924	RNAseq and de novo transcriptome assembly of healthy and vibriosis dip vaccinated Atlantic cod juveniles comprising a time-series with parallel controls on day 2, 4, 21 and 42 days post vaccination.	ERS3172704	2835.92	1	22936335	4633139670	unspecified	RNA-Seq	TRANSCRIPTOMIC	Oligo-dT
Gadus morhua	ERX3197971	Illumina HiSeq 2000 paired end sequencing	Illumina HiSeq 2000		ERP113924	RNAseq and de novo transcriptome assembly of healthy and vibriosis dip vaccinated Atlantic cod juveniles comprising a time-series with parallel controls on day 2, 4, 21 and 42 days post vaccination.	ERS3172703	2676.04	1	21493327	4341652054	unspecified	RNA-Seq	TRANSCRIPTOMIC	Oligo-dT
Gadus morhua	ERX3197970	Illumina HiSeq 2000 paired end sequencing	Illumina HiSeq 2000		ERP113924	RNAseq and de novo transcriptome assembly of healthy and vibriosis dip vaccinated Atlantic cod juveniles comprising a time-series with parallel controls on day 2, 4, 21 and 42 days post vaccination.	ERS3172702	2041.22	1	16495722	3332135844	unspecified	RNA-Seq	TRANSCRIPTOMIC	Oligo-dT
Gadus morhua	ERX3197969	Illumina HiSeq 2000 paired end sequencing	Illumina HiSeq 2000		ERP113924	RNAseq and de novo transcriptome assembly of healthy and vibriosis dip vaccinated Atlantic cod juveniles comprising a time-series with parallel controls on day 2, 4, 21 and 42 days post vaccination.	ERS3172701	2577.57	1	20753560	4192219120	unspecified	RNA-Seq	TRANSCRIPTOMIC	Oligo-dT
Gadus morhua	ERX3197968	Illumina HiSeq 2000 paired end sequencing	Illumina HiSeq 2000		ERP113924	RNAseq and de novo transcriptome assembly of healthy and vibriosis dip vaccinated Atlantic cod juveniles comprising a time-series with parallel controls on day 2, 4, 21 and 42 days post vaccination.	ERS3172700	2295.08	1	18492492	3735483384	unspecified	RNA-Seq	TRANSCRIPTOMIC	Oligo-dT
Danio rerio	SRX5937422	wt_+/+_3dpf_3	Illumina NextSeq 500	University of Wuerzburg	SRP199963	Danio rerio Raw sequence reads	SRS4850458	1002.21	1	16597574	2506233674	wt_+/+_3dpf_3	RNA-Seq	TRANSCRIPTOMIC	PCR
Danio rerio	SRX5937421	wt_+/+_3dpf_2	Illumina NextSeq 500	University of Wuerzburg	SRP199963	Danio rerio Raw sequence reads	SRS4850457	1022.35	1	16903694	2552457794	wt_+/+_3dpf_2	RNA-Seq	TRANSCRIPTOMIC	PCR
Danio rerio	SRX5937420	fgf3t24152_-/-_7dpf_2	Illumina NextSeq 500	University of Wuerzburg	SRP199963	Danio rerio Raw sequence reads	SRS4850456	1006	1	16665801	2516535951	fgf3t24152_-/-_7dpf_2	RNA-Seq	TRANSCRIPTOMIC	PCR
Danio rerio	SRX5937419	fgf3t24152_-/-_7dpf_1	Illumina NextSeq 500	University of Wuerzburg	SRP199963	Danio rerio Raw sequence reads	SRS4850455	992.12	1	16331223	2466014673	fgf3t24152_-/-_7dpf_1	RNA-Seq	TRANSCRIPTOMIC	PCR
Danio rerio	SRX5937418	fgf3t24152_-/-_3dpf_2	Illumina NextSeq 500	University of Wuerzburg	SRP199963	Danio rerio Raw sequence reads	SRS4850454	970.58	1	15955355	2409258605	fgf3t24152_-/-_3dpf_2	RNA-Seq	TRANSCRIPTOMIC	PCR
Danio rerio	SRX5937417	fgf3t24152_-/-_3dpf_1	Illumina NextSeq 500	University of Wuerzburg	SRP199963	Danio rerio Raw sequence reads	SRS4850453	972.88	1	16058196	2424787596	fgf3t24152_-/-_3dpf_1	RNA-Seq	TRANSCRIPTOMIC	PCR
Danio rerio	SRX5937416	wt_+/+_7dpf_3	Illumina NextSeq 500	University of Wuerzburg	SRP199963	Danio rerio Raw sequence reads	SRS4850452	963.21	1	15936597	2406426147	wt_+/+_7dpf_3	RNA-Seq	TRANSCRIPTOMIC	PCR
Danio rerio	SRX5937415	wt_+/+_7dpf_2	Illumina NextSeq 500	University of Wuerzburg	SRP199963	Danio rerio Raw sequence reads	SRS4850451	959.72	1	15818686	2388621586	wt_+/+_7dpf_2	RNA-Seq	TRANSCRIPTOMIC	PCR
Danio rerio	SRX5937414	wt_+/+_3dpf_1	Illumina NextSeq 500	University of Wuerzburg	SRP199963	Danio rerio Raw sequence reads	SRS4850450	1008.99	1	16667827	2516841877	wt_+/+_3dpf_1	RNA-Seq	TRANSCRIPTOMIC	PCR
Danio rerio	SRX5937413	wt_+/+_7dpf_1	Illumina NextSeq 500	University of Wuerzburg	SRP199963	Danio rerio Raw sequence reads	SRS4850449	1123.49	1	18621161	2811795311	wt_+/+_7dpf_1	RNA-Seq	TRANSCRIPTOMIC	PCR
Danio rerio	SRX5937412	fgf3t24152_-/-_7dpf_3	Illumina NextSeq 500	University of Wuerzburg	SRP199963	Danio rerio Raw sequence reads	SRS4850448	884.21	1	14579890	2201563390	fgf3t24152_-/-_7dpf_3	RNA-Seq	TRANSCRIPTOMIC	PCR
Danio rerio	SRX5937411	fgf3t24152_-/-_3dpf_3	Illumina NextSeq 500	University of Wuerzburg	SRP199963	Danio rerio Raw sequence reads	SRS4850447	1026.29	1	16923390	2555431890	fgf3t24152_-/-_3dpf_3	RNA-Seq	TRANSCRIPTOMIC	PCR
Kryptolebias hermaphroditus	SRX5904323	RNA-Seq of Kyrptolebias hermaphroditus: larva	Illumina HiSeq 2500	Sungkyunkwan University	SRP199600	Kryptolebias hermaphroditus Raw sequence reads	SRS4824428	3882.49	1	20431748	6170387896	Kh_larva_RNASeq_R1	RNA-Seq	TRANSCRIPTOMIC	cDNA
Amphilophus citrinellus	SRX5903643	RNA-Seq of cichlid fish, 1 day post hatching, whole body	Illumina HiSeq 2500	University of Konstanz	SRP199563	Midas_RNA-Seq	SRS4823790	1705.47	1	11493096	3314466259	cit_a_1dph	RNA-Seq	TRANSCRIPTOMIC	RANDOM PCR
Amphilophus amarillo	SRX5903642	RNA-Seq of cichlid fish 1 month post hatching, head	Illumina HiSeq 2500	University of Konstanz	SRP199563	Midas_RNA-Seq	SRS4823796	860.12	1	5277847	1558400900	ama_b_1mph_H	RNA-Seq	TRANSCRIPTOMIC	RANDOM PCR
Amphilophus astorquii	SRX5903641	RNA-Seq of cichlid fish, 1 month post hatching, body (trunk)	Illumina HiSeq 2500	University of Konstanz	SRP199563	Midas_RNA-Seq	SRS4823795	534.91	1	3595572	1045231436	ast_a_1mph_B	RNA-Seq	TRANSCRIPTOMIC	RANDOM PCR
Amphilophus zaliosus	SRX5903640	RNA-Seq of cichlid fish 1 month post hatching, head	Illumina HiSeq 2500	University of Konstanz	SRP199563	Midas_RNA-Seq	SRS4823791	1045.78	1	6609477	1957336112	zal_a_1mph_H	RNA-Seq	TRANSCRIPTOMIC	RANDOM PCR
Amphilophus zaliosus	SRX5903639	RNA-Seq of cichlid fish, 1 month post hatching, body (trunk)	Illumina HiSeq 2500	University of Konstanz	SRP199563	Midas_RNA-Seq	SRS4823791	477.91	1	3241831	942683455	zal_b_1mph_B	RNA-Seq	TRANSCRIPTOMIC	RANDOM PCR
Amphilophus sagittae	SRX5903638	RNA-Seq of cichlid fish 1 month post hatching, head	Illumina HiSeq 2500	University of Konstanz	SRP199563	Midas_RNA-Seq	SRS4823794	704.33	1	4310169	1272964027	sag_b_1mph_H	RNA-Seq	TRANSCRIPTOMIC	RANDOM PCR
Amphilophus zaliosus	SRX5903637	RNA-Seq of cichlid fish, 1 month post hatching, body (trunk)	Illumina HiSeq 2500	University of Konstanz	SRP199563	Midas_RNA-Seq	SRS4823791	511.4	1	3431918	995488349	zal_a_1mph_B	RNA-Seq	TRANSCRIPTOMIC	RANDOM PCR
Amphilophus sagittae	SRX5903636	RNA-Seq of cichlid fish 1 month post hatching, head	Illumina HiSeq 2500	University of Konstanz	SRP199563	Midas_RNA-Seq	SRS4823794	574.36	1	3641292	1078902220	sag_a_1mph_H	RNA-Seq	TRANSCRIPTOMIC	RANDOM PCR
Amphilophus sagittae	SRX5903635	RNA-Seq of cichlid fish, 1 month post hatching, body (trunk)	Illumina HiSeq 2500	University of Konstanz	SRP199563	Midas_RNA-Seq	SRS4823794	734.61	1	4784269	1372153890	sag_b_1mph_B	RNA-Seq	TRANSCRIPTOMIC	RANDOM PCR
Amphilophus sagittae	SRX5903634	RNA-Seq of cichlid fish, 1 day post hatching, whole body	Illumina HiSeq 2500	University of Konstanz	SRP199563	Midas_RNA-Seq	SRS4823792	548.59	1	3703597	1067960460	sag_b_1dph	RNA-Seq	TRANSCRIPTOMIC	RANDOM PCR
Amphilophus sagittae	SRX5903633	RNA-Seq of cichlid fish, 1 day post hatching, whole body	Illumina HiSeq 2500	University of Konstanz	SRP199563	Midas_RNA-Seq	SRS4823792	927.39	1	6083252	1735405840	sag_c_1dph	RNA-Seq	TRANSCRIPTOMIC	RANDOM PCR
Amphilophus zaliosus	SRX5903632	RNA-Seq of cichlid fish, 1 day post hatching, whole body	Illumina HiSeq 2500	University of Konstanz	SRP199563	Midas_RNA-Seq	SRS4823797	683.38	1	4596960	1330894089	zal_a_1dph	RNA-Seq	TRANSCRIPTOMIC	RANDOM PCR
Amphilophus zaliosus	SRX5903631	RNA-Seq of cichlid fish, 1 day post hatching, whole body	Illumina HiSeq 2500	University of Konstanz	SRP199563	Midas_RNA-Seq	SRS4823797	739.07	1	4969315	1440498012	zal_b_1dph	RNA-Seq	TRANSCRIPTOMIC	RANDOM PCR
Amphilophus zaliosus	SRX5903630	RNA-Seq of cichlid fish, 1 day post hatching, whole body	Illumina HiSeq 2500	University of Konstanz	SRP199563	Midas_RNA-Seq	SRS4823797	1834.11	1	12043457	3463829358	zal_c_1dph	RNA-Seq	TRANSCRIPTOMIC	RANDOM PCR
Amphilophus amarillo	SRX5903629	RNA-Seq of cichlid fish, 1 month post hatching, body (trunk)	Illumina HiSeq 2500	University of Konstanz	SRP199563	Midas_RNA-Seq	SRS4823796	1371.02	1	9159499	2658036879	ama_a_1mph_B	RNA-Seq	TRANSCRIPTOMIC	RANDOM PCR
Amphilophus amarillo	SRX5903628	RNA-Seq of cichlid fish 1 month post hatching, head	Illumina HiSeq 2500	University of Konstanz	SRP199563	Midas_RNA-Seq	SRS4823796	394.99	1	2497658	739472166	ama_a_1mph_H	RNA-Seq	TRANSCRIPTOMIC	RANDOM PCR
Amphilophus amarillo	SRX5903627	RNA-Seq of cichlid fish, 1 month post hatching, body (trunk)	Illumina HiSeq 2500	University of Konstanz	SRP199563	Midas_RNA-Seq	SRS4823796	733.79	1	4945506	1435042488	ama_b_1mph_B	RNA-Seq	TRANSCRIPTOMIC	RANDOM PCR
Amphilophus zaliosus	SRX5903626	RNA-Seq of cichlid fish 1 month post hatching, head	Illumina HiSeq 2500	University of Konstanz	SRP199563	Midas_RNA-Seq	SRS4823791	1361.02	1	8311692	2450893549	zal_c_1mph_H	RNA-Seq	TRANSCRIPTOMIC	RANDOM PCR
Amphilophus citrinellus	SRX5903625	RNA-Seq of cichlid fish, 1 month post hatching, body (trunk)	Illumina HiSeq 2500	University of Konstanz	SRP199563	Midas_RNA-Seq	SRS4823793	499.55	1	3255064	933258187	cit_b_1mph_B	RNA-Seq	TRANSCRIPTOMIC	RANDOM PCR
Amphilophus citrinellus	SRX5903624	RNA-Seq of cichlid fish 1 month post hatching, head	Illumina HiSeq 2500	University of Konstanz	SRP199563	Midas_RNA-Seq	SRS4823793	568.02	1	3612006	1069859353	cit_a_1mph_H	RNA-Seq	TRANSCRIPTOMIC	RANDOM PCR
Amphilophus citrinellus	SRX5903623	RNA-Seq of cichlid fish, 1 month post hatching, body (trunk)	Illumina HiSeq 2500	University of Konstanz	SRP199563	Midas_RNA-Seq	SRS4823793	418.76	1	2726181	782004571	cit_c_1mph_B	RNA-Seq	TRANSCRIPTOMIC	RANDOM PCR
Amphilophus citrinellus	SRX5903622	RNA-Seq of cichlid fish 1 month post hatching, head	Illumina HiSeq 2500	University of Konstanz	SRP199563	Midas_RNA-Seq	SRS4823793	726	1	4425976	1304832698	cit_b_1mph_H	RNA-Seq	TRANSCRIPTOMIC	RANDOM PCR
Amphilophus astorquii	SRX5903621	RNA-Seq of cichlid fish, 1 month post hatching, body (trunk)	Illumina HiSeq 2500	University of Konstanz	SRP199563	Midas_RNA-Seq	SRS4823795	700.62	1	4538253	1300949464	ast_c_1mph_B	RNA-Seq	TRANSCRIPTOMIC	RANDOM PCR
Amphilophus astorquii	SRX5903620	RNA-Seq of cichlid fish 1 month post hatching, head	Illumina HiSeq 2500	University of Konstanz	SRP199563	Midas_RNA-Seq	SRS4823795	710.97	1	4525950	1340058260	ast_a_1mph_H	RNA-Seq	TRANSCRIPTOMIC	RANDOM PCR
Amphilophus citrinellus	SRX5903619	RNA-Seq of cichlid fish, 1 month post hatching, body (trunk)	Illumina HiSeq 2500	University of Konstanz	SRP199563	Midas_RNA-Seq	SRS4823793	581.47	1	3910156	1136150308	cit_a_1mph_B	RNA-Seq	TRANSCRIPTOMIC	RANDOM PCR
Amphilophus astorquii	SRX5903618	RNA-Seq of cichlid fish 1 month post hatching, head	Illumina HiSeq 2500	University of Konstanz	SRP199563	Midas_RNA-Seq	SRS4823795	571.61	1	3484372	1028006913	ast_c_1mph_H	RNA-Seq	TRANSCRIPTOMIC	RANDOM PCR
Amphilophus sagittae	SRX5903617	RNA-Seq of cichlid fish, 1 month post hatching, body (trunk)	Illumina HiSeq 2500	University of Konstanz	SRP199563	Midas_RNA-Seq	SRS4823794	357.86	1	2411670	699383696	sag_a_1mph_B	RNA-Seq	TRANSCRIPTOMIC	RANDOM PCR
Amphilophus citrinellus	SRX5903616	RNA-Seq of cichlid fish 1 month post hatching, head	Illumina HiSeq 2500	University of Konstanz	SRP199563	Midas_RNA-Seq	SRS4823793	647.74	1	3960281	1167666420	cit_c_1mph_H	RNA-Seq	TRANSCRIPTOMIC	RANDOM PCR
Amphilophus sagittae	SRX5903615	RNA-Seq of cichlid fish, 1 day post hatching, whole body	Illumina HiSeq 2500	University of Konstanz	SRP199563	Midas_RNA-Seq	SRS4823792	978.48	1	6417443	1832115623	sag_a_1dph	RNA-Seq	TRANSCRIPTOMIC	RANDOM PCR
Amphilophus zaliosus	SRX5903614	RNA-Seq of cichlid fish 1 month post hatching, head	Illumina HiSeq 2500	University of Konstanz	SRP199563	Midas_RNA-Seq	SRS4823791	862.01	1	5274287	1556642362	zal_b_1mph_H	RNA-Seq	TRANSCRIPTOMIC	RANDOM PCR
Amphilophus citrinellus	SRX5903613	RNA-Seq of cichlid fish, 1 day post hatching, whole body	Illumina HiSeq 2500	University of Konstanz	SRP199563	Midas_RNA-Seq	SRS4823790	1009.42	1	6573420	1878250824	cit_c_1dph	RNA-Seq	TRANSCRIPTOMIC	RANDOM PCR
Amphilophus astorquii	SRX5903612	RNA-Seq of cichlid fish, 1 day post hatching, whole body	Illumina HiSeq 2500	University of Konstanz	SRP199563	Midas_RNA-Seq	SRS4823789	878.99	1	5931617	1721785570	ast_b_1dph	RNA-Seq	TRANSCRIPTOMIC	RANDOM PCR
Amphilophus astorquii	SRX5903611	RNA-Seq of cichlid fish, 1 day post hatching, whole body	Illumina HiSeq 2500	University of Konstanz	SRP199563	Midas_RNA-Seq	SRS4823789	975.68	1	6351903	1817262147	ast_c_1dph	RNA-Seq	TRANSCRIPTOMIC	RANDOM PCR
Amphilophus zaliosus	SRX5903610	RNA-Seq of cichlid fish, 1 month post hatching, body (trunk)	Illumina HiSeq 2500	University of Konstanz	SRP199563	Midas_RNA-Seq	SRS4823791	605.44	1	3941020	1132003941	zal_c_1mph_B	RNA-Seq	TRANSCRIPTOMIC	RANDOM PCR
Amphilophus citrinellus	SRX5903609	RNA-Seq of cichlid fish, 1 day post hatching, whole body	Illumina HiSeq 2500	University of Konstanz	SRP199563	Midas_RNA-Seq	SRS4823790	1336.42	1	9025493	2604554091	cit_b_1dph	RNA-Seq	TRANSCRIPTOMIC	RANDOM PCR
Amphilophus amarillo	SRX5903608	RNA-Seq of cichlid fish, 1 day post hatching, whole body	Illumina HiSeq 2500	University of Konstanz	SRP199563	Midas_RNA-Seq	SRS4823788	646.74	1	4352085	1256860852	ama_a_1dph	RNA-Seq	TRANSCRIPTOMIC	RANDOM PCR
Amphilophus amarillo	SRX5903607	RNA-Seq of cichlid fish, 1 day post hatching, whole body	Illumina HiSeq 2500	University of Konstanz	SRP199563	Midas_RNA-Seq	SRS4823788	762.05	1	5129817	1481988781	ama_b_1dph	RNA-Seq	TRANSCRIPTOMIC	RANDOM PCR
Amphilophus amarillo	SRX5903606	RNA-Seq of cichlid fish, 1 day post hatching, whole body	Illumina HiSeq 2500	University of Konstanz	SRP199563	Midas_RNA-Seq	SRS4823788	721.93	1	4727410	1347554847	ama_c_1dph	RNA-Seq	TRANSCRIPTOMIC	RANDOM PCR
Amphilophus astorquii	SRX5903605	RNA-Seq of cichlid fish, 1 day post hatching, whole body	Illumina HiSeq 2500	University of Konstanz	SRP199563	Midas_RNA-Seq	SRS4823789	807.97	1	5369273	1556387736	ast_a_1dph	RNA-Seq	TRANSCRIPTOMIC	RANDOM PCR
Seriola dumerili	DRX160334	Illumina HiSeq 4000 paired end sequencing of SAMD00119511	Illumina HiSeq 4000	UT-GALS	DRP005094	A primary project of sex chromosome in Seriola dumerili	DRS095767	0	1	0	0		RNA-Seq	TRANSCRIPTOMIC	PolyA
Seriola dumerili	DRX160333	Illumina HiSeq 4000 paired end sequencing of SAMD00119510	Illumina HiSeq 4000	UT-GALS	DRP005094	A primary project of sex chromosome in Seriola dumerili	DRS095766	0	1	0	0		RNA-Seq	TRANSCRIPTOMIC	PolyA
Seriola dumerili	DRX160332	Illumina HiSeq 4000 paired end sequencing of SAMD00119509	Illumina HiSeq 4000	UT-GALS	DRP005094	A primary project of sex chromosome in Seriola dumerili	DRS095765	0	1	0	0		RNA-Seq	TRANSCRIPTOMIC	PolyA
Seriola dumerili	DRX160331	Illumina HiSeq 4000 paired end sequencing of SAMD00119508	Illumina HiSeq 4000	UT-GALS	DRP005094	A primary project of sex chromosome in Seriola dumerili	DRS095764	0	1	0	0		RNA-Seq	TRANSCRIPTOMIC	PolyA
Seriola dumerili	DRX160330	Illumina HiSeq 4000 paired end sequencing of SAMD00119507	Illumina HiSeq 4000	UT-GALS	DRP005094	A primary project of sex chromosome in Seriola dumerili	DRS095763	0	1	0	0		RNA-Seq	TRANSCRIPTOMIC	PolyA
Seriola dumerili	DRX160329	Illumina HiSeq 4000 paired end sequencing of SAMD00119506	Illumina HiSeq 4000	UT-GALS	DRP005094	A primary project of sex chromosome in Seriola dumerili	DRS095762	0	1	0	0		RNA-Seq	TRANSCRIPTOMIC	PolyA
Seriola dumerili	DRX160328	Illumina HiSeq 4000 paired end sequencing of SAMD00119505	Illumina HiSeq 4000	UT-GALS	DRP005094	A primary project of sex chromosome in Seriola dumerili	DRS095761	0	1	0	0		RNA-Seq	TRANSCRIPTOMIC	PolyA
Seriola dumerili	DRX160327	Illumina HiSeq 4000 paired end sequencing of SAMD00119504	Illumina HiSeq 4000	UT-GALS	DRP005094	A primary project of sex chromosome in Seriola dumerili	DRS095760	0	1	0	0		RNA-Seq	TRANSCRIPTOMIC	PolyA
Seriola dumerili	DRX160326	Illumina HiSeq 4000 paired end sequencing of SAMD00119503	Illumina HiSeq 4000	UT-GALS	DRP005094	A primary project of sex chromosome in Seriola dumerili	DRS095759	0	1	0	0		RNA-Seq	TRANSCRIPTOMIC	PolyA
Seriola dumerili	DRX160325	Illumina HiSeq 4000 paired end sequencing of SAMD00119499	Illumina HiSeq 4000	UT-GALS	DRP005094	A primary project of sex chromosome in Seriola dumerili	DRS095758	0	1	0	0		RNA-Seq	TRANSCRIPTOMIC	PolyA
Seriola dumerili	DRX160324	Illumina HiSeq 4000 paired end sequencing of SAMD00119498	Illumina HiSeq 4000	UT-GALS	DRP005094	A primary project of sex chromosome in Seriola dumerili	DRS095757	0	1	0	0		RNA-Seq	TRANSCRIPTOMIC	PolyA
Seriola dumerili	DRX160323	Illumina HiSeq 4000 paired end sequencing of SAMD00119497	Illumina HiSeq 4000	UT-GALS	DRP005094	A primary project of sex chromosome in Seriola dumerili	DRS095756	0	1	0	0		RNA-Seq	TRANSCRIPTOMIC	PolyA
Seriola dumerili	DRX160322	Illumina HiSeq 4000 paired end sequencing of SAMD00119496	Illumina HiSeq 4000	UT-GALS	DRP005094	A primary project of sex chromosome in Seriola dumerili	DRS095755	0	1	0	0		RNA-Seq	TRANSCRIPTOMIC	PolyA
Seriola dumerili	DRX160321	Illumina HiSeq 4000 paired end sequencing of SAMD00119495	Illumina HiSeq 4000	UT-GALS	DRP005094	A primary project of sex chromosome in Seriola dumerili	DRS095754	0	1	0	0		RNA-Seq	TRANSCRIPTOMIC	PolyA
Seriola dumerili	DRX160320	Illumina HiSeq 4000 paired end sequencing of SAMD00119494	Illumina HiSeq 4000	UT-GALS	DRP005094	A primary project of sex chromosome in Seriola dumerili	DRS095753	0	1	0	0		RNA-Seq	TRANSCRIPTOMIC	PolyA
Schizopygopsis kialingensis	SRX5874125	Schizopygopsis_kialingensis	Complete Genomics	Gansu fisheries research institute	SRP199051	Comparative transcriptome analysis between Schizopygopsis kialingensis andSchizopygopsis pylzovi	SRS3363963	35.06	1	86369	143730378	Schizopygopsis_kialingensis	RNA-Seq	TRANSCRIPTOMIC	cDNA
Epinephelus lanceolatus	SRX5873011	gut-RNA	Illumina HiSeq 2500	Yellow Sea Fisheries Research Institute, Chinese A	SRP199010	Epinephelus lanceolatus isolate:Andai001 Genome sequencing and assembly	SRS4796093	3245.81	1	28402924	8520877200	RRA35569	RNA-Seq	TRANSCRIPTOMIC	cDNA
Epinephelus lanceolatus	SRX5873006	gonad-RNA	Illumina HiSeq 2500	Yellow Sea Fisheries Research Institute, Chinese A	SRP199010	Epinephelus lanceolatus isolate:Andai001 Genome sequencing and assembly	SRS4796093	3354.07	1	28736626	8620987800	RRA35565	RNA-Seq	TRANSCRIPTOMIC	cDNA
Epinephelus lanceolatus	SRX5873005	muscle-RNA	Illumina HiSeq 2500	Yellow Sea Fisheries Research Institute, Chinese A	SRP199010	Epinephelus lanceolatus isolate:Andai001 Genome sequencing and assembly	SRS4796093	3543.59	1	30660557	9198167100	RRA35566	RNA-Seq	TRANSCRIPTOMIC	cDNA
Epinephelus lanceolatus	SRX5873004	liver-RNA	Illumina HiSeq 2500	Yellow Sea Fisheries Research Institute, Chinese A	SRP199010	Epinephelus lanceolatus isolate:Andai001 Genome sequencing and assembly	SRS4796093	3559.47	1	30690957	9207287100	RRA35567	RNA-Seq	TRANSCRIPTOMIC	cDNA
Epinephelus lanceolatus	SRX5873003	spleen-RNA	Illumina HiSeq 2500	Yellow Sea Fisheries Research Institute, Chinese A	SRP199010	Epinephelus lanceolatus isolate:Andai001 Genome sequencing and assembly	SRS4796093	3724.25	1	31662306	9498691800	RRA35568	RNA-Seq	TRANSCRIPTOMIC	cDNA
Danio rerio	DRX151936	NextSeq 500 paired end sequencing of SAMD00153247	Illumina NextSeq 500	OBICHIKU	DRP005084	Gene expression profile in adult zebrafish liver	DRS095335	0	1	0	0	f	RNA-Seq	TRANSCRIPTOMIC	Oligo-dT
Danio rerio	DRX151935	NextSeq 500 paired end sequencing of SAMD00153246	Illumina NextSeq 500	OBICHIKU	DRP005084	Gene expression profile in adult zebrafish liver	DRS095334	0	1	0	0	m	RNA-Seq	TRANSCRIPTOMIC	Oligo-dT
Sparus aurata	SRX5849514	ddRAD of Sparua aurata forward fin-chip	Illumina HiSeq 2500	Hellenic Centre for Marine Research (HCMR)	SRP198672	Sparus_aurata_ddRAD	SRS4774359	25262.9	1	279595794	70458140088	Sparus_aurata_forward	RAD-Seq	TRANSCRIPTOMIC	Restriction Digest
Dissostichus eleginoides	SRX5558189	RNA-Seq of Dissostichus eleginoides, adult pooled spleen	Illumina HiSeq 4000	Universidad de Santiago de Chile	SRP189135	Dissostichus eleginoides breed:Dissostichus Raw sequence reads	SRS4521958	6500.87	1	84325230	14991606142	10661135	RNA-Seq	TRANSCRIPTOMIC	PCR
Dissostichus eleginoides	SRX5558188	RNA-Seq of Dissostichus eleginoides, adult kidney	Illumina HiSeq 4000	Universidad de Santiago de Chile	SRP189135	Dissostichus eleginoides breed:Dissostichus Raw sequence reads	SRS4521957	8886.29	1	77970331	15594066200	10661131	RNA-Seq	TRANSCRIPTOMIC	PCR
Dissostichus eleginoides	SRX5558187	RNA-Seq of Dissostichus eleginoides, adult pooled liver	Illumina HiSeq 4000	Universidad de Santiago de Chile	SRP189135	Dissostichus eleginoides breed:Dissostichus Raw sequence reads	SRS4521956	8302.37	1	96023400	19204680000	10661132	RNA-Seq	TRANSCRIPTOMIC	PCR
Dissostichus eleginoides	SRX5558186	RNA-Seq of Dissostichus eleginoides, adult pooled muscle	Illumina HiSeq 4000	Universidad de Santiago de Chile	SRP189135	Dissostichus eleginoides breed:Dissostichus Raw sequence reads	SRS4521955	4569.14	1	55795963	10564960981	10661133	RNA-Seq	TRANSCRIPTOMIC	PCR
Dissostichus eleginoides	SRX5558185	RNA-Seq of Dissostichus eleginoides, morula pooled 2 days	Illumina HiSeq 4000	Universidad de Santiago de Chile	SRP189135	Dissostichus eleginoides breed:Dissostichus Raw sequence reads	SRS4521954	6932.64	1	79494760	15898952000	10661134	RNA-Seq	TRANSCRIPTOMIC	PCR
Dissostichus eleginoides	SRX5558184	RNA-Seq of Dissostichus eleginoides, adult female gonad	Illumina HiSeq 4000	Universidad de Santiago de Chile	SRP189135	Dissostichus eleginoides breed:Dissostichus Raw sequence reads	SRS4521953	8500.59	1	82302967	16460593400	10661127	RNA-Seq	TRANSCRIPTOMIC	PCR
Dissostichus eleginoides	SRX5558183	RNA-Seq of Dissostichus eleginoides, adult male gonad	Illumina HiSeq 4000	Universidad de Santiago de Chile	SRP189135	Dissostichus eleginoides breed:Dissostichus Raw sequence reads	SRS4521952	8246.34	1	79125615	15825123000	10661128	RNA-Seq	TRANSCRIPTOMIC	PCR
Dissostichus eleginoides	SRX5558182	RNA-Seq of Dissostichus eleginoides, adult pooled gills	Illumina HiSeq 4000	Universidad de Santiago de Chile	SRP189135	Dissostichus eleginoides breed:Dissostichus Raw sequence reads	SRS4521951	5025.77	1	58509243	11701848600	10661129	RNA-Seq	TRANSCRIPTOMIC	PCR
Dissostichus eleginoides	SRX5558181	RNA-Seq of Dissostichus eleginoides, adult pooled heart	Illumina HiSeq 4000	Universidad de Santiago de Chile	SRP189135	Dissostichus eleginoides breed:Dissostichus Raw sequence reads	SRS4521950	5555.27	1	63784340	12756868000	10661130	RNA-Seq	TRANSCRIPTOMIC	PCR
Anguilla japonica	DRX133801	Illumina HiSeq 4000 sequencing of SAMD00129765	Illumina HiSeq 4000	JFREA	DRP005061	Female eel wild vs cultured	DRS095015	0	1	0	0		RNA-Seq	TRANSCRIPTOMIC	PolyA
Anguilla japonica	DRX133800	Illumina HiSeq 4000 sequencing of SAMD00129764	Illumina HiSeq 4000	JFREA	DRP005061	Female eel wild vs cultured	DRS095014	0	1	0	0		RNA-Seq	TRANSCRIPTOMIC	PolyA
Anguilla japonica	DRX133799	Illumina HiSeq 4000 sequencing of SAMD00129763	Illumina HiSeq 4000	JFREA	DRP005061	Female eel wild vs cultured	DRS095013	0	1	0	0		RNA-Seq	TRANSCRIPTOMIC	PolyA
Anguilla japonica	DRX133798	Illumina HiSeq 4000 sequencing of SAMD00129762	Illumina HiSeq 4000	JFREA	DRP005061	Female eel wild vs cultured	DRS095012	0	1	0	0		RNA-Seq	TRANSCRIPTOMIC	PolyA
Anguilla japonica	DRX133797	Illumina HiSeq 4000 sequencing of SAMD00129761	Illumina HiSeq 4000	JFREA	DRP005061	Female eel wild vs cultured	DRS095011	0	1	0	0		RNA-Seq	TRANSCRIPTOMIC	PolyA
Anguilla japonica	DRX133796	Illumina HiSeq 4000 sequencing of SAMD00129760	Illumina HiSeq 4000	JFREA	DRP005061	Female eel wild vs cultured	DRS095010	0	1	0	0		RNA-Seq	TRANSCRIPTOMIC	PolyA
Anguilla japonica	DRX133795	Illumina HiSeq 4000 sequencing of SAMD00129759	Illumina HiSeq 4000	JFREA	DRP005061	Female eel wild vs cultured	DRS095009	0	1	0	0		RNA-Seq	TRANSCRIPTOMIC	PolyA
Anguilla japonica	DRX133794	Illumina HiSeq 4000 sequencing of SAMD00129758	Illumina HiSeq 4000	JFREA	DRP005061	Female eel wild vs cultured	DRS095008	0	1	0	0		RNA-Seq	TRANSCRIPTOMIC	PolyA
Anguilla japonica	DRX133793	Illumina HiSeq 4000 sequencing of SAMD00129757	Illumina HiSeq 4000	JFREA	DRP005061	Female eel wild vs cultured	DRS095032	0	1	0	0		RNA-Seq	TRANSCRIPTOMIC	PolyA
Anguilla japonica	DRX133792	Illumina HiSeq 4000 sequencing of SAMD00129756	Illumina HiSeq 4000	JFREA	DRP005061	Female eel wild vs cultured	DRS095031	0	1	0	0		RNA-Seq	TRANSCRIPTOMIC	PolyA
Anguilla japonica	DRX133791	Illumina HiSeq 4000 sequencing of SAMD00129755	Illumina HiSeq 4000	JFREA	DRP005061	Female eel wild vs cultured	DRS095030	0	1	0	0		RNA-Seq	TRANSCRIPTOMIC	PolyA
Anguilla japonica	DRX133790	Illumina HiSeq 4000 sequencing of SAMD00129754	Illumina HiSeq 4000	JFREA	DRP005061	Female eel wild vs cultured	DRS095029	0	1	0	0		RNA-Seq	TRANSCRIPTOMIC	PolyA
Anguilla japonica	DRX133789	Illumina HiSeq 4000 sequencing of SAMD00129753	Illumina HiSeq 4000	JFREA	DRP005061	Female eel wild vs cultured	DRS095028	0	1	0	0		RNA-Seq	TRANSCRIPTOMIC	PolyA
Anguilla japonica	DRX133788	Illumina HiSeq 4000 sequencing of SAMD00129752	Illumina HiSeq 4000	JFREA	DRP005061	Female eel wild vs cultured	DRS095027	0	1	0	0		RNA-Seq	TRANSCRIPTOMIC	PolyA
Anguilla japonica	DRX133787	Illumina HiSeq 4000 sequencing of SAMD00129751	Illumina HiSeq 4000	JFREA	DRP005061	Female eel wild vs cultured	DRS095026	0	1	0	0		RNA-Seq	TRANSCRIPTOMIC	PolyA
Anguilla japonica	DRX133786	Illumina HiSeq 4000 sequencing of SAMD00129750	Illumina HiSeq 4000	JFREA	DRP005061	Female eel wild vs cultured	DRS095025	0	1	0	0		RNA-Seq	TRANSCRIPTOMIC	PolyA
Anguilla japonica	DRX133260	Illumina HiSeq 4000 sequencing of SAMD00129438	Illumina HiSeq 4000	JFREA	DRP005061	Female eel wild vs cultured	DRS095023	0	1	0	0		RNA-Seq	TRANSCRIPTOMIC	PolyA
Anguilla japonica	DRX133259	Illumina HiSeq 4000 sequencing of SAMD00129437	Illumina HiSeq 4000	JFREA	DRP005061	Female eel wild vs cultured	DRS095022	0	1	0	0		RNA-Seq	TRANSCRIPTOMIC	PolyA
Anguilla japonica	DRX133258	Illumina HiSeq 4000 sequencing of SAMD00129436	Illumina HiSeq 4000	JFREA	DRP005061	Female eel wild vs cultured	DRS095021	0	1	0	0		RNA-Seq	TRANSCRIPTOMIC	PolyA
Anguilla japonica	DRX133257	Illumina HiSeq 4000 sequencing of SAMD00129435	Illumina HiSeq 4000	JFREA	DRP005061	Female eel wild vs cultured	DRS095020	0	1	0	0		RNA-Seq	TRANSCRIPTOMIC	PolyA
Anguilla japonica	DRX133256	Illumina HiSeq 4000 sequencing of SAMD00129434	Illumina HiSeq 4000	JFREA	DRP005061	Female eel wild vs cultured	DRS095019	0	1	0	0		RNA-Seq	TRANSCRIPTOMIC	PolyA
Anguilla japonica	DRX133255	Illumina HiSeq 4000 sequencing of SAMD00129433	Illumina HiSeq 4000	JFREA	DRP005061	Female eel wild vs cultured	DRS095018	0	1	0	0		RNA-Seq	TRANSCRIPTOMIC	PolyA
Anguilla japonica	DRX133254	Illumina HiSeq 4000 sequencing of SAMD00129432	Illumina HiSeq 4000	JFREA	DRP005061	Female eel wild vs cultured	DRS095017	0	1	0	0		RNA-Seq	TRANSCRIPTOMIC	PolyA
Anguilla japonica	DRX133253	Illumina HiSeq 4000 sequencing of SAMD00129431	Illumina HiSeq 4000	JFREA	DRP005061	Female eel wild vs cultured	DRS095016	0	1	0	0		RNA-Seq	TRANSCRIPTOMIC	PolyA
Megalobrama amblycephala	SRX5824305	GSM3763332: mixture of 8 blood samples; Megalobrama amblycephala; RNA-Seq	Illumina HiSeq 2000	GEO	SRP198248	Unveiling the roles of metabolites and gene regulation in sexual maturation and spawning of blunt snout bream (Megalobrama amblycephala)	SRS4752369	2518.63	1	23275352	6982605600		RNA-Seq	TRANSCRIPTOMIC	cDNA
Megalobrama amblycephala	SRX5824304	GSM3763331: Group 4-II; Megalobrama amblycephala; RNA-Seq	BGISEQ-500	GEO	SRP198248	Unveiling the roles of metabolites and gene regulation in sexual maturation and spawning of blunt snout bream (Megalobrama amblycephala)	SRS4752368	873.48	1	23948812	1197440600		RNA-Seq	TRANSCRIPTOMIC	cDNA
Megalobrama amblycephala	SRX5824303	GSM3763330: Group 4-I; Megalobrama amblycephala; RNA-Seq	BGISEQ-500	GEO	SRP198248	Unveiling the roles of metabolites and gene regulation in sexual maturation and spawning of blunt snout bream (Megalobrama amblycephala)	SRS4752367	878.97	1	23951871	1197593550		RNA-Seq	TRANSCRIPTOMIC	cDNA
Megalobrama amblycephala	SRX5824302	GSM3763329: Group 3-II; Megalobrama amblycephala; RNA-Seq	BGISEQ-500	GEO	SRP198248	Unveiling the roles of metabolites and gene regulation in sexual maturation and spawning of blunt snout bream (Megalobrama amblycephala)	SRS4752366	873.5	1	23946902	1197345100		RNA-Seq	TRANSCRIPTOMIC	cDNA
Megalobrama amblycephala	SRX5824301	GSM3763328: Group 3-I; Megalobrama amblycephala; RNA-Seq	BGISEQ-500	GEO	SRP198248	Unveiling the roles of metabolites and gene regulation in sexual maturation and spawning of blunt snout bream (Megalobrama amblycephala)	SRS4752365	889.85	1	23951670	1197583500		RNA-Seq	TRANSCRIPTOMIC	cDNA
Megalobrama amblycephala	SRX5824300	GSM3763327: Group 2-II; Megalobrama amblycephala; RNA-Seq	BGISEQ-500	GEO	SRP198248	Unveiling the roles of metabolites and gene regulation in sexual maturation and spawning of blunt snout bream (Megalobrama amblycephala)	SRS4752364	870.85	1	23943455	1197172750		RNA-Seq	TRANSCRIPTOMIC	cDNA
Megalobrama amblycephala	SRX5824299	GSM3763326: Group 2-I; Megalobrama amblycephala; RNA-Seq	BGISEQ-500	GEO	SRP198248	Unveiling the roles of metabolites and gene regulation in sexual maturation and spawning of blunt snout bream (Megalobrama amblycephala)	SRS4752363	872.14	1	23941625	1197081250		RNA-Seq	TRANSCRIPTOMIC	cDNA
Megalobrama amblycephala	SRX5824298	GSM3763325: Group 1-II; Megalobrama amblycephala; RNA-Seq	BGISEQ-500	GEO	SRP198248	Unveiling the roles of metabolites and gene regulation in sexual maturation and spawning of blunt snout bream (Megalobrama amblycephala)	SRS4752362	894.31	1	23941043	1197052150		RNA-Seq	TRANSCRIPTOMIC	cDNA
Megalobrama amblycephala	SRX5824297	GSM3763324: Group 1-I; Megalobrama amblycephala; RNA-Seq	BGISEQ-500	GEO	SRP198248	Unveiling the roles of metabolites and gene regulation in sexual maturation and spawning of blunt snout bream (Megalobrama amblycephala)	SRS4752361	888.44	1	23951991	1197599550		RNA-Seq	TRANSCRIPTOMIC	cDNA
Danio rerio	SRX5823596	tspan RNA seq	BGISEQ-500	Tsinghua University	SRP198207	Migrasomes provide regional cues for organ morphogenesis during zebrafish gastrulation	SRS4751717	217.6	1	12931646	633650654	uniprot	RNA-Seq	TRANSCRIPTOMIC	RANDOM
Oryzias latipes	DRX168051	Illumina MiSeq paired end sequencing of SAMD00169684	Illumina MiSeq	KYUSHU	DRP005049	mRNA-Seq following the embryonic development in medaka (Oryzias latipes)	DRS094308	0	1	0	0		RNA-Seq	TRANSCRIPTOMIC	PolyA
Oryzias latipes	DRX168050	Illumina MiSeq paired end sequencing of SAMD00169682	Illumina MiSeq	KYUSHU	DRP005049	mRNA-Seq following the embryonic development in medaka (Oryzias latipes)	DRS094307	0	1	0	0		RNA-Seq	TRANSCRIPTOMIC	PolyA
Oryzias latipes	DRX168049	Illumina MiSeq paired end sequencing of SAMD00169680	Illumina MiSeq	KYUSHU	DRP005049	mRNA-Seq following the embryonic development in medaka (Oryzias latipes)	DRS094306	0	1	0	0		RNA-Seq	TRANSCRIPTOMIC	PolyA
Oryzias latipes	DRX168048	Illumina MiSeq paired end sequencing of SAMD00169678	Illumina MiSeq	KYUSHU	DRP005049	mRNA-Seq following the embryonic development in medaka (Oryzias latipes)	DRS094305	0	1	0	0		RNA-Seq	TRANSCRIPTOMIC	PolyA
Oryzias latipes	DRX168047	Illumina MiSeq paired end sequencing of SAMD00169676	Illumina MiSeq	KYUSHU	DRP005049	mRNA-Seq following the embryonic development in medaka (Oryzias latipes)	DRS094304	0	1	0	0		RNA-Seq	TRANSCRIPTOMIC	PolyA
Salmo salar	ERX2886640	Illumina HiSeq 2500 sequencing; RNA-seq of precision cut liver slice (PCLS) culture before slicing and up to 9 days after slicing, changing media either every day or every 3 days, with insulin	Illumina HiSeq 2500	NORWEGIAN UNIVERSITY OF LIFE SCIENCES	ERP111877	RNA-seq of precision cut liver slice (PCLS) culture before slicing and up to 9 days after slicing, changing media either every day or every 3 days, with insulin	ERS2883197	905.94	7	16045895	1620635395	MC_D9_mBCDnc_3_s	RNA-Seq	TRANSCRIPTOMIC	PolyA
Salmo salar	ERX2886639	Illumina HiSeq 2500 sequencing; RNA-seq of precision cut liver slice (PCLS) culture before slicing and up to 9 days after slicing, changing media either every day or every 3 days, with insulin	Illumina HiSeq 2500	NORWEGIAN UNIVERSITY OF LIFE SCIENCES	ERP111877	RNA-seq of precision cut liver slice (PCLS) culture before slicing and up to 9 days after slicing, changing media either every day or every 3 days, with insulin	ERS2883196	682.56	7	11996926	1211689526	MC_D9_mBCDnc_2_s	RNA-Seq	TRANSCRIPTOMIC	PolyA
Salmo salar	ERX2886638	Illumina HiSeq 2500 sequencing; RNA-seq of precision cut liver slice (PCLS) culture before slicing and up to 9 days after slicing, changing media either every day or every 3 days, with insulin	Illumina HiSeq 2500	NORWEGIAN UNIVERSITY OF LIFE SCIENCES	ERP111877	RNA-seq of precision cut liver slice (PCLS) culture before slicing and up to 9 days after slicing, changing media either every day or every 3 days, with insulin	ERS2883195	610.51	7	10808692	1091677892	MC_D9_mBCDnc_1_s	RNA-Seq	TRANSCRIPTOMIC	PolyA
Salmo salar	ERX2886637	Illumina HiSeq 2500 sequencing; RNA-seq of precision cut liver slice (PCLS) culture before slicing and up to 9 days after slicing, changing media either every day or every 3 days, with insulin	Illumina HiSeq 2500	NORWEGIAN UNIVERSITY OF LIFE SCIENCES	ERP111877	RNA-seq of precision cut liver slice (PCLS) culture before slicing and up to 9 days after slicing, changing media either every day or every 3 days, with insulin	ERS2883194	569.13	7	10003416	1010345016	MC_D9_mBCDch_3_s	RNA-Seq	TRANSCRIPTOMIC	PolyA
Salmo salar	ERX2886636	Illumina HiSeq 2500 sequencing; RNA-seq of precision cut liver slice (PCLS) culture before slicing and up to 9 days after slicing, changing media either every day or every 3 days, with insulin	Illumina HiSeq 2500	NORWEGIAN UNIVERSITY OF LIFE SCIENCES	ERP111877	RNA-seq of precision cut liver slice (PCLS) culture before slicing and up to 9 days after slicing, changing media either every day or every 3 days, with insulin	ERS2883193	531.05	7	9326603	941986903	MC_D9_mBCDch_2_s	RNA-Seq	TRANSCRIPTOMIC	PolyA
Salmo salar	ERX2886635	Illumina HiSeq 2500 sequencing; RNA-seq of precision cut liver slice (PCLS) culture before slicing and up to 9 days after slicing, changing media either every day or every 3 days, with insulin	Illumina HiSeq 2500	NORWEGIAN UNIVERSITY OF LIFE SCIENCES	ERP111877	RNA-seq of precision cut liver slice (PCLS) culture before slicing and up to 9 days after slicing, changing media either every day or every 3 days, with insulin	ERS2883192	546.35	7	9638142	973452342	MC_D9_mBCDch_1_s	RNA-Seq	TRANSCRIPTOMIC	PolyA
Salmo salar	ERX2886634	Illumina HiSeq 2500 sequencing; RNA-seq of precision cut liver slice (PCLS) culture before slicing and up to 9 days after slicing, changing media either every day or every 3 days, with insulin	Illumina HiSeq 2500	NORWEGIAN UNIVERSITY OF LIFE SCIENCES	ERP111877	RNA-seq of precision cut liver slice (PCLS) culture before slicing and up to 9 days after slicing, changing media either every day or every 3 days, with insulin	ERS2883191	577.22	7	10154425	1025596925	MC_D8_mBCDnc_3_s	RNA-Seq	TRANSCRIPTOMIC	PolyA
Salmo salar	ERX2886633	Illumina HiSeq 2500 sequencing; RNA-seq of precision cut liver slice (PCLS) culture before slicing and up to 9 days after slicing, changing media either every day or every 3 days, with insulin	Illumina HiSeq 2500	NORWEGIAN UNIVERSITY OF LIFE SCIENCES	ERP111877	RNA-seq of precision cut liver slice (PCLS) culture before slicing and up to 9 days after slicing, changing media either every day or every 3 days, with insulin	ERS2883190	526.03	7	9268851	936153951	MC_D8_mBCDnc_2_s	RNA-Seq	TRANSCRIPTOMIC	PolyA
Salmo salar	ERX2886632	Illumina HiSeq 2500 sequencing; RNA-seq of precision cut liver slice (PCLS) culture before slicing and up to 9 days after slicing, changing media either every day or every 3 days, with insulin	Illumina HiSeq 2500	NORWEGIAN UNIVERSITY OF LIFE SCIENCES	ERP111877	RNA-seq of precision cut liver slice (PCLS) culture before slicing and up to 9 days after slicing, changing media either every day or every 3 days, with insulin	ERS2883189	730.1	7	12863998	1299263798	MC_D8_mBCDnc_1_s	RNA-Seq	TRANSCRIPTOMIC	PolyA
Salmo salar	ERX2886631	Illumina HiSeq 2500 sequencing; RNA-seq of precision cut liver slice (PCLS) culture before slicing and up to 9 days after slicing, changing media either every day or every 3 days, with insulin	Illumina HiSeq 2500	NORWEGIAN UNIVERSITY OF LIFE SCIENCES	ERP111877	RNA-seq of precision cut liver slice (PCLS) culture before slicing and up to 9 days after slicing, changing media either every day or every 3 days, with insulin	ERS2883188	586.33	7	10294156	1039709756	MC_D8_mBCDch_3_s	RNA-Seq	TRANSCRIPTOMIC	PolyA
Salmo salar	ERX2886630	Illumina HiSeq 2500 sequencing; RNA-seq of precision cut liver slice (PCLS) culture before slicing and up to 9 days after slicing, changing media either every day or every 3 days, with insulin	Illumina HiSeq 2500	NORWEGIAN UNIVERSITY OF LIFE SCIENCES	ERP111877	RNA-seq of precision cut liver slice (PCLS) culture before slicing and up to 9 days after slicing, changing media either every day or every 3 days, with insulin	ERS2883187	558.67	7	9877673	997644973	MC_D8_mBCDch_2_s	RNA-Seq	TRANSCRIPTOMIC	PolyA
Salmo salar	ERX2886629	Illumina HiSeq 2500 sequencing; RNA-seq of precision cut liver slice (PCLS) culture before slicing and up to 9 days after slicing, changing media either every day or every 3 days, with insulin	Illumina HiSeq 2500	NORWEGIAN UNIVERSITY OF LIFE SCIENCES	ERP111877	RNA-seq of precision cut liver slice (PCLS) culture before slicing and up to 9 days after slicing, changing media either every day or every 3 days, with insulin	ERS2883186	609.66	7	10679808	1078660608	MC_D8_mBCDch_1_s	RNA-Seq	TRANSCRIPTOMIC	PolyA
Salmo salar	ERX2886628	Illumina HiSeq 2500 sequencing; RNA-seq of precision cut liver slice (PCLS) culture before slicing and up to 9 days after slicing, changing media either every day or every 3 days, with insulin	Illumina HiSeq 2500	NORWEGIAN UNIVERSITY OF LIFE SCIENCES	ERP111877	RNA-seq of precision cut liver slice (PCLS) culture before slicing and up to 9 days after slicing, changing media either every day or every 3 days, with insulin	ERS2883185	548.3	7	9545598	964105398	MC_D7_mBCDnc_2_s	RNA-Seq	TRANSCRIPTOMIC	PolyA
Salmo salar	ERX2886627	Illumina HiSeq 2500 sequencing; RNA-seq of precision cut liver slice (PCLS) culture before slicing and up to 9 days after slicing, changing media either every day or every 3 days, with insulin	Illumina HiSeq 2500	NORWEGIAN UNIVERSITY OF LIFE SCIENCES	ERP111877	RNA-seq of precision cut liver slice (PCLS) culture before slicing and up to 9 days after slicing, changing media either every day or every 3 days, with insulin	ERS2883184	613.55	7	10797108	1090507908	MC_D7_mBCDnc_1_s	RNA-Seq	TRANSCRIPTOMIC	PolyA
Salmo salar	ERX2886626	Illumina HiSeq 2500 sequencing; RNA-seq of precision cut liver slice (PCLS) culture before slicing and up to 9 days after slicing, changing media either every day or every 3 days, with insulin	Illumina HiSeq 2500	NORWEGIAN UNIVERSITY OF LIFE SCIENCES	ERP111877	RNA-seq of precision cut liver slice (PCLS) culture before slicing and up to 9 days after slicing, changing media either every day or every 3 days, with insulin	ERS2883183	593.61	7	10429274	1053356674	MC_D7_mBCDch_3_s	RNA-Seq	TRANSCRIPTOMIC	PolyA
Salmo salar	ERX2886625	Illumina HiSeq 2500 sequencing; RNA-seq of precision cut liver slice (PCLS) culture before slicing and up to 9 days after slicing, changing media either every day or every 3 days, with insulin	Illumina HiSeq 2500	NORWEGIAN UNIVERSITY OF LIFE SCIENCES	ERP111877	RNA-seq of precision cut liver slice (PCLS) culture before slicing and up to 9 days after slicing, changing media either every day or every 3 days, with insulin	ERS2883182	579.5	7	10205480	1030753480	MC_D7_mBCDch_2_s	RNA-Seq	TRANSCRIPTOMIC	PolyA
Salmo salar	ERX2886624	Illumina HiSeq 2500 sequencing; RNA-seq of precision cut liver slice (PCLS) culture before slicing and up to 9 days after slicing, changing media either every day or every 3 days, with insulin	Illumina HiSeq 2500	NORWEGIAN UNIVERSITY OF LIFE SCIENCES	ERP111877	RNA-seq of precision cut liver slice (PCLS) culture before slicing and up to 9 days after slicing, changing media either every day or every 3 days, with insulin	ERS2883181	753.5	7	13209234	1334132634	MC_D7_mBCDch_1_s	RNA-Seq	TRANSCRIPTOMIC	PolyA
Salmo salar	ERX2886623	Illumina HiSeq 2500 sequencing; RNA-seq of precision cut liver slice (PCLS) culture before slicing and up to 9 days after slicing, changing media either every day or every 3 days, with insulin	Illumina HiSeq 2500	NORWEGIAN UNIVERSITY OF LIFE SCIENCES	ERP111877	RNA-seq of precision cut liver slice (PCLS) culture before slicing and up to 9 days after slicing, changing media either every day or every 3 days, with insulin	ERS2883180	602.28	7	10491569	1059648469	MC_D6_mBCDnc_3_s	RNA-Seq	TRANSCRIPTOMIC	PolyA
Salmo salar	ERX2886622	Illumina HiSeq 2500 sequencing; RNA-seq of precision cut liver slice (PCLS) culture before slicing and up to 9 days after slicing, changing media either every day or every 3 days, with insulin	Illumina HiSeq 2500	NORWEGIAN UNIVERSITY OF LIFE SCIENCES	ERP111877	RNA-seq of precision cut liver slice (PCLS) culture before slicing and up to 9 days after slicing, changing media either every day or every 3 days, with insulin	ERS2883179	635.23	7	11115420	1122657420	MC_D6_mBCDnc_2_s	RNA-Seq	TRANSCRIPTOMIC	PolyA
Salmo salar	ERX2886621	Illumina HiSeq 2500 sequencing; RNA-seq of precision cut liver slice (PCLS) culture before slicing and up to 9 days after slicing, changing media either every day or every 3 days, with insulin	Illumina HiSeq 2500	NORWEGIAN UNIVERSITY OF LIFE SCIENCES	ERP111877	RNA-seq of precision cut liver slice (PCLS) culture before slicing and up to 9 days after slicing, changing media either every day or every 3 days, with insulin	ERS2883178	566.96	7	9941851	1004126951	MC_D6_mBCDnc_1_s	RNA-Seq	TRANSCRIPTOMIC	PolyA
Salmo salar	ERX2886620	Illumina HiSeq 2500 sequencing; RNA-seq of precision cut liver slice (PCLS) culture before slicing and up to 9 days after slicing, changing media either every day or every 3 days, with insulin	Illumina HiSeq 2500	NORWEGIAN UNIVERSITY OF LIFE SCIENCES	ERP111877	RNA-seq of precision cut liver slice (PCLS) culture before slicing and up to 9 days after slicing, changing media either every day or every 3 days, with insulin	ERS2883177	653.62	7	11468215	1158289715	MC_D6_mBCD_ch_3_s	RNA-Seq	TRANSCRIPTOMIC	PolyA
Salmo salar	ERX2886619	Illumina HiSeq 2500 sequencing; RNA-seq of precision cut liver slice (PCLS) culture before slicing and up to 9 days after slicing, changing media either every day or every 3 days, with insulin	Illumina HiSeq 2500	NORWEGIAN UNIVERSITY OF LIFE SCIENCES	ERP111877	RNA-seq of precision cut liver slice (PCLS) culture before slicing and up to 9 days after slicing, changing media either every day or every 3 days, with insulin	ERS2883176	676.5	7	11693426	1181036026	MC_D6_mBCD_ch_2_s	RNA-Seq	TRANSCRIPTOMIC	PolyA
Salmo salar	ERX2886618	Illumina HiSeq 2500 sequencing; RNA-seq of precision cut liver slice (PCLS) culture before slicing and up to 9 days after slicing, changing media either every day or every 3 days, with insulin	Illumina HiSeq 2500	NORWEGIAN UNIVERSITY OF LIFE SCIENCES	ERP111877	RNA-seq of precision cut liver slice (PCLS) culture before slicing and up to 9 days after slicing, changing media either every day or every 3 days, with insulin	ERS2883175	523.85	7	8991176	908108776	MC_D6_mBCD_ch_1_s	RNA-Seq	TRANSCRIPTOMIC	PolyA
Salmo salar	ERX2886617	Illumina HiSeq 2500 sequencing; RNA-seq of precision cut liver slice (PCLS) culture before slicing and up to 9 days after slicing, changing media either every day or every 3 days, with insulin	Illumina HiSeq 2500	NORWEGIAN UNIVERSITY OF LIFE SCIENCES	ERP111877	RNA-seq of precision cut liver slice (PCLS) culture before slicing and up to 9 days after slicing, changing media either every day or every 3 days, with insulin	ERS2883174	439.87	7	7669404	774609804	MC_D6_ALAch_3_s	RNA-Seq	TRANSCRIPTOMIC	PolyA
Salmo salar	ERX2886616	Illumina HiSeq 2500 sequencing; RNA-seq of precision cut liver slice (PCLS) culture before slicing and up to 9 days after slicing, changing media either every day or every 3 days, with insulin	Illumina HiSeq 2500	NORWEGIAN UNIVERSITY OF LIFE SCIENCES	ERP111877	RNA-seq of precision cut liver slice (PCLS) culture before slicing and up to 9 days after slicing, changing media either every day or every 3 days, with insulin	ERS2883173	536.11	7	9436866	953123466	MC_D6_ALAch_2_s	RNA-Seq	TRANSCRIPTOMIC	PolyA
Salmo salar	ERX2886615	Illumina HiSeq 2500 sequencing; RNA-seq of precision cut liver slice (PCLS) culture before slicing and up to 9 days after slicing, changing media either every day or every 3 days, with insulin	Illumina HiSeq 2500	NORWEGIAN UNIVERSITY OF LIFE SCIENCES	ERP111877	RNA-seq of precision cut liver slice (PCLS) culture before slicing and up to 9 days after slicing, changing media either every day or every 3 days, with insulin	ERS2883172	615.11	7	10751747	1085926447	MC_D6_ALAch_1_s	RNA-Seq	TRANSCRIPTOMIC	PolyA
Salmo salar	ERX2886614	Illumina HiSeq 2500 sequencing; RNA-seq of precision cut liver slice (PCLS) culture before slicing and up to 9 days after slicing, changing media either every day or every 3 days, with insulin	Illumina HiSeq 2500	NORWEGIAN UNIVERSITY OF LIFE SCIENCES	ERP111877	RNA-seq of precision cut liver slice (PCLS) culture before slicing and up to 9 days after slicing, changing media either every day or every 3 days, with insulin	ERS2883171	532.21	7	9194241	928618341	MC_D5_mBCDnc_3_s	RNA-Seq	TRANSCRIPTOMIC	PolyA
Salmo salar	ERX2886613	Illumina HiSeq 2500 sequencing; RNA-seq of precision cut liver slice (PCLS) culture before slicing and up to 9 days after slicing, changing media either every day or every 3 days, with insulin	Illumina HiSeq 2500	NORWEGIAN UNIVERSITY OF LIFE SCIENCES	ERP111877	RNA-seq of precision cut liver slice (PCLS) culture before slicing and up to 9 days after slicing, changing media either every day or every 3 days, with insulin	ERS2883170	457.69	7	7868359	794704259	MC_D5_mBCDnc_2_s	RNA-Seq	TRANSCRIPTOMIC	PolyA
Salmo salar	ERX2886612	Illumina HiSeq 2500 sequencing; RNA-seq of precision cut liver slice (PCLS) culture before slicing and up to 9 days after slicing, changing media either every day or every 3 days, with insulin	Illumina HiSeq 2500	NORWEGIAN UNIVERSITY OF LIFE SCIENCES	ERP111877	RNA-seq of precision cut liver slice (PCLS) culture before slicing and up to 9 days after slicing, changing media either every day or every 3 days, with insulin	ERS2883169	545.78	7	9396559	949052459	MC_D5_mBCDnc_1_s	RNA-Seq	TRANSCRIPTOMIC	PolyA
Salmo salar	ERX2886611	Illumina HiSeq 2500 sequencing; RNA-seq of precision cut liver slice (PCLS) culture before slicing and up to 9 days after slicing, changing media either every day or every 3 days, with insulin	Illumina HiSeq 2500	NORWEGIAN UNIVERSITY OF LIFE SCIENCES	ERP111877	RNA-seq of precision cut liver slice (PCLS) culture before slicing and up to 9 days after slicing, changing media either every day or every 3 days, with insulin	ERS2883168	479.37	7	8248214	833069614	MC_D5_mBCDch_3_s	RNA-Seq	TRANSCRIPTOMIC	PolyA
Salmo salar	ERX2886610	Illumina HiSeq 2500 sequencing; RNA-seq of precision cut liver slice (PCLS) culture before slicing and up to 9 days after slicing, changing media either every day or every 3 days, with insulin	Illumina HiSeq 2500	NORWEGIAN UNIVERSITY OF LIFE SCIENCES	ERP111877	RNA-seq of precision cut liver slice (PCLS) culture before slicing and up to 9 days after slicing, changing media either every day or every 3 days, with insulin	ERS2883167	524.74	7	9060252	915085452	MC_D5_mBCDch_2_s	RNA-Seq	TRANSCRIPTOMIC	PolyA
Salmo salar	ERX2886609	Illumina HiSeq 2500 sequencing; RNA-seq of precision cut liver slice (PCLS) culture before slicing and up to 9 days after slicing, changing media either every day or every 3 days, with insulin	Illumina HiSeq 2500	NORWEGIAN UNIVERSITY OF LIFE SCIENCES	ERP111877	RNA-seq of precision cut liver slice (PCLS) culture before slicing and up to 9 days after slicing, changing media either every day or every 3 days, with insulin	ERS2883166	480.66	7	8279184	836197584	MC_D5_mBCDch_1_s	RNA-Seq	TRANSCRIPTOMIC	PolyA
Salmo salar	ERX2886608	Illumina HiSeq 2500 sequencing; RNA-seq of precision cut liver slice (PCLS) culture before slicing and up to 9 days after slicing, changing media either every day or every 3 days, with insulin	Illumina HiSeq 2500	NORWEGIAN UNIVERSITY OF LIFE SCIENCES	ERP111877	RNA-seq of precision cut liver slice (PCLS) culture before slicing and up to 9 days after slicing, changing media either every day or every 3 days, with insulin	ERS2883165	619.25	7	10821720	1092993720	MC_D4_mBCDnc_3_s	RNA-Seq	TRANSCRIPTOMIC	PolyA
Salmo salar	ERX2886607	Illumina HiSeq 2500 sequencing; RNA-seq of precision cut liver slice (PCLS) culture before slicing and up to 9 days after slicing, changing media either every day or every 3 days, with insulin	Illumina HiSeq 2500	NORWEGIAN UNIVERSITY OF LIFE SCIENCES	ERP111877	RNA-seq of precision cut liver slice (PCLS) culture before slicing and up to 9 days after slicing, changing media either every day or every 3 days, with insulin	ERS2883164	561.5	7	9791638	988955438	MC_D4_mBCDnc_2_s	RNA-Seq	TRANSCRIPTOMIC	PolyA
Salmo salar	ERX2886606	Illumina HiSeq 2500 sequencing; RNA-seq of precision cut liver slice (PCLS) culture before slicing and up to 9 days after slicing, changing media either every day or every 3 days, with insulin	Illumina HiSeq 2500	NORWEGIAN UNIVERSITY OF LIFE SCIENCES	ERP111877	RNA-seq of precision cut liver slice (PCLS) culture before slicing and up to 9 days after slicing, changing media either every day or every 3 days, with insulin	ERS2883163	636.46	7	11113610	1122474610	MC_D4_mBCDnc_1_s	RNA-Seq	TRANSCRIPTOMIC	PolyA
Salmo salar	ERX2886605	Illumina HiSeq 2500 sequencing; RNA-seq of precision cut liver slice (PCLS) culture before slicing and up to 9 days after slicing, changing media either every day or every 3 days, with insulin	Illumina HiSeq 2500	NORWEGIAN UNIVERSITY OF LIFE SCIENCES	ERP111877	RNA-seq of precision cut liver slice (PCLS) culture before slicing and up to 9 days after slicing, changing media either every day or every 3 days, with insulin	ERS2883162	605.38	7	10602880	1070890880	MC_D4_mBCDch_3_s	RNA-Seq	TRANSCRIPTOMIC	PolyA
Salmo salar	ERX2886604	Illumina HiSeq 2500 sequencing; RNA-seq of precision cut liver slice (PCLS) culture before slicing and up to 9 days after slicing, changing media either every day or every 3 days, with insulin	Illumina HiSeq 2500	NORWEGIAN UNIVERSITY OF LIFE SCIENCES	ERP111877	RNA-seq of precision cut liver slice (PCLS) culture before slicing and up to 9 days after slicing, changing media either every day or every 3 days, with insulin	ERS2883161	546.22	7	9542304	963772704	MC_D4_mBCDch_2_s	RNA-Seq	TRANSCRIPTOMIC	PolyA
Salmo salar	ERX2886603	Illumina HiSeq 2500 sequencing; RNA-seq of precision cut liver slice (PCLS) culture before slicing and up to 9 days after slicing, changing media either every day or every 3 days, with insulin	Illumina HiSeq 2500	NORWEGIAN UNIVERSITY OF LIFE SCIENCES	ERP111877	RNA-seq of precision cut liver slice (PCLS) culture before slicing and up to 9 days after slicing, changing media either every day or every 3 days, with insulin	ERS2883160	800.59	7	14039736	1418013336	MC_D4_mBCDch_1_s	RNA-Seq	TRANSCRIPTOMIC	PolyA
Salmo salar	ERX2886602	Illumina HiSeq 2500 sequencing; RNA-seq of precision cut liver slice (PCLS) culture before slicing and up to 9 days after slicing, changing media either every day or every 3 days, with insulin	Illumina HiSeq 2500	NORWEGIAN UNIVERSITY OF LIFE SCIENCES	ERP111877	RNA-seq of precision cut liver slice (PCLS) culture before slicing and up to 9 days after slicing, changing media either every day or every 3 days, with insulin	ERS2883159	770.51	7	13458529	1359311429	MC_D4_ALAch_3_s	RNA-Seq	TRANSCRIPTOMIC	PolyA
Salmo salar	ERX2886601	Illumina HiSeq 2500 sequencing; RNA-seq of precision cut liver slice (PCLS) culture before slicing and up to 9 days after slicing, changing media either every day or every 3 days, with insulin	Illumina HiSeq 2500	NORWEGIAN UNIVERSITY OF LIFE SCIENCES	ERP111877	RNA-seq of precision cut liver slice (PCLS) culture before slicing and up to 9 days after slicing, changing media either every day or every 3 days, with insulin	ERS2883158	702.73	7	12287101	1240997201	MC_D4_ALAch_2_s	RNA-Seq	TRANSCRIPTOMIC	PolyA
Salmo salar	ERX2886600	Illumina HiSeq 2500 sequencing; RNA-seq of precision cut liver slice (PCLS) culture before slicing and up to 9 days after slicing, changing media either every day or every 3 days, with insulin	Illumina HiSeq 2500	NORWEGIAN UNIVERSITY OF LIFE SCIENCES	ERP111877	RNA-seq of precision cut liver slice (PCLS) culture before slicing and up to 9 days after slicing, changing media either every day or every 3 days, with insulin	ERS2883157	708.38	7	12437251	1256162351	MC_D4_ALAch_1_s	RNA-Seq	TRANSCRIPTOMIC	PolyA
Salmo salar	ERX2886599	Illumina HiSeq 2500 sequencing; RNA-seq of precision cut liver slice (PCLS) culture before slicing and up to 9 days after slicing, changing media either every day or every 3 days, with insulin	Illumina HiSeq 2500	NORWEGIAN UNIVERSITY OF LIFE SCIENCES	ERP111877	RNA-seq of precision cut liver slice (PCLS) culture before slicing and up to 9 days after slicing, changing media either every day or every 3 days, with insulin	ERS2883156	854.05	7	14941504	1509091904	MC_D3_nc_3_s	RNA-Seq	TRANSCRIPTOMIC	PolyA
Salmo salar	ERX2886598	Illumina HiSeq 2500 sequencing; RNA-seq of precision cut liver slice (PCLS) culture before slicing and up to 9 days after slicing, changing media either every day or every 3 days, with insulin	Illumina HiSeq 2500	NORWEGIAN UNIVERSITY OF LIFE SCIENCES	ERP111877	RNA-seq of precision cut liver slice (PCLS) culture before slicing and up to 9 days after slicing, changing media either every day or every 3 days, with insulin	ERS2883155	547.04	7	9634889	973123789	MC_D3_nc_2_s	RNA-Seq	TRANSCRIPTOMIC	PolyA
Salmo salar	ERX2886597	Illumina HiSeq 2500 sequencing; RNA-seq of precision cut liver slice (PCLS) culture before slicing and up to 9 days after slicing, changing media either every day or every 3 days, with insulin	Illumina HiSeq 2500	NORWEGIAN UNIVERSITY OF LIFE SCIENCES	ERP111877	RNA-seq of precision cut liver slice (PCLS) culture before slicing and up to 9 days after slicing, changing media either every day or every 3 days, with insulin	ERS2883154	549.46	7	9660156	975675756	MC_D3_nc_1_s	RNA-Seq	TRANSCRIPTOMIC	PolyA
Salmo salar	ERX2886596	Illumina HiSeq 2500 sequencing; RNA-seq of precision cut liver slice (PCLS) culture before slicing and up to 9 days after slicing, changing media either every day or every 3 days, with insulin	Illumina HiSeq 2500	NORWEGIAN UNIVERSITY OF LIFE SCIENCES	ERP111877	RNA-seq of precision cut liver slice (PCLS) culture before slicing and up to 9 days after slicing, changing media either every day or every 3 days, with insulin	ERS2883153	625.4	7	10931599	1104091499	MC_D3_ch_3_s	RNA-Seq	TRANSCRIPTOMIC	PolyA
Salmo salar	ERX2886595	Illumina HiSeq 2500 sequencing; RNA-seq of precision cut liver slice (PCLS) culture before slicing and up to 9 days after slicing, changing media either every day or every 3 days, with insulin	Illumina HiSeq 2500	NORWEGIAN UNIVERSITY OF LIFE SCIENCES	ERP111877	RNA-seq of precision cut liver slice (PCLS) culture before slicing and up to 9 days after slicing, changing media either every day or every 3 days, with insulin	ERS2883152	557.02	7	9711760	980887760	MC_D3_ch_2_s	RNA-Seq	TRANSCRIPTOMIC	PolyA
Salmo salar	ERX2886594	Illumina HiSeq 2500 sequencing; RNA-seq of precision cut liver slice (PCLS) culture before slicing and up to 9 days after slicing, changing media either every day or every 3 days, with insulin	Illumina HiSeq 2500	NORWEGIAN UNIVERSITY OF LIFE SCIENCES	ERP111877	RNA-seq of precision cut liver slice (PCLS) culture before slicing and up to 9 days after slicing, changing media either every day or every 3 days, with insulin	ERS2883151	723.64	7	12673772	1280050972	MC_D3_ch_1_s	RNA-Seq	TRANSCRIPTOMIC	PolyA
Salmo salar	ERX2886593	Illumina HiSeq 2500 sequencing; RNA-seq of precision cut liver slice (PCLS) culture before slicing and up to 9 days after slicing, changing media either every day or every 3 days, with insulin	Illumina HiSeq 2500	NORWEGIAN UNIVERSITY OF LIFE SCIENCES	ERP111877	RNA-seq of precision cut liver slice (PCLS) culture before slicing and up to 9 days after slicing, changing media either every day or every 3 days, with insulin	ERS2883150	688.44	7	12155276	1227682876	MC_D0_L_1_s	RNA-Seq	TRANSCRIPTOMIC	PolyA
Salmo salar	ERX2886414	Illumina HiSeq 2500 sequencing; RNA-seq of Atlantic salmon primary hepatocytes treated with alpha-linolenic acid	Illumina HiSeq 2500	NORWEGIAN UNIVERSITY OF LIFE SCIENCES	ERP111876	RNA-seq of Atlantic salmon primary hepatocytes treated with alpha-linolenic acid	ERS2882975	1038.13	7	18271901	1845462001	PC_D6_mBCD_2_s	RNA-Seq	TRANSCRIPTOMIC	PolyA
Salmo salar	ERX2886413	Illumina HiSeq 2500 sequencing; RNA-seq of Atlantic salmon primary hepatocytes treated with alpha-linolenic acid	Illumina HiSeq 2500	NORWEGIAN UNIVERSITY OF LIFE SCIENCES	ERP111876	RNA-seq of Atlantic salmon primary hepatocytes treated with alpha-linolenic acid	ERS2882974	692.61	7	12154320	1227586320	PC_D6_mBCD_1_s	RNA-Seq	TRANSCRIPTOMIC	PolyA
Salmo salar	ERX2886412	Illumina HiSeq 2500 sequencing; RNA-seq of Atlantic salmon primary hepatocytes treated with alpha-linolenic acid	Illumina HiSeq 2500	NORWEGIAN UNIVERSITY OF LIFE SCIENCES	ERP111876	RNA-seq of Atlantic salmon primary hepatocytes treated with alpha-linolenic acid	ERS2882973	631.83	7	11136002	1124736202	PC_D6_ctrl_2_s	RNA-Seq	TRANSCRIPTOMIC	PolyA
Salmo salar	ERX2886411	Illumina HiSeq 2500 sequencing; RNA-seq of Atlantic salmon primary hepatocytes treated with alpha-linolenic acid	Illumina HiSeq 2500	NORWEGIAN UNIVERSITY OF LIFE SCIENCES	ERP111876	RNA-seq of Atlantic salmon primary hepatocytes treated with alpha-linolenic acid	ERS2882972	641.72	7	11180965	1129277465	PC_D6_ctrl_1_s	RNA-Seq	TRANSCRIPTOMIC	PolyA
Salmo salar	ERX2886410	Illumina HiSeq 2500 sequencing; RNA-seq of Atlantic salmon primary hepatocytes treated with alpha-linolenic acid	Illumina HiSeq 2500	NORWEGIAN UNIVERSITY OF LIFE SCIENCES	ERP111876	RNA-seq of Atlantic salmon primary hepatocytes treated with alpha-linolenic acid	ERS2882971	535.36	7	9399512	949350712	PC_D6_ALAH2O2_3_s	RNA-Seq	TRANSCRIPTOMIC	PolyA
Salmo salar	ERX2886409	Illumina HiSeq 2500 sequencing; RNA-seq of Atlantic salmon primary hepatocytes treated with alpha-linolenic acid	Illumina HiSeq 2500	NORWEGIAN UNIVERSITY OF LIFE SCIENCES	ERP111876	RNA-seq of Atlantic salmon primary hepatocytes treated with alpha-linolenic acid	ERS2882970	682.76	7	12013935	1213407435	PC_D6_ALAH2O2_2_s	RNA-Seq	TRANSCRIPTOMIC	PolyA
Salmo salar	ERX2886408	Illumina HiSeq 2500 sequencing; RNA-seq of Atlantic salmon primary hepatocytes treated with alpha-linolenic acid	Illumina HiSeq 2500	NORWEGIAN UNIVERSITY OF LIFE SCIENCES	ERP111876	RNA-seq of Atlantic salmon primary hepatocytes treated with alpha-linolenic acid	ERS2882969	583.84	7	10198340	1030032340	PC_D6_ALAH2O2_1_s	RNA-Seq	TRANSCRIPTOMIC	PolyA
Salmo salar	ERX2886407	Illumina HiSeq 2500 sequencing; RNA-seq of Atlantic salmon primary hepatocytes treated with alpha-linolenic acid	Illumina HiSeq 2500	NORWEGIAN UNIVERSITY OF LIFE SCIENCES	ERP111876	RNA-seq of Atlantic salmon primary hepatocytes treated with alpha-linolenic acid	ERS2882968	666.13	7	11572900	1168862900	PC_D6_ALA_3_s	RNA-Seq	TRANSCRIPTOMIC	PolyA
Salmo salar	ERX2886406	Illumina HiSeq 2500 sequencing; RNA-seq of Atlantic salmon primary hepatocytes treated with alpha-linolenic acid	Illumina HiSeq 2500	NORWEGIAN UNIVERSITY OF LIFE SCIENCES	ERP111876	RNA-seq of Atlantic salmon primary hepatocytes treated with alpha-linolenic acid	ERS2882967	613.08	7	10725827	1083308527	PC_D6_ALA_2_s	RNA-Seq	TRANSCRIPTOMIC	PolyA
Salmo salar	ERX2886405	Illumina HiSeq 2500 sequencing; RNA-seq of Atlantic salmon primary hepatocytes treated with alpha-linolenic acid	Illumina HiSeq 2500	NORWEGIAN UNIVERSITY OF LIFE SCIENCES	ERP111876	RNA-seq of Atlantic salmon primary hepatocytes treated with alpha-linolenic acid	ERS2882966	602.73	7	10589889	1069578789	PC_D6_ALA_1_s	RNA-Seq	TRANSCRIPTOMIC	PolyA
Salmo salar	ERX2886404	Illumina HiSeq 2500 sequencing; RNA-seq of Atlantic salmon primary hepatocytes treated with alpha-linolenic acid	Illumina HiSeq 2500	NORWEGIAN UNIVERSITY OF LIFE SCIENCES	ERP111876	RNA-seq of Atlantic salmon primary hepatocytes treated with alpha-linolenic acid	ERS2882965	663.39	7	11695376	1181232976	PC_D4_ALA_3_s	RNA-Seq	TRANSCRIPTOMIC	PolyA
Salmo salar	ERX2886403	Illumina HiSeq 2500 sequencing; RNA-seq of Atlantic salmon primary hepatocytes treated with alpha-linolenic acid	Illumina HiSeq 2500	NORWEGIAN UNIVERSITY OF LIFE SCIENCES	ERP111876	RNA-seq of Atlantic salmon primary hepatocytes treated with alpha-linolenic acid	ERS2882964	603.78	7	10578822	1068461022	PC_D4_ALA_2_s	RNA-Seq	TRANSCRIPTOMIC	PolyA
Salmo salar	ERX2886402	Illumina HiSeq 2500 sequencing; RNA-seq of Atlantic salmon primary hepatocytes treated with alpha-linolenic acid	Illumina HiSeq 2500	NORWEGIAN UNIVERSITY OF LIFE SCIENCES	ERP111876	RNA-seq of Atlantic salmon primary hepatocytes treated with alpha-linolenic acid	ERS2882963	562.6	7	9810268	990837068	PC_D4_ALA_1_s	RNA-Seq	TRANSCRIPTOMIC	PolyA
Salmo salar	ERX2886401	Illumina HiSeq 2500 sequencing; RNA-seq of Atlantic salmon primary hepatocytes treated with alpha-linolenic acid	Illumina HiSeq 2500	NORWEGIAN UNIVERSITY OF LIFE SCIENCES	ERP111876	RNA-seq of Atlantic salmon primary hepatocytes treated with alpha-linolenic acid	ERS2882962	609.46	7	10717060	1082423060	PC_D3_ctrl_3_s	RNA-Seq	TRANSCRIPTOMIC	PolyA
Salmo salar	ERX2886400	Illumina HiSeq 2500 sequencing; RNA-seq of Atlantic salmon primary hepatocytes treated with alpha-linolenic acid	Illumina HiSeq 2500	NORWEGIAN UNIVERSITY OF LIFE SCIENCES	ERP111876	RNA-seq of Atlantic salmon primary hepatocytes treated with alpha-linolenic acid	ERS2882961	598.3	7	10542542	1064796742	PC_D3_ctrl_2_s	RNA-Seq	TRANSCRIPTOMIC	PolyA
Salmo salar	ERX2886399	Illumina HiSeq 2500 sequencing; RNA-seq of Atlantic salmon primary hepatocytes treated with alpha-linolenic acid	Illumina HiSeq 2500	NORWEGIAN UNIVERSITY OF LIFE SCIENCES	ERP111876	RNA-seq of Atlantic salmon primary hepatocytes treated with alpha-linolenic acid	ERS2882960	581.9	7	10268520	1037120520	PC_D3_ctrl_1_s	RNA-Seq	TRANSCRIPTOMIC	PolyA
Salmo salar	ERX2875893	Illumina HiSeq 2500 sequencing; RNA-seq of precision cut liver slice (PCLS) culture treated with increasing amounts of alpha-linolenic acid and insulin	Illumina HiSeq 2500	NORWEGIAN UNIVERSITY OF LIFE SCIENCES	ERP111858	RNA-seq of precision cut liver slice (PCLS) culture treated with increasing amounts of alpha-linolenic acid and insulin	ERS2878852	1082.16	8	31734898	3173489800	CN2_ALAD3_3_s	RNA-Seq	TRANSCRIPTOMIC	PolyA
Salmo salar	ERX2875892	Illumina HiSeq 2500 sequencing; RNA-seq of precision cut liver slice (PCLS) culture treated with increasing amounts of alpha-linolenic acid and insulin	Illumina HiSeq 2500	NORWEGIAN UNIVERSITY OF LIFE SCIENCES	ERP111858	RNA-seq of precision cut liver slice (PCLS) culture treated with increasing amounts of alpha-linolenic acid and insulin	ERS2878851	1222.48	8	35988263	3598826300	CN2_ALAD3_2_s	RNA-Seq	TRANSCRIPTOMIC	PolyA
Salmo salar	ERX2875891	Illumina HiSeq 2500 sequencing; RNA-seq of precision cut liver slice (PCLS) culture treated with increasing amounts of alpha-linolenic acid and insulin	Illumina HiSeq 2500	NORWEGIAN UNIVERSITY OF LIFE SCIENCES	ERP111858	RNA-seq of precision cut liver slice (PCLS) culture treated with increasing amounts of alpha-linolenic acid and insulin	ERS2878850	1115.97	8	32661778	3266177800	CN2_ALAD3_1_s	RNA-Seq	TRANSCRIPTOMIC	PolyA
Salmo salar	ERX2875890	Illumina HiSeq 2500 sequencing; RNA-seq of precision cut liver slice (PCLS) culture treated with increasing amounts of alpha-linolenic acid and insulin	Illumina HiSeq 2500	NORWEGIAN UNIVERSITY OF LIFE SCIENCES	ERP111858	RNA-seq of precision cut liver slice (PCLS) culture treated with increasing amounts of alpha-linolenic acid and insulin	ERS2878849	1105.27	8	32477330	3247733000	CN2_ALAD0_s	RNA-Seq	TRANSCRIPTOMIC	PolyA
Salmo salar	ERX2875889	Illumina HiSeq 2500 sequencing; RNA-seq of precision cut liver slice (PCLS) culture treated with increasing amounts of alpha-linolenic acid and insulin	Illumina HiSeq 2500	NORWEGIAN UNIVERSITY OF LIFE SCIENCES	ERP111858	RNA-seq of precision cut liver slice (PCLS) culture treated with increasing amounts of alpha-linolenic acid and insulin	ERS2878848	1208.62	8	35416502	3541650200	CN2_ALA_INSD3_3_s	RNA-Seq	TRANSCRIPTOMIC	PolyA
Salmo salar	ERX2875888	Illumina HiSeq 2500 sequencing; RNA-seq of precision cut liver slice (PCLS) culture treated with increasing amounts of alpha-linolenic acid and insulin	Illumina HiSeq 2500	NORWEGIAN UNIVERSITY OF LIFE SCIENCES	ERP111858	RNA-seq of precision cut liver slice (PCLS) culture treated with increasing amounts of alpha-linolenic acid and insulin	ERS2878847	1453.5	8	42761197	4276119700	CN2_ALA_INSD3_1_s	RNA-Seq	TRANSCRIPTOMIC	PolyA
Salmo salar	ERX2875887	Illumina HiSeq 2500 sequencing; RNA-seq of precision cut liver slice (PCLS) culture treated with increasing amounts of alpha-linolenic acid and insulin	Illumina HiSeq 2500	NORWEGIAN UNIVERSITY OF LIFE SCIENCES	ERP111858	RNA-seq of precision cut liver slice (PCLS) culture treated with increasing amounts of alpha-linolenic acid and insulin	ERS2878846	1456.5	8	42879990	4287999000	CN2_ALA_INSD0_s	RNA-Seq	TRANSCRIPTOMIC	PolyA
Salmo salar	ERX2875886	Illumina HiSeq 2500 sequencing; RNA-seq of precision cut liver slice (PCLS) culture treated with increasing amounts of alpha-linolenic acid and insulin	Illumina HiSeq 2500	NORWEGIAN UNIVERSITY OF LIFE SCIENCES	ERP111858	RNA-seq of precision cut liver slice (PCLS) culture treated with increasing amounts of alpha-linolenic acid and insulin	ERS2878845	1247.42	8	36657615	3665761500	CN2_ALA70_INS10_3_s	RNA-Seq	TRANSCRIPTOMIC	PolyA
Salmo salar	ERX2875885	Illumina HiSeq 2500 sequencing; RNA-seq of precision cut liver slice (PCLS) culture treated with increasing amounts of alpha-linolenic acid and insulin	Illumina HiSeq 2500	NORWEGIAN UNIVERSITY OF LIFE SCIENCES	ERP111858	RNA-seq of precision cut liver slice (PCLS) culture treated with increasing amounts of alpha-linolenic acid and insulin	ERS2878844	1320.38	8	38634581	3863458100	CN2_ALA70_INS10_2_s	RNA-Seq	TRANSCRIPTOMIC	PolyA
Salmo salar	ERX2875884	Illumina HiSeq 2500 sequencing; RNA-seq of precision cut liver slice (PCLS) culture treated with increasing amounts of alpha-linolenic acid and insulin	Illumina HiSeq 2500	NORWEGIAN UNIVERSITY OF LIFE SCIENCES	ERP111858	RNA-seq of precision cut liver slice (PCLS) culture treated with increasing amounts of alpha-linolenic acid and insulin	ERS2878843	1294.39	8	38049251	3804925100	CN2_ALA70_INS10_1_s	RNA-Seq	TRANSCRIPTOMIC	PolyA
Salmo salar	ERX2875883	Illumina HiSeq 2500 sequencing; RNA-seq of precision cut liver slice (PCLS) culture treated with increasing amounts of alpha-linolenic acid and insulin	Illumina HiSeq 2500	NORWEGIAN UNIVERSITY OF LIFE SCIENCES	ERP111858	RNA-seq of precision cut liver slice (PCLS) culture treated with increasing amounts of alpha-linolenic acid and insulin	ERS2878842	1349.6	8	39719506	3971950600	CN2_ALA70_INS100_3_s	RNA-Seq	TRANSCRIPTOMIC	PolyA
Salmo salar	ERX2875882	Illumina HiSeq 2500 sequencing; RNA-seq of precision cut liver slice (PCLS) culture treated with increasing amounts of alpha-linolenic acid and insulin	Illumina HiSeq 2500	NORWEGIAN UNIVERSITY OF LIFE SCIENCES	ERP111858	RNA-seq of precision cut liver slice (PCLS) culture treated with increasing amounts of alpha-linolenic acid and insulin	ERS2878841	1284.46	8	37612276	3761227600	CN2_ALA70_INS100_2_s	RNA-Seq	TRANSCRIPTOMIC	PolyA
Salmo salar	ERX2875881	Illumina HiSeq 2500 sequencing; RNA-seq of precision cut liver slice (PCLS) culture treated with increasing amounts of alpha-linolenic acid and insulin	Illumina HiSeq 2500	NORWEGIAN UNIVERSITY OF LIFE SCIENCES	ERP111858	RNA-seq of precision cut liver slice (PCLS) culture treated with increasing amounts of alpha-linolenic acid and insulin	ERS2878840	1006.07	8	29452505	2945250500	CN2_ALA70_INS100_1_s	RNA-Seq	TRANSCRIPTOMIC	PolyA
Salmo salar	ERX2875880	Illumina HiSeq 2500 sequencing; RNA-seq of precision cut liver slice (PCLS) culture treated with increasing amounts of alpha-linolenic acid and insulin	Illumina HiSeq 2500	NORWEGIAN UNIVERSITY OF LIFE SCIENCES	ERP111858	RNA-seq of precision cut liver slice (PCLS) culture treated with increasing amounts of alpha-linolenic acid and insulin	ERS2878839	633.07	8	18475389	1847538900	CN2_ALA70_3_s	RNA-Seq	TRANSCRIPTOMIC	PolyA
Salmo salar	ERX2875879	Illumina HiSeq 2500 sequencing; RNA-seq of precision cut liver slice (PCLS) culture treated with increasing amounts of alpha-linolenic acid and insulin	Illumina HiSeq 2500	NORWEGIAN UNIVERSITY OF LIFE SCIENCES	ERP111858	RNA-seq of precision cut liver slice (PCLS) culture treated with increasing amounts of alpha-linolenic acid and insulin	ERS2878838	1350.16	8	39556477	3955647700	CN2_ALA70_2_s	RNA-Seq	TRANSCRIPTOMIC	PolyA
Salmo salar	ERX2875878	Illumina HiSeq 2500 sequencing; RNA-seq of precision cut liver slice (PCLS) culture treated with increasing amounts of alpha-linolenic acid and insulin	Illumina HiSeq 2500	NORWEGIAN UNIVERSITY OF LIFE SCIENCES	ERP111858	RNA-seq of precision cut liver slice (PCLS) culture treated with increasing amounts of alpha-linolenic acid and insulin	ERS2878837	1322.02	8	38840138	3884013800	CN2_ALA70_1_s	RNA-Seq	TRANSCRIPTOMIC	PolyA
Salmo salar	ERX2875877	Illumina HiSeq 2500 sequencing; RNA-seq of precision cut liver slice (PCLS) culture treated with increasing amounts of alpha-linolenic acid and insulin	Illumina HiSeq 2500	NORWEGIAN UNIVERSITY OF LIFE SCIENCES	ERP111858	RNA-seq of precision cut liver slice (PCLS) culture treated with increasing amounts of alpha-linolenic acid and insulin	ERS2878836	1076.12	8	31561004	3156100400	CN2_ALA40_3_s	RNA-Seq	TRANSCRIPTOMIC	PolyA
Salmo salar	ERX2875876	Illumina HiSeq 2500 sequencing; RNA-seq of precision cut liver slice (PCLS) culture treated with increasing amounts of alpha-linolenic acid and insulin	Illumina HiSeq 2500	NORWEGIAN UNIVERSITY OF LIFE SCIENCES	ERP111858	RNA-seq of precision cut liver slice (PCLS) culture treated with increasing amounts of alpha-linolenic acid and insulin	ERS2878835	1152.61	8	33807764	3380776400	CN2_ALA40_2_s	RNA-Seq	TRANSCRIPTOMIC	PolyA
Salmo salar	ERX2875875	Illumina HiSeq 2500 sequencing; RNA-seq of precision cut liver slice (PCLS) culture treated with increasing amounts of alpha-linolenic acid and insulin	Illumina HiSeq 2500	NORWEGIAN UNIVERSITY OF LIFE SCIENCES	ERP111858	RNA-seq of precision cut liver slice (PCLS) culture treated with increasing amounts of alpha-linolenic acid and insulin	ERS2878834	1068.56	8	31410039	3141003900	CN2_ALA40_1_s	RNA-Seq	TRANSCRIPTOMIC	PolyA
Salmo salar	ERX2875874	Illumina HiSeq 2500 sequencing; RNA-seq of precision cut liver slice (PCLS) culture treated with increasing amounts of alpha-linolenic acid and insulin	Illumina HiSeq 2500	NORWEGIAN UNIVERSITY OF LIFE SCIENCES	ERP111858	RNA-seq of precision cut liver slice (PCLS) culture treated with increasing amounts of alpha-linolenic acid and insulin	ERS2878833	858.19	8	25051662	2505166200	CN2_ALA20_3_s	RNA-Seq	TRANSCRIPTOMIC	PolyA
Salmo salar	ERX2875873	Illumina HiSeq 2500 sequencing; RNA-seq of precision cut liver slice (PCLS) culture treated with increasing amounts of alpha-linolenic acid and insulin	Illumina HiSeq 2500	NORWEGIAN UNIVERSITY OF LIFE SCIENCES	ERP111858	RNA-seq of precision cut liver slice (PCLS) culture treated with increasing amounts of alpha-linolenic acid and insulin	ERS2878832	874.08	8	25585244	2558524400	CN2_ALA20_2_s	RNA-Seq	TRANSCRIPTOMIC	PolyA
Salmo salar	ERX2875872	Illumina HiSeq 2500 sequencing; RNA-seq of precision cut liver slice (PCLS) culture treated with increasing amounts of alpha-linolenic acid and insulin	Illumina HiSeq 2500	NORWEGIAN UNIVERSITY OF LIFE SCIENCES	ERP111858	RNA-seq of precision cut liver slice (PCLS) culture treated with increasing amounts of alpha-linolenic acid and insulin	ERS2878831	1054.2	8	30980033	3098003300	CN2_ALA20_1_s	RNA-Seq	TRANSCRIPTOMIC	PolyA
Salmo salar	ERX2875871	Illumina HiSeq 2500 sequencing; RNA-seq of precision cut liver slice (PCLS) culture treated with increasing amounts of alpha-linolenic acid and insulin	Illumina HiSeq 2500	NORWEGIAN UNIVERSITY OF LIFE SCIENCES	ERP111858	RNA-seq of precision cut liver slice (PCLS) culture treated with increasing amounts of alpha-linolenic acid and insulin	ERS2878830	1453.48	8	42817747	4281774700	CN2_ALA100_3_s	RNA-Seq	TRANSCRIPTOMIC	PolyA
Salmo salar	ERX2875870	Illumina HiSeq 2500 sequencing; RNA-seq of precision cut liver slice (PCLS) culture treated with increasing amounts of alpha-linolenic acid and insulin	Illumina HiSeq 2500	NORWEGIAN UNIVERSITY OF LIFE SCIENCES	ERP111858	RNA-seq of precision cut liver slice (PCLS) culture treated with increasing amounts of alpha-linolenic acid and insulin	ERS2878829	1373.71	8	40216126	4021612600	CN2_ALA100_2_s	RNA-Seq	TRANSCRIPTOMIC	PolyA
Salmo salar	ERX2875869	Illumina HiSeq 2500 sequencing; RNA-seq of precision cut liver slice (PCLS) culture treated with increasing amounts of alpha-linolenic acid and insulin	Illumina HiSeq 2500	NORWEGIAN UNIVERSITY OF LIFE SCIENCES	ERP111858	RNA-seq of precision cut liver slice (PCLS) culture treated with increasing amounts of alpha-linolenic acid and insulin	ERS2878828	1361.62	8	40010795	4001079500	CN2_ALA100_1_s	RNA-Seq	TRANSCRIPTOMIC	PolyA
Salmo salar	ERX2875868	Illumina HiSeq 2500 sequencing; RNA-seq of precision cut liver slice (PCLS) culture treated with increasing amounts of alpha-linolenic acid and insulin	Illumina HiSeq 2500	NORWEGIAN UNIVERSITY OF LIFE SCIENCES	ERP111858	RNA-seq of precision cut liver slice (PCLS) culture treated with increasing amounts of alpha-linolenic acid and insulin	ERS2878827	1240.65	8	36273493	3627349300	CN2_ALA0_INS10_3_s	RNA-Seq	TRANSCRIPTOMIC	PolyA
Salmo salar	ERX2875867	Illumina HiSeq 2500 sequencing; RNA-seq of precision cut liver slice (PCLS) culture treated with increasing amounts of alpha-linolenic acid and insulin	Illumina HiSeq 2500	NORWEGIAN UNIVERSITY OF LIFE SCIENCES	ERP111858	RNA-seq of precision cut liver slice (PCLS) culture treated with increasing amounts of alpha-linolenic acid and insulin	ERS2878826	1201.29	8	35122205	3512220500	CN2_ALA0_INS10_2_s	RNA-Seq	TRANSCRIPTOMIC	PolyA
Salmo salar	ERX2875866	Illumina HiSeq 2500 sequencing; RNA-seq of precision cut liver slice (PCLS) culture treated with increasing amounts of alpha-linolenic acid and insulin	Illumina HiSeq 2500	NORWEGIAN UNIVERSITY OF LIFE SCIENCES	ERP111858	RNA-seq of precision cut liver slice (PCLS) culture treated with increasing amounts of alpha-linolenic acid and insulin	ERS2878825	1230.78	8	36066682	3606668200	CN2_ALA0_INS10_1_s	RNA-Seq	TRANSCRIPTOMIC	PolyA
Salmo salar	ERX2875865	Illumina HiSeq 2500 sequencing; RNA-seq of precision cut liver slice (PCLS) culture treated with increasing amounts of alpha-linolenic acid and insulin	Illumina HiSeq 2500	NORWEGIAN UNIVERSITY OF LIFE SCIENCES	ERP111858	RNA-seq of precision cut liver slice (PCLS) culture treated with increasing amounts of alpha-linolenic acid and insulin	ERS2878824	1224.38	8	35815157	3581515700	CN2_ALA0_INS100_3_s	RNA-Seq	TRANSCRIPTOMIC	PolyA
Salmo salar	ERX2875864	Illumina HiSeq 2500 sequencing; RNA-seq of precision cut liver slice (PCLS) culture treated with increasing amounts of alpha-linolenic acid and insulin	Illumina HiSeq 2500	NORWEGIAN UNIVERSITY OF LIFE SCIENCES	ERP111858	RNA-seq of precision cut liver slice (PCLS) culture treated with increasing amounts of alpha-linolenic acid and insulin	ERS2878823	1085.58	8	31735943	3173594300	CN2_ALA0_INS100_2_s	RNA-Seq	TRANSCRIPTOMIC	PolyA
Salmo salar	ERX2875863	Illumina HiSeq 2500 sequencing; RNA-seq of precision cut liver slice (PCLS) culture treated with increasing amounts of alpha-linolenic acid and insulin	Illumina HiSeq 2500	NORWEGIAN UNIVERSITY OF LIFE SCIENCES	ERP111858	RNA-seq of precision cut liver slice (PCLS) culture treated with increasing amounts of alpha-linolenic acid and insulin	ERS2878822	1097.77	8	32232922	3223292200	CN2_ALA0_INS100_1_s	RNA-Seq	TRANSCRIPTOMIC	PolyA
Salmo salar	ERX2875862	Illumina HiSeq 2500 sequencing; RNA-seq of precision cut liver slice (PCLS) culture treated with increasing amounts of alpha-linolenic acid and insulin	Illumina HiSeq 2500	NORWEGIAN UNIVERSITY OF LIFE SCIENCES	ERP111858	RNA-seq of precision cut liver slice (PCLS) culture treated with increasing amounts of alpha-linolenic acid and insulin	ERS2878821	1240.6	8	36374229	3637422900	CN2_ALA0_3_s	RNA-Seq	TRANSCRIPTOMIC	PolyA
Salmo salar	ERX2875861	Illumina HiSeq 2500 sequencing; RNA-seq of precision cut liver slice (PCLS) culture treated with increasing amounts of alpha-linolenic acid and insulin	Illumina HiSeq 2500	NORWEGIAN UNIVERSITY OF LIFE SCIENCES	ERP111858	RNA-seq of precision cut liver slice (PCLS) culture treated with increasing amounts of alpha-linolenic acid and insulin	ERS2878820	1119.73	8	32930674	3293067400	CN2_ALA0_2_s	RNA-Seq	TRANSCRIPTOMIC	PolyA
Salmo salar	ERX2875860	Illumina HiSeq 2500 sequencing; RNA-seq of precision cut liver slice (PCLS) culture treated with increasing amounts of alpha-linolenic acid and insulin	Illumina HiSeq 2500	NORWEGIAN UNIVERSITY OF LIFE SCIENCES	ERP111858	RNA-seq of precision cut liver slice (PCLS) culture treated with increasing amounts of alpha-linolenic acid and insulin	ERS2878819	1333.41	8	39151560	3915156000	CN2_ALA0_1_s	RNA-Seq	TRANSCRIPTOMIC	PolyA
Salmo salar	ERX2875002	Illumina HiSeq 2500 sequencing; RNA-seq of precision cut liver slice (PCLS) culture before slicing and up to nine days after slicing	Illumina HiSeq 2500	NORWEGIAN UNIVERSITY OF LIFE SCIENCES	ERP111841	RNA-seq of precision cut liver slice (PCLS) culture before slicing and up to nine days after slicing	ERS2878081	750.88	8	21940618	2194061800	TC_D9_BCD-3_s	RNA-Seq	TRANSCRIPTOMIC	PolyA
Salmo salar	ERX2875001	Illumina HiSeq 2500 sequencing; RNA-seq of precision cut liver slice (PCLS) culture before slicing and up to nine days after slicing	Illumina HiSeq 2500	NORWEGIAN UNIVERSITY OF LIFE SCIENCES	ERP111841	RNA-seq of precision cut liver slice (PCLS) culture before slicing and up to nine days after slicing	ERS2878080	1279.08	8	37466522	3746652200	TC_D9_BCD-2_s	RNA-Seq	TRANSCRIPTOMIC	PolyA
Salmo salar	ERX2875000	Illumina HiSeq 2500 sequencing; RNA-seq of precision cut liver slice (PCLS) culture before slicing and up to nine days after slicing	Illumina HiSeq 2500	NORWEGIAN UNIVERSITY OF LIFE SCIENCES	ERP111841	RNA-seq of precision cut liver slice (PCLS) culture before slicing and up to nine days after slicing	ERS2878079	1139.62	8	33409224	3340922400	TC_D9_BCD-1_s	RNA-Seq	TRANSCRIPTOMIC	PolyA
Salmo salar	ERX2874999	Illumina HiSeq 2500 sequencing; RNA-seq of precision cut liver slice (PCLS) culture before slicing and up to nine days after slicing	Illumina HiSeq 2500	NORWEGIAN UNIVERSITY OF LIFE SCIENCES	ERP111841	RNA-seq of precision cut liver slice (PCLS) culture before slicing and up to nine days after slicing	ERS2878078	1301.61	8	38200446	3820044600	TC_D9_ALA-3_s	RNA-Seq	TRANSCRIPTOMIC	PolyA
Salmo salar	ERX2874998	Illumina HiSeq 2500 sequencing; RNA-seq of precision cut liver slice (PCLS) culture before slicing and up to nine days after slicing	Illumina HiSeq 2500	NORWEGIAN UNIVERSITY OF LIFE SCIENCES	ERP111841	RNA-seq of precision cut liver slice (PCLS) culture before slicing and up to nine days after slicing	ERS2878077	1217.98	8	35773067	3577306700	TC_D9_ALA-2_s	RNA-Seq	TRANSCRIPTOMIC	PolyA
Salmo salar	ERX2874997	Illumina HiSeq 2500 sequencing; RNA-seq of precision cut liver slice (PCLS) culture before slicing and up to nine days after slicing	Illumina HiSeq 2500	NORWEGIAN UNIVERSITY OF LIFE SCIENCES	ERP111841	RNA-seq of precision cut liver slice (PCLS) culture before slicing and up to nine days after slicing	ERS2878076	962.31	8	28212355	2821235500	TC_D9_ALA-1_s	RNA-Seq	TRANSCRIPTOMIC	PolyA
Salmo salar	ERX2874996	Illumina HiSeq 2500 sequencing; RNA-seq of precision cut liver slice (PCLS) culture before slicing and up to nine days after slicing	Illumina HiSeq 2500	NORWEGIAN UNIVERSITY OF LIFE SCIENCES	ERP111841	RNA-seq of precision cut liver slice (PCLS) culture before slicing and up to nine days after slicing	ERS2878075	1360.06	8	39915901	3991590100	TC_D8_BCD-3_s	RNA-Seq	TRANSCRIPTOMIC	PolyA
Salmo salar	ERX2874995	Illumina HiSeq 2500 sequencing; RNA-seq of precision cut liver slice (PCLS) culture before slicing and up to nine days after slicing	Illumina HiSeq 2500	NORWEGIAN UNIVERSITY OF LIFE SCIENCES	ERP111841	RNA-seq of precision cut liver slice (PCLS) culture before slicing and up to nine days after slicing	ERS2878074	1090.08	8	31945403	3194540300	TC_D8_BCD-2_s	RNA-Seq	TRANSCRIPTOMIC	PolyA
Salmo salar	ERX2874994	Illumina HiSeq 2500 sequencing; RNA-seq of precision cut liver slice (PCLS) culture before slicing and up to nine days after slicing	Illumina HiSeq 2500	NORWEGIAN UNIVERSITY OF LIFE SCIENCES	ERP111841	RNA-seq of precision cut liver slice (PCLS) culture before slicing and up to nine days after slicing	ERS2878073	1241.73	8	36455988	3645598800	TC_D8_BCD-1_s	RNA-Seq	TRANSCRIPTOMIC	PolyA
Salmo salar	ERX2874993	Illumina HiSeq 2500 sequencing; RNA-seq of precision cut liver slice (PCLS) culture before slicing and up to nine days after slicing	Illumina HiSeq 2500	NORWEGIAN UNIVERSITY OF LIFE SCIENCES	ERP111841	RNA-seq of precision cut liver slice (PCLS) culture before slicing and up to nine days after slicing	ERS2878072	1224.74	8	35919073	3591907300	TC_D8_ALA-3_s	RNA-Seq	TRANSCRIPTOMIC	PolyA
Salmo salar	ERX2874992	Illumina HiSeq 2500 sequencing; RNA-seq of precision cut liver slice (PCLS) culture before slicing and up to nine days after slicing	Illumina HiSeq 2500	NORWEGIAN UNIVERSITY OF LIFE SCIENCES	ERP111841	RNA-seq of precision cut liver slice (PCLS) culture before slicing and up to nine days after slicing	ERS2878071	1288.56	8	37832171	3783217100	TC_D8_ALA-2_s	RNA-Seq	TRANSCRIPTOMIC	PolyA
Salmo salar	ERX2874991	Illumina HiSeq 2500 sequencing; RNA-seq of precision cut liver slice (PCLS) culture before slicing and up to nine days after slicing	Illumina HiSeq 2500	NORWEGIAN UNIVERSITY OF LIFE SCIENCES	ERP111841	RNA-seq of precision cut liver slice (PCLS) culture before slicing and up to nine days after slicing	ERS2878070	1543.86	8	43937401	4393740100	TC_D8_ALA-1_s	RNA-Seq	TRANSCRIPTOMIC	PolyA
Salmo salar	ERX2874990	Illumina HiSeq 2500 sequencing; RNA-seq of precision cut liver slice (PCLS) culture before slicing and up to nine days after slicing	Illumina HiSeq 2500	NORWEGIAN UNIVERSITY OF LIFE SCIENCES	ERP111841	RNA-seq of precision cut liver slice (PCLS) culture before slicing and up to nine days after slicing	ERS2878069	1575.71	8	44748350	4474835000	TC_D7_BCD-3_s	RNA-Seq	TRANSCRIPTOMIC	PolyA
Salmo salar	ERX2874989	Illumina HiSeq 2500 sequencing; RNA-seq of precision cut liver slice (PCLS) culture before slicing and up to nine days after slicing	Illumina HiSeq 2500	NORWEGIAN UNIVERSITY OF LIFE SCIENCES	ERP111841	RNA-seq of precision cut liver slice (PCLS) culture before slicing and up to nine days after slicing	ERS2878068	1368.56	8	39004914	3900491400	TC_D7_BCD-2_s	RNA-Seq	TRANSCRIPTOMIC	PolyA
Salmo salar	ERX2874988	Illumina HiSeq 2500 sequencing; RNA-seq of precision cut liver slice (PCLS) culture before slicing and up to nine days after slicing	Illumina HiSeq 2500	NORWEGIAN UNIVERSITY OF LIFE SCIENCES	ERP111841	RNA-seq of precision cut liver slice (PCLS) culture before slicing and up to nine days after slicing	ERS2878067	1282.5	8	36297250	3629725000	TC_D7_BCD-1_s	RNA-Seq	TRANSCRIPTOMIC	PolyA
Salmo salar	ERX2874987	Illumina HiSeq 2500 sequencing; RNA-seq of precision cut liver slice (PCLS) culture before slicing and up to nine days after slicing	Illumina HiSeq 2500	NORWEGIAN UNIVERSITY OF LIFE SCIENCES	ERP111841	RNA-seq of precision cut liver slice (PCLS) culture before slicing and up to nine days after slicing	ERS2878066	1327.95	8	37640855	3764085500	TC_D7_ALA-3_s	RNA-Seq	TRANSCRIPTOMIC	PolyA
Salmo salar	ERX2874986	Illumina HiSeq 2500 sequencing; RNA-seq of precision cut liver slice (PCLS) culture before slicing and up to nine days after slicing	Illumina HiSeq 2500	NORWEGIAN UNIVERSITY OF LIFE SCIENCES	ERP111841	RNA-seq of precision cut liver slice (PCLS) culture before slicing and up to nine days after slicing	ERS2878065	1651.85	8	46936441	4693644100	TC_D7_ALA-2_s	RNA-Seq	TRANSCRIPTOMIC	PolyA
Salmo salar	ERX2874985	Illumina HiSeq 2500 sequencing; RNA-seq of precision cut liver slice (PCLS) culture before slicing and up to nine days after slicing	Illumina HiSeq 2500	NORWEGIAN UNIVERSITY OF LIFE SCIENCES	ERP111841	RNA-seq of precision cut liver slice (PCLS) culture before slicing and up to nine days after slicing	ERS2878064	1359.16	8	38492606	3849260600	TC_D7_ALA-1_s	RNA-Seq	TRANSCRIPTOMIC	PolyA
Salmo salar	ERX2874984	Illumina HiSeq 2500 sequencing; RNA-seq of precision cut liver slice (PCLS) culture before slicing and up to nine days after slicing	Illumina HiSeq 2500	NORWEGIAN UNIVERSITY OF LIFE SCIENCES	ERP111841	RNA-seq of precision cut liver slice (PCLS) culture before slicing and up to nine days after slicing	ERS2878063	1608.86	8	45773087	4577308700	TC_D6_BCD-3_s	RNA-Seq	TRANSCRIPTOMIC	PolyA
Salmo salar	ERX2874983	Illumina HiSeq 2500 sequencing; RNA-seq of precision cut liver slice (PCLS) culture before slicing and up to nine days after slicing	Illumina HiSeq 2500	NORWEGIAN UNIVERSITY OF LIFE SCIENCES	ERP111841	RNA-seq of precision cut liver slice (PCLS) culture before slicing and up to nine days after slicing	ERS2878062	1003.84	8	29443691	2944369100	TC_D6_BCD-2_s	RNA-Seq	TRANSCRIPTOMIC	PolyA
Salmo salar	ERX2874982	Illumina HiSeq 2500 sequencing; RNA-seq of precision cut liver slice (PCLS) culture before slicing and up to nine days after slicing	Illumina HiSeq 2500	NORWEGIAN UNIVERSITY OF LIFE SCIENCES	ERP111841	RNA-seq of precision cut liver slice (PCLS) culture before slicing and up to nine days after slicing	ERS2878061	1201.21	8	35142083	3514208300	TC_D6_BCD-1_s	RNA-Seq	TRANSCRIPTOMIC	PolyA
Salmo salar	ERX2874981	Illumina HiSeq 2500 sequencing; RNA-seq of precision cut liver slice (PCLS) culture before slicing and up to nine days after slicing	Illumina HiSeq 2500	NORWEGIAN UNIVERSITY OF LIFE SCIENCES	ERP111841	RNA-seq of precision cut liver slice (PCLS) culture before slicing and up to nine days after slicing	ERS2878060	1200.38	8	35252013	3525201300	TC_D6_ALA-3_s	RNA-Seq	TRANSCRIPTOMIC	PolyA
Salmo salar	ERX2874980	Illumina HiSeq 2500 sequencing; RNA-seq of precision cut liver slice (PCLS) culture before slicing and up to nine days after slicing	Illumina HiSeq 2500	NORWEGIAN UNIVERSITY OF LIFE SCIENCES	ERP111841	RNA-seq of precision cut liver slice (PCLS) culture before slicing and up to nine days after slicing	ERS2878059	947.49	8	27647595	2764759500	TC_D6_ALA-2_s	RNA-Seq	TRANSCRIPTOMIC	PolyA
Salmo salar	ERX2874979	Illumina HiSeq 2500 sequencing; RNA-seq of precision cut liver slice (PCLS) culture before slicing and up to nine days after slicing	Illumina HiSeq 2500	NORWEGIAN UNIVERSITY OF LIFE SCIENCES	ERP111841	RNA-seq of precision cut liver slice (PCLS) culture before slicing and up to nine days after slicing	ERS2878058	1080.58	8	31799044	3179904400	TC_D6_ALA-1_s	RNA-Seq	TRANSCRIPTOMIC	PolyA
Salmo salar	ERX2874978	Illumina HiSeq 2500 sequencing; RNA-seq of precision cut liver slice (PCLS) culture before slicing and up to nine days after slicing	Illumina HiSeq 2500	NORWEGIAN UNIVERSITY OF LIFE SCIENCES	ERP111841	RNA-seq of precision cut liver slice (PCLS) culture before slicing and up to nine days after slicing	ERS2878057	920.54	8	26968273	2696827300	TC_D5_BCD-3_s	RNA-Seq	TRANSCRIPTOMIC	PolyA
Salmo salar	ERX2874977	Illumina HiSeq 2500 sequencing; RNA-seq of precision cut liver slice (PCLS) culture before slicing and up to nine days after slicing	Illumina HiSeq 2500	NORWEGIAN UNIVERSITY OF LIFE SCIENCES	ERP111841	RNA-seq of precision cut liver slice (PCLS) culture before slicing and up to nine days after slicing	ERS2878056	1127.1	8	32927931	3292793100	TC_D5_BCD-2_s	RNA-Seq	TRANSCRIPTOMIC	PolyA
Salmo salar	ERX2874976	Illumina HiSeq 2500 sequencing; RNA-seq of precision cut liver slice (PCLS) culture before slicing and up to nine days after slicing	Illumina HiSeq 2500	NORWEGIAN UNIVERSITY OF LIFE SCIENCES	ERP111841	RNA-seq of precision cut liver slice (PCLS) culture before slicing and up to nine days after slicing	ERS2878055	1251.53	8	36604676	3660467600	TC_D5_BCD-1_s	RNA-Seq	TRANSCRIPTOMIC	PolyA
Salmo salar	ERX2874975	Illumina HiSeq 2500 sequencing; RNA-seq of precision cut liver slice (PCLS) culture before slicing and up to nine days after slicing	Illumina HiSeq 2500	NORWEGIAN UNIVERSITY OF LIFE SCIENCES	ERP111841	RNA-seq of precision cut liver slice (PCLS) culture before slicing and up to nine days after slicing	ERS2878054	1097.03	8	32115194	3211519400	TC_D5_ALA-3_s	RNA-Seq	TRANSCRIPTOMIC	PolyA
Salmo salar	ERX2874974	Illumina HiSeq 2500 sequencing; RNA-seq of precision cut liver slice (PCLS) culture before slicing and up to nine days after slicing	Illumina HiSeq 2500	NORWEGIAN UNIVERSITY OF LIFE SCIENCES	ERP111841	RNA-seq of precision cut liver slice (PCLS) culture before slicing and up to nine days after slicing	ERS2878053	1258.41	8	36875336	3687533600	TC_D5_ALA-2_s	RNA-Seq	TRANSCRIPTOMIC	PolyA
Salmo salar	ERX2874973	Illumina HiSeq 2500 sequencing; RNA-seq of precision cut liver slice (PCLS) culture before slicing and up to nine days after slicing	Illumina HiSeq 2500	NORWEGIAN UNIVERSITY OF LIFE SCIENCES	ERP111841	RNA-seq of precision cut liver slice (PCLS) culture before slicing and up to nine days after slicing	ERS2878052	1278.22	8	37511038	3751103800	TC_D5_ALA-1_s	RNA-Seq	TRANSCRIPTOMIC	PolyA
Salmo salar	ERX2874972	Illumina HiSeq 2500 sequencing; RNA-seq of precision cut liver slice (PCLS) culture before slicing and up to nine days after slicing	Illumina HiSeq 2500	NORWEGIAN UNIVERSITY OF LIFE SCIENCES	ERP111841	RNA-seq of precision cut liver slice (PCLS) culture before slicing and up to nine days after slicing	ERS2878051	1151.71	8	33697758	3369775800	TC_D4_BCD-3_s	RNA-Seq	TRANSCRIPTOMIC	PolyA
Salmo salar	ERX2874971	Illumina HiSeq 2500 sequencing; RNA-seq of precision cut liver slice (PCLS) culture before slicing and up to nine days after slicing	Illumina HiSeq 2500	NORWEGIAN UNIVERSITY OF LIFE SCIENCES	ERP111841	RNA-seq of precision cut liver slice (PCLS) culture before slicing and up to nine days after slicing	ERS2878050	545.34	8	15841592	1584159200	TC_D4_BCD-2_s	RNA-Seq	TRANSCRIPTOMIC	PolyA
Salmo salar	ERX2874970	Illumina HiSeq 2500 sequencing; RNA-seq of precision cut liver slice (PCLS) culture before slicing and up to nine days after slicing	Illumina HiSeq 2500	NORWEGIAN UNIVERSITY OF LIFE SCIENCES	ERP111841	RNA-seq of precision cut liver slice (PCLS) culture before slicing and up to nine days after slicing	ERS2878049	1096.87	8	32155151	3215515100	TC_D4_BCD-1_s	RNA-Seq	TRANSCRIPTOMIC	PolyA
Salmo salar	ERX2874969	Illumina HiSeq 2500 sequencing; RNA-seq of precision cut liver slice (PCLS) culture before slicing and up to nine days after slicing	Illumina HiSeq 2500	NORWEGIAN UNIVERSITY OF LIFE SCIENCES	ERP111841	RNA-seq of precision cut liver slice (PCLS) culture before slicing and up to nine days after slicing	ERS2878048	1262.46	8	36959626	3695962600	TC_D4_ALA-3_s	RNA-Seq	TRANSCRIPTOMIC	PolyA
Salmo salar	ERX2874968	Illumina HiSeq 2500 sequencing; RNA-seq of precision cut liver slice (PCLS) culture before slicing and up to nine days after slicing	Illumina HiSeq 2500	NORWEGIAN UNIVERSITY OF LIFE SCIENCES	ERP111841	RNA-seq of precision cut liver slice (PCLS) culture before slicing and up to nine days after slicing	ERS2878047	1281.86	8	37246251	3724625100	TC_D4_ALA-2_s	RNA-Seq	TRANSCRIPTOMIC	PolyA
Salmo salar	ERX2874967	Illumina HiSeq 2500 sequencing; RNA-seq of precision cut liver slice (PCLS) culture before slicing and up to nine days after slicing	Illumina HiSeq 2500	NORWEGIAN UNIVERSITY OF LIFE SCIENCES	ERP111841	RNA-seq of precision cut liver slice (PCLS) culture before slicing and up to nine days after slicing	ERS2878046	1257.42	8	36959336	3695933600	TC_D4_ALA-1_s	RNA-Seq	TRANSCRIPTOMIC	PolyA
Salmo salar	ERX2874966	Illumina HiSeq 2500 sequencing; RNA-seq of precision cut liver slice (PCLS) culture before slicing and up to nine days after slicing	Illumina HiSeq 2500	NORWEGIAN UNIVERSITY OF LIFE SCIENCES	ERP111841	RNA-seq of precision cut liver slice (PCLS) culture before slicing and up to nine days after slicing	ERS2878045	1145.91	8	33694694	3369469400	TC_D3-3_s	RNA-Seq	TRANSCRIPTOMIC	PolyA
Salmo salar	ERX2874965	Illumina HiSeq 2500 sequencing; RNA-seq of precision cut liver slice (PCLS) culture before slicing and up to nine days after slicing	Illumina HiSeq 2500	NORWEGIAN UNIVERSITY OF LIFE SCIENCES	ERP111841	RNA-seq of precision cut liver slice (PCLS) culture before slicing and up to nine days after slicing	ERS2878044	1341.16	8	39447372	3944737200	TC_D3-2_s	RNA-Seq	TRANSCRIPTOMIC	PolyA
Salmo salar	ERX2874964	Illumina HiSeq 2500 sequencing; RNA-seq of precision cut liver slice (PCLS) culture before slicing and up to nine days after slicing	Illumina HiSeq 2500	NORWEGIAN UNIVERSITY OF LIFE SCIENCES	ERP111841	RNA-seq of precision cut liver slice (PCLS) culture before slicing and up to nine days after slicing	ERS2878043	1310.81	8	38350863	3835086300	TC_D3-1_s	RNA-Seq	TRANSCRIPTOMIC	PolyA
Salmo salar	ERX2874963	Illumina HiSeq 2500 sequencing; RNA-seq of precision cut liver slice (PCLS) culture before slicing and up to nine days after slicing	Illumina HiSeq 2500	NORWEGIAN UNIVERSITY OF LIFE SCIENCES	ERP111841	RNA-seq of precision cut liver slice (PCLS) culture before slicing and up to nine days after slicing	ERS2878042	1143.85	8	33524983	3352498300	TC_D1-3_s	RNA-Seq	TRANSCRIPTOMIC	PolyA
Salmo salar	ERX2874962	Illumina HiSeq 2500 sequencing; RNA-seq of precision cut liver slice (PCLS) culture before slicing and up to nine days after slicing	Illumina HiSeq 2500	NORWEGIAN UNIVERSITY OF LIFE SCIENCES	ERP111841	RNA-seq of precision cut liver slice (PCLS) culture before slicing and up to nine days after slicing	ERS2878041	951.21	8	27951538	2795153800	TC_D1-2_s	RNA-Seq	TRANSCRIPTOMIC	PolyA
Salmo salar	ERX2874961	Illumina HiSeq 2500 sequencing; RNA-seq of precision cut liver slice (PCLS) culture before slicing and up to nine days after slicing	Illumina HiSeq 2500	NORWEGIAN UNIVERSITY OF LIFE SCIENCES	ERP111841	RNA-seq of precision cut liver slice (PCLS) culture before slicing and up to nine days after slicing	ERS2878040	1078.2	8	31615490	3161549000	TC_D1-1_s	RNA-Seq	TRANSCRIPTOMIC	PolyA
Salmo salar	ERX2874960	Illumina HiSeq 2500 sequencing; RNA-seq of precision cut liver slice (PCLS) culture before slicing and up to nine days after slicing	Illumina HiSeq 2500	NORWEGIAN UNIVERSITY OF LIFE SCIENCES	ERP111841	RNA-seq of precision cut liver slice (PCLS) culture before slicing and up to nine days after slicing	ERS2878039	1203.37	8	35417447	3541744700	TC_D0-1_s	RNA-Seq	TRANSCRIPTOMIC	PolyA
Oryzias latipes	SRX5809562	GSM3756548: Apical B-- Library2; Oryzias latipes; RNA-Seq	Illumina NextSeq 500	GEO	SRP197247	Transcriptome analysts of a growth domain and a differentiated domain of the medaka gill.	SRS4738826	1161.11	1	38912113	3307529605		RNA-Seq	TRANSCRIPTOMIC	cDNA
Oryzias latipes	SRX5809561	GSM3756547: Apical B- Library1; Oryzias latipes; RNA-Seq	Illumina NextSeq 500	GEO	SRP197247	Transcriptome analysts of a growth domain and a differentiated domain of the medaka gill.	SRS4738825	1853.74	1	60725352	5161654920		RNA-Seq	TRANSCRIPTOMIC	cDNA
Oryzias latipes	SRX5809560	GSM3756546: Apical A; Oryzias latipes; RNA-Seq	Illumina NextSeq 500	GEO	SRP197247	Transcriptome analysts of a growth domain and a differentiated domain of the medaka gill.	SRS4738824	880.34	1	28864957	2453521345		RNA-Seq	TRANSCRIPTOMIC	cDNA
Oryzias latipes	SRX5809559	GSM3756545: Central A-- Library2; Oryzias latipes; RNA-Seq	Illumina NextSeq 500	GEO	SRP197247	Transcriptome analysts of a growth domain and a differentiated domain of the medaka gill.	SRS4738823	2701.87	1	89898949	7641410665		RNA-Seq	TRANSCRIPTOMIC	cDNA
Oryzias latipes	SRX5809558	GSM3756544: Central B; Oryzias latipes; RNA-Seq	Illumina NextSeq 500	GEO	SRP197247	Transcriptome analysts of a growth domain and a differentiated domain of the medaka gill.	SRS4738822	2088.48	1	67442817	5732639445		RNA-Seq	TRANSCRIPTOMIC	cDNA
Oryzias latipes	SRX5809557	GSM3756543: Central A - Library1; Oryzias latipes; RNA-Seq	Illumina NextSeq 500	GEO	SRP197247	Transcriptome analysts of a growth domain and a differentiated domain of the medaka gill.	SRS4738821	1854.55	1	61664965	5241522025		RNA-Seq	TRANSCRIPTOMIC	cDNA
Oncorhynchus tshawytscha	SRX5803302	RNAseq of gene-edited CHSE cells	Illumina NextSeq 500	University of Aberdeen	SRP196144	Viral resistance and interferon signalling in Signal transducer and Activator of Transcription (STAT)-2 knockout fish cells	SRS4732989	1185.91	1	22176228	3345368977	GS2_IFN_3	RNA-Seq	TRANSCRIPTOMIC	RANDOM PCR
Oncorhynchus tshawytscha	SRX5803301	RNAseq of gene-edited CHSE cells	Illumina NextSeq 500	University of Aberdeen	SRP196144	Viral resistance and interferon signalling in Signal transducer and Activator of Transcription (STAT)-2 knockout fish cells	SRS4732991	1070.61	1	19954985	3010150873	GS2_IFN_2	RNA-Seq	TRANSCRIPTOMIC	RANDOM PCR
Oncorhynchus tshawytscha	SRX5803300	RNAseq of gene-edited CHSE cells	Illumina NextSeq 500	University of Aberdeen	SRP196144	Viral resistance and interferon signalling in Signal transducer and Activator of Transcription (STAT)-2 knockout fish cells	SRS4732990	1089.68	1	20223413	3050341797	GS2_CON_2	RNA-Seq	TRANSCRIPTOMIC	RANDOM PCR
Oncorhynchus tshawytscha	SRX5803299	RNAseq of gene-edited CHSE cells	Illumina NextSeq 500	University of Aberdeen	SRP196144	Viral resistance and interferon signalling in Signal transducer and Activator of Transcription (STAT)-2 knockout fish cells	SRS4732988	1259.59	1	23416067	3532221330	GS2_CON_1	RNA-Seq	TRANSCRIPTOMIC	RANDOM PCR
Oncorhynchus tshawytscha	SRX5803298	RNAseq of gene-edited CHSE cells	Illumina NextSeq 500	University of Aberdeen	SRP196144	Viral resistance and interferon signalling in Signal transducer and Activator of Transcription (STAT)-2 knockout fish cells	SRS4732987	867.58	1	16076742	2425238294	EC_IFN_3	RNA-Seq	TRANSCRIPTOMIC	RANDOM PCR
Oncorhynchus tshawytscha	SRX5803297	RNAseq of gene-edited CHSE cells	Illumina NextSeq 500	University of Aberdeen	SRP196144	Viral resistance and interferon signalling in Signal transducer and Activator of Transcription (STAT)-2 knockout fish cells	SRS4732985	1025.01	1	18860819	2844829314	EC_IFN_2	RNA-Seq	TRANSCRIPTOMIC	RANDOM PCR
Oncorhynchus tshawytscha	SRX5803296	RNAseq of gene-edited CHSE cells	Illumina NextSeq 500	University of Aberdeen	SRP196144	Viral resistance and interferon signalling in Signal transducer and Activator of Transcription (STAT)-2 knockout fish cells	SRS4732986	1070.06	1	20010915	3002717120	EC_IFN_1	RNA-Seq	TRANSCRIPTOMIC	RANDOM PCR
Oncorhynchus tshawytscha	SRX5803295	RNAseq of gene-edited CHSE cells	Illumina NextSeq 500	University of Aberdeen	SRP196144	Viral resistance and interferon signalling in Signal transducer and Activator of Transcription (STAT)-2 knockout fish cells	SRS4732984	1126.79	1	20650387	3114343633	EC_CON_3	RNA-Seq	TRANSCRIPTOMIC	RANDOM PCR
Oncorhynchus tshawytscha	SRX5803294	RNAseq of gene-edited CHSE cells	Illumina NextSeq 500	University of Aberdeen	SRP196144	Viral resistance and interferon signalling in Signal transducer and Activator of Transcription (STAT)-2 knockout fish cells	SRS4732983	1328.1	1	25923303	3723852582	EC_CON_2	RNA-Seq	TRANSCRIPTOMIC	RANDOM PCR
Oncorhynchus tshawytscha	SRX5803293	RNAseq of gene-edited CHSE cells	Illumina NextSeq 500	University of Aberdeen	SRP196144	Viral resistance and interferon signalling in Signal transducer and Activator of Transcription (STAT)-2 knockout fish cells	SRS4732982	1228.98	1	22869146	3450193766	EC_CON_1	RNA-Seq	TRANSCRIPTOMIC	RANDOM PCR
Oncorhynchus tshawytscha	SRX5803292	RNAseq of gene-edited CHSE cells	Illumina NextSeq 500	University of Aberdeen	SRP196144	Viral resistance and interferon signalling in Signal transducer and Activator of Transcription (STAT)-2 knockout fish cells	SRS4732981	1155.79	1	21350906	3220568873	GS2_IFN_1	RNA-Seq	TRANSCRIPTOMIC	RANDOM PCR
Oncorhynchus tshawytscha	SRX5803291	RNAseq of gene-edited CHSE cells	Illumina NextSeq 500	University of Aberdeen	SRP196144	Viral resistance and interferon signalling in Signal transducer and Activator of Transcription (STAT)-2 knockout fish cells	SRS4732980	1145.66	1	21460402	3237445886	GS2_CON_3	RNA-Seq	TRANSCRIPTOMIC	RANDOM PCR
Danio rerio	SRX5800872	GSM3754094: sibslivr2: 5 dpf Livers non transgenic siblings-2; Danio rerio; RNA-Seq	Illumina HiSeq 2500	GEO	SRP195753	Measuring differential gene expression with RNA-seq in Tg(fabp10:nAtf6-cherry; cmlc2:GFP) livers at 5dpf	SRS4730904	2808.88	1	33013370	6668700740		RNA-Seq	TRANSCRIPTOMIC	cDNA
Danio rerio	SRX5800871	GSM3754093: sibslivr1: 5 dpf Livers non transgenic siblings-1; Danio rerio; RNA-Seq	Illumina HiSeq 2500	GEO	SRP195753	Measuring differential gene expression with RNA-seq in Tg(fabp10:nAtf6-cherry; cmlc2:GFP) livers at 5dpf	SRS4730903	2834.39	1	33292808	6725147216		RNA-Seq	TRANSCRIPTOMIC	cDNA
Danio rerio	SRX5800870	GSM3754098: nATF63: 5 dpf Livers of ATF6 transgenic zebrafish-3; Danio rerio; RNA-Seq	Illumina HiSeq 2500	GEO	SRP195753	Measuring differential gene expression with RNA-seq in Tg(fabp10:nAtf6-cherry; cmlc2:GFP) livers at 5dpf	SRS4730902	3015.23	1	35301031	7130808262		RNA-Seq	TRANSCRIPTOMIC	cDNA
Danio rerio	SRX5800869	GSM3754097: nATF62: 5 dpf Livers of ATF6 transgenic zebrafish-2; Danio rerio; RNA-Seq	Illumina HiSeq 2500	GEO	SRP195753	Measuring differential gene expression with RNA-seq in Tg(fabp10:nAtf6-cherry; cmlc2:GFP) livers at 5dpf	SRS4730901	2297.38	1	27160056	5486331312		RNA-Seq	TRANSCRIPTOMIC	cDNA
Danio rerio	SRX5800868	GSM3754096: nATF61: 5 dpf Livers of ATF6 transgenic zebrafish-1; Danio rerio; RNA-Seq	Illumina HiSeq 2500	GEO	SRP195753	Measuring differential gene expression with RNA-seq in Tg(fabp10:nAtf6-cherry; cmlc2:GFP) livers at 5dpf	SRS4730900	2363.87	1	27872396	5630223992		RNA-Seq	TRANSCRIPTOMIC	cDNA
Danio rerio	SRX5800867	GSM3754095: sibslivr3: 5 dpf Livers non transgenic siblings-3; Danio rerio; RNA-Seq	Illumina HiSeq 2500	GEO	SRP195753	Measuring differential gene expression with RNA-seq in Tg(fabp10:nAtf6-cherry; cmlc2:GFP) livers at 5dpf	SRS4730899	2877.95	1	33912166	6850257532		RNA-Seq	TRANSCRIPTOMIC	cDNA
Cynoglossus semilaevis	SRX5787263	RNAseq data of disease-susceptible Cynoglossus semilaevis (Family 14L104)	Illumina HiSeq 2500	Yellow Sea Fisheries Research Institute, Chinese A	SRP195035	RNAseq of disease-resistant Cynoglossus semilaevis and disease-susceptible C. semilaevis	SRS4719393	3619.2	1	30287861	9086358300	Disease-susceptible family of Cynoglossus semilaevis	RNA-Seq	TRANSCRIPTOMIC	cDNA
Cynoglossus semilaevis	SRX5787262	RNAseq data of disease-resistant Cynoglossus semilaevis (Family 14L006)	Illumina HiSeq 2500	Yellow Sea Fisheries Research Institute, Chinese A	SRP195035	RNAseq of disease-resistant Cynoglossus semilaevis and disease-susceptible C. semilaevis	SRS4719392	3663.28	1	30450608	9135182400	Disease-resistant family of Cynoglossus semilaevis	RNA-Seq	TRANSCRIPTOMIC	cDNA
Salmo salar	ERX2814642	Illumina HiSeq 3000 sequencing; RNAseq of Salmo salar parrs with CRISPR/Cas9 induced knockout in the elovl2 gene versus wild type	Illumina HiSeq 3000	Centre for Integrative Genetics (CIGENE), Norwegia	ERP110949	RNAseq of Salmo salar parrs with CRISPR/Cas9 induced knockout in the elovl2 gene versus wild type	ERS2751674	973.37	1	26773889	2704162789	T4C5-L_s	RNA-Seq	TRANSCRIPTOMIC	Oligo-dT
Salmo salar	ERX2814641	Illumina HiSeq 3000 sequencing; RNAseq of Salmo salar parrs with CRISPR/Cas9 induced knockout in the elovl2 gene versus wild type	Illumina HiSeq 3000	Centre for Integrative Genetics (CIGENE), Norwegia	ERP110949	RNAseq of Salmo salar parrs with CRISPR/Cas9 induced knockout in the elovl2 gene versus wild type	ERS2751673	1161.16	1	31684836	3200168436	T4C4-L_s	RNA-Seq	TRANSCRIPTOMIC	Oligo-dT
Salmo salar	ERX2814640	Illumina HiSeq 3000 sequencing; RNAseq of Salmo salar parrs with CRISPR/Cas9 induced knockout in the elovl2 gene versus wild type	Illumina HiSeq 3000	Centre for Integrative Genetics (CIGENE), Norwegia	ERP110949	RNAseq of Salmo salar parrs with CRISPR/Cas9 induced knockout in the elovl2 gene versus wild type	ERS2751672	1037.45	1	28284423	2856726723	T4C3-L_s	RNA-Seq	TRANSCRIPTOMIC	Oligo-dT
Salmo salar	ERX2814639	Illumina HiSeq 3000 sequencing; RNAseq of Salmo salar parrs with CRISPR/Cas9 induced knockout in the elovl2 gene versus wild type	Illumina HiSeq 3000	Centre for Integrative Genetics (CIGENE), Norwegia	ERP110949	RNAseq of Salmo salar parrs with CRISPR/Cas9 induced knockout in the elovl2 gene versus wild type	ERS2751671	1215.77	1	33398093	3373207393	T4C2-L_s	RNA-Seq	TRANSCRIPTOMIC	Oligo-dT
Salmo salar	ERX2814638	Illumina HiSeq 3000 sequencing; RNAseq of Salmo salar parrs with CRISPR/Cas9 induced knockout in the elovl2 gene versus wild type	Illumina HiSeq 3000	Centre for Integrative Genetics (CIGENE), Norwegia	ERP110949	RNAseq of Salmo salar parrs with CRISPR/Cas9 induced knockout in the elovl2 gene versus wild type	ERS2751670	913.34	1	24990665	2524057165	T4C1-L_s	RNA-Seq	TRANSCRIPTOMIC	Oligo-dT
Salmo salar	ERX2814637	Illumina HiSeq 3000 sequencing; RNAseq of Salmo salar parrs with CRISPR/Cas9 induced knockout in the elovl2 gene versus wild type	Illumina HiSeq 3000	Centre for Integrative Genetics (CIGENE), Norwegia	ERP110949	RNAseq of Salmo salar parrs with CRISPR/Cas9 induced knockout in the elovl2 gene versus wild type	ERS2751669	1009.67	1	27660141	2793674241	T3C3-L_s	RNA-Seq	TRANSCRIPTOMIC	Oligo-dT
Salmo salar	ERX2814636	Illumina HiSeq 3000 sequencing; RNAseq of Salmo salar parrs with CRISPR/Cas9 induced knockout in the elovl2 gene versus wild type	Illumina HiSeq 3000	Centre for Integrative Genetics (CIGENE), Norwegia	ERP110949	RNAseq of Salmo salar parrs with CRISPR/Cas9 induced knockout in the elovl2 gene versus wild type	ERS2751668	936.46	1	25643003	2589943303	T3C2-L_s	RNA-Seq	TRANSCRIPTOMIC	Oligo-dT
Salmo salar	ERX2814635	Illumina HiSeq 3000 sequencing; RNAseq of Salmo salar parrs with CRISPR/Cas9 induced knockout in the elovl2 gene versus wild type	Illumina HiSeq 3000	Centre for Integrative Genetics (CIGENE), Norwegia	ERP110949	RNAseq of Salmo salar parrs with CRISPR/Cas9 induced knockout in the elovl2 gene versus wild type	ERS2751667	1042.81	1	28487803	2877268103	T3C1-L_s	RNA-Seq	TRANSCRIPTOMIC	Oligo-dT
Salmo salar	ERX2814634	Illumina HiSeq 3000 sequencing; RNAseq of Salmo salar parrs with CRISPR/Cas9 induced knockout in the elovl2 gene versus wild type	Illumina HiSeq 3000	Centre for Integrative Genetics (CIGENE), Norwegia	ERP110949	RNAseq of Salmo salar parrs with CRISPR/Cas9 induced knockout in the elovl2 gene versus wild type	ERS2751666	951.9	1	25583102	2583893302	T2C3-L_s	RNA-Seq	TRANSCRIPTOMIC	Oligo-dT
Salmo salar	ERX2814633	Illumina HiSeq 3000 sequencing; RNAseq of Salmo salar parrs with CRISPR/Cas9 induced knockout in the elovl2 gene versus wild type	Illumina HiSeq 3000	Centre for Integrative Genetics (CIGENE), Norwegia	ERP110949	RNAseq of Salmo salar parrs with CRISPR/Cas9 induced knockout in the elovl2 gene versus wild type	ERS2751665	851.87	1	23190378	2342228178	T2C2-L_s	RNA-Seq	TRANSCRIPTOMIC	Oligo-dT
Salmo salar	ERX2814632	Illumina HiSeq 3000 sequencing; RNAseq of Salmo salar parrs with CRISPR/Cas9 induced knockout in the elovl2 gene versus wild type	Illumina HiSeq 3000	Centre for Integrative Genetics (CIGENE), Norwegia	ERP110949	RNAseq of Salmo salar parrs with CRISPR/Cas9 induced knockout in the elovl2 gene versus wild type	ERS2751664	896.24	1	24415669	2465982569	T2C1-L_s	RNA-Seq	TRANSCRIPTOMIC	Oligo-dT
Salmo salar	ERX2814631	Illumina HiSeq 3000 sequencing; RNAseq of Salmo salar parrs with CRISPR/Cas9 induced knockout in the elovl2 gene versus wild type	Illumina HiSeq 3000	Centre for Integrative Genetics (CIGENE), Norwegia	ERP110949	RNAseq of Salmo salar parrs with CRISPR/Cas9 induced knockout in the elovl2 gene versus wild type	ERS2751663	909.96	1	24967088	2521675888	T1C3-L_s	RNA-Seq	TRANSCRIPTOMIC	Oligo-dT
Salmo salar	ERX2814630	Illumina HiSeq 3000 sequencing; RNAseq of Salmo salar parrs with CRISPR/Cas9 induced knockout in the elovl2 gene versus wild type	Illumina HiSeq 3000	Centre for Integrative Genetics (CIGENE), Norwegia	ERP110949	RNAseq of Salmo salar parrs with CRISPR/Cas9 induced knockout in the elovl2 gene versus wild type	ERS2751662	1182.9	1	32726357	3305362057	T1C2-L_s	RNA-Seq	TRANSCRIPTOMIC	Oligo-dT
Salmo salar	ERX2814629	Illumina HiSeq 3000 sequencing; RNAseq of Salmo salar parrs with CRISPR/Cas9 induced knockout in the elovl2 gene versus wild type	Illumina HiSeq 3000	Centre for Integrative Genetics (CIGENE), Norwegia	ERP110949	RNAseq of Salmo salar parrs with CRISPR/Cas9 induced knockout in the elovl2 gene versus wild type	ERS2751661	1051.72	1	28534714	2882006114	T1C1-L_s	RNA-Seq	TRANSCRIPTOMIC	Oligo-dT
Salmo salar	ERX2814628	Illumina HiSeq 3000 sequencing; RNAseq of Salmo salar parrs with CRISPR/Cas9 induced knockout in the elovl2 gene versus wild type	Illumina HiSeq 3000	Centre for Integrative Genetics (CIGENE), Norwegia	ERP110949	RNAseq of Salmo salar parrs with CRISPR/Cas9 induced knockout in the elovl2 gene versus wild type	ERS2751660	814.79	1	22395240	2261919240	FT4C6-L_s	RNA-Seq	TRANSCRIPTOMIC	Oligo-dT
Salmo salar	ERX2814627	Illumina HiSeq 3000 sequencing; RNAseq of Salmo salar parrs with CRISPR/Cas9 induced knockout in the elovl2 gene versus wild type	Illumina HiSeq 3000	Centre for Integrative Genetics (CIGENE), Norwegia	ERP110949	RNAseq of Salmo salar parrs with CRISPR/Cas9 induced knockout in the elovl2 gene versus wild type	ERS2751659	904.03	1	24809589	2505768489	FT4C5-L_s	RNA-Seq	TRANSCRIPTOMIC	Oligo-dT
Salmo salar	ERX2814626	Illumina HiSeq 3000 sequencing; RNAseq of Salmo salar parrs with CRISPR/Cas9 induced knockout in the elovl2 gene versus wild type	Illumina HiSeq 3000	Centre for Integrative Genetics (CIGENE), Norwegia	ERP110949	RNAseq of Salmo salar parrs with CRISPR/Cas9 induced knockout in the elovl2 gene versus wild type	ERS2751658	889.38	1	24307262	2455033462	FT4C4-L_s	RNA-Seq	TRANSCRIPTOMIC	Oligo-dT
Salmo salar	ERX2814625	Illumina HiSeq 3000 sequencing; RNAseq of Salmo salar parrs with CRISPR/Cas9 induced knockout in the elovl2 gene versus wild type	Illumina HiSeq 3000	Centre for Integrative Genetics (CIGENE), Norwegia	ERP110949	RNAseq of Salmo salar parrs with CRISPR/Cas9 induced knockout in the elovl2 gene versus wild type	ERS2751657	1031.12	1	28319814	2860301214	FT4C3-L_s	RNA-Seq	TRANSCRIPTOMIC	Oligo-dT
Salmo salar	ERX2814624	Illumina HiSeq 3000 sequencing; RNAseq of Salmo salar parrs with CRISPR/Cas9 induced knockout in the elovl2 gene versus wild type	Illumina HiSeq 3000	Centre for Integrative Genetics (CIGENE), Norwegia	ERP110949	RNAseq of Salmo salar parrs with CRISPR/Cas9 induced knockout in the elovl2 gene versus wild type	ERS2751656	1131.57	1	31019107	3132929807	FT4C2-L_s	RNA-Seq	TRANSCRIPTOMIC	Oligo-dT
Salmo salar	ERX2814623	Illumina HiSeq 3000 sequencing; RNAseq of Salmo salar parrs with CRISPR/Cas9 induced knockout in the elovl2 gene versus wild type	Illumina HiSeq 3000	Centre for Integrative Genetics (CIGENE), Norwegia	ERP110949	RNAseq of Salmo salar parrs with CRISPR/Cas9 induced knockout in the elovl2 gene versus wild type	ERS2751655	1170.2	1	32260179	3258278079	FT4C1-L_s	RNA-Seq	TRANSCRIPTOMIC	Oligo-dT
Salmo salar	ERX2814622	Illumina HiSeq 3000 sequencing; RNAseq of Salmo salar parrs with CRISPR/Cas9 induced knockout in the elovl2 gene versus wild type	Illumina HiSeq 3000	Centre for Integrative Genetics (CIGENE), Norwegia	ERP110949	RNAseq of Salmo salar parrs with CRISPR/Cas9 induced knockout in the elovl2 gene versus wild type	ERS2751654	760.13	1	20859018	2106760818	FT3C3-L_s	RNA-Seq	TRANSCRIPTOMIC	Oligo-dT
Salmo salar	ERX2814621	Illumina HiSeq 3000 sequencing; RNAseq of Salmo salar parrs with CRISPR/Cas9 induced knockout in the elovl2 gene versus wild type	Illumina HiSeq 3000	Centre for Integrative Genetics (CIGENE), Norwegia	ERP110949	RNAseq of Salmo salar parrs with CRISPR/Cas9 induced knockout in the elovl2 gene versus wild type	ERS2751653	889.02	1	24457571	2470214671	FT3C2-L_s	RNA-Seq	TRANSCRIPTOMIC	Oligo-dT
Salmo salar	ERX2814620	Illumina HiSeq 3000 sequencing; RNAseq of Salmo salar parrs with CRISPR/Cas9 induced knockout in the elovl2 gene versus wild type	Illumina HiSeq 3000	Centre for Integrative Genetics (CIGENE), Norwegia	ERP110949	RNAseq of Salmo salar parrs with CRISPR/Cas9 induced knockout in the elovl2 gene versus wild type	ERS2751652	1076.48	1	29384064	2967790464	FT3C1-L_s	RNA-Seq	TRANSCRIPTOMIC	Oligo-dT
Salmo salar	ERX2814619	Illumina HiSeq 3000 sequencing; RNAseq of Salmo salar parrs with CRISPR/Cas9 induced knockout in the elovl2 gene versus wild type	Illumina HiSeq 3000	Centre for Integrative Genetics (CIGENE), Norwegia	ERP110949	RNAseq of Salmo salar parrs with CRISPR/Cas9 induced knockout in the elovl2 gene versus wild type	ERS2751651	999.86	1	27523140	2779837140	FT2C3-L_s	RNA-Seq	TRANSCRIPTOMIC	Oligo-dT
Salmo salar	ERX2814618	Illumina HiSeq 3000 sequencing; RNAseq of Salmo salar parrs with CRISPR/Cas9 induced knockout in the elovl2 gene versus wild type	Illumina HiSeq 3000	Centre for Integrative Genetics (CIGENE), Norwegia	ERP110949	RNAseq of Salmo salar parrs with CRISPR/Cas9 induced knockout in the elovl2 gene versus wild type	ERS2751650	1325.49	1	36404299	3676834199	FT2C2-L_s	RNA-Seq	TRANSCRIPTOMIC	Oligo-dT
Salmo salar	ERX2814617	Illumina HiSeq 3000 sequencing; RNAseq of Salmo salar parrs with CRISPR/Cas9 induced knockout in the elovl2 gene versus wild type	Illumina HiSeq 3000	Centre for Integrative Genetics (CIGENE), Norwegia	ERP110949	RNAseq of Salmo salar parrs with CRISPR/Cas9 induced knockout in the elovl2 gene versus wild type	ERS2751649	1189.68	1	32910149	3323925049	FT2C1-L_s	RNA-Seq	TRANSCRIPTOMIC	Oligo-dT
Salmo salar	ERX2814616	Illumina HiSeq 3000 sequencing; RNAseq of Salmo salar parrs with CRISPR/Cas9 induced knockout in the elovl2 gene versus wild type	Illumina HiSeq 3000	Centre for Integrative Genetics (CIGENE), Norwegia	ERP110949	RNAseq of Salmo salar parrs with CRISPR/Cas9 induced knockout in the elovl2 gene versus wild type	ERS2751648	1241.76	1	34033037	3437336737	FT1C3-L_s	RNA-Seq	TRANSCRIPTOMIC	Oligo-dT
Salmo salar	ERX2814615	Illumina HiSeq 3000 sequencing; RNAseq of Salmo salar parrs with CRISPR/Cas9 induced knockout in the elovl2 gene versus wild type	Illumina HiSeq 3000	Centre for Integrative Genetics (CIGENE), Norwegia	ERP110949	RNAseq of Salmo salar parrs with CRISPR/Cas9 induced knockout in the elovl2 gene versus wild type	ERS2751647	888.13	1	24549004	2479449404	FT1C2-L_s	RNA-Seq	TRANSCRIPTOMIC	Oligo-dT
Salmo salar	ERX2814614	Illumina HiSeq 3000 sequencing; RNAseq of Salmo salar parrs with CRISPR/Cas9 induced knockout in the elovl2 gene versus wild type	Illumina HiSeq 3000	Centre for Integrative Genetics (CIGENE), Norwegia	ERP110949	RNAseq of Salmo salar parrs with CRISPR/Cas9 induced knockout in the elovl2 gene versus wild type	ERS2751646	922	1	25278595	2553138095	FT1C1-L_s	RNA-Seq	TRANSCRIPTOMIC	Oligo-dT
Salmo salar	ERX2814613	Illumina HiSeq 3000 sequencing; RNAseq of Salmo salar parrs with CRISPR/Cas9 induced knockout in the elovl2 gene versus wild type	Illumina HiSeq 3000	Centre for Integrative Genetics (CIGENE), Norwegia	ERP110949	RNAseq of Salmo salar parrs with CRISPR/Cas9 induced knockout in the elovl2 gene versus wild type	ERS2751645	1000	1	27691151	2796806251	T4KO5-L_s	RNA-Seq	TRANSCRIPTOMIC	Oligo-dT
Salmo salar	ERX2814612	Illumina HiSeq 3000 sequencing; RNAseq of Salmo salar parrs with CRISPR/Cas9 induced knockout in the elovl2 gene versus wild type	Illumina HiSeq 3000	Centre for Integrative Genetics (CIGENE), Norwegia	ERP110949	RNAseq of Salmo salar parrs with CRISPR/Cas9 induced knockout in the elovl2 gene versus wild type	ERS2751644	958.48	1	26401745	2666576245	T4KO4-L_s	RNA-Seq	TRANSCRIPTOMIC	Oligo-dT
Salmo salar	ERX2814611	Illumina HiSeq 3000 sequencing; RNAseq of Salmo salar parrs with CRISPR/Cas9 induced knockout in the elovl2 gene versus wild type	Illumina HiSeq 3000	Centre for Integrative Genetics (CIGENE), Norwegia	ERP110949	RNAseq of Salmo salar parrs with CRISPR/Cas9 induced knockout in the elovl2 gene versus wild type	ERS2751643	973.28	1	26689789	2695668689	T4KO3-L_s	RNA-Seq	TRANSCRIPTOMIC	Oligo-dT
Salmo salar	ERX2814610	Illumina HiSeq 3000 sequencing; RNAseq of Salmo salar parrs with CRISPR/Cas9 induced knockout in the elovl2 gene versus wild type	Illumina HiSeq 3000	Centre for Integrative Genetics (CIGENE), Norwegia	ERP110949	RNAseq of Salmo salar parrs with CRISPR/Cas9 induced knockout in the elovl2 gene versus wild type	ERS2751642	854.11	1	23120036	2335123636	T4KO2-L_s	RNA-Seq	TRANSCRIPTOMIC	Oligo-dT
Salmo salar	ERX2814609	Illumina HiSeq 3000 sequencing; RNAseq of Salmo salar parrs with CRISPR/Cas9 induced knockout in the elovl2 gene versus wild type	Illumina HiSeq 3000	Centre for Integrative Genetics (CIGENE), Norwegia	ERP110949	RNAseq of Salmo salar parrs with CRISPR/Cas9 induced knockout in the elovl2 gene versus wild type	ERS2751641	1153.85	1	31682394	3199921794	T4KO1-L_s	RNA-Seq	TRANSCRIPTOMIC	Oligo-dT
Salmo salar	ERX2814608	Illumina HiSeq 3000 sequencing; RNAseq of Salmo salar parrs with CRISPR/Cas9 induced knockout in the elovl2 gene versus wild type	Illumina HiSeq 3000	Centre for Integrative Genetics (CIGENE), Norwegia	ERP110949	RNAseq of Salmo salar parrs with CRISPR/Cas9 induced knockout in the elovl2 gene versus wild type	ERS2751640	960.82	1	26122727	2638395427	T3KO3-L_s	RNA-Seq	TRANSCRIPTOMIC	Oligo-dT
Salmo salar	ERX2814607	Illumina HiSeq 3000 sequencing; RNAseq of Salmo salar parrs with CRISPR/Cas9 induced knockout in the elovl2 gene versus wild type	Illumina HiSeq 3000	Centre for Integrative Genetics (CIGENE), Norwegia	ERP110949	RNAseq of Salmo salar parrs with CRISPR/Cas9 induced knockout in the elovl2 gene versus wild type	ERS2751639	986.91	1	27141748	2741316548	T3KO2-L_s	RNA-Seq	TRANSCRIPTOMIC	Oligo-dT
Salmo salar	ERX2814606	Illumina HiSeq 3000 sequencing; RNAseq of Salmo salar parrs with CRISPR/Cas9 induced knockout in the elovl2 gene versus wild type	Illumina HiSeq 3000	Centre for Integrative Genetics (CIGENE), Norwegia	ERP110949	RNAseq of Salmo salar parrs with CRISPR/Cas9 induced knockout in the elovl2 gene versus wild type	ERS2751638	935.57	1	25423838	2567807638	T3KO1-L_s	RNA-Seq	TRANSCRIPTOMIC	Oligo-dT
Salmo salar	ERX2814605	Illumina HiSeq 3000 sequencing; RNAseq of Salmo salar parrs with CRISPR/Cas9 induced knockout in the elovl2 gene versus wild type	Illumina HiSeq 3000	Centre for Integrative Genetics (CIGENE), Norwegia	ERP110949	RNAseq of Salmo salar parrs with CRISPR/Cas9 induced knockout in the elovl2 gene versus wild type	ERS2751637	737.82	1	20185849	2038770749	T2KO4-L_s	RNA-Seq	TRANSCRIPTOMIC	Oligo-dT
Salmo salar	ERX2814604	Illumina HiSeq 3000 sequencing; RNAseq of Salmo salar parrs with CRISPR/Cas9 induced knockout in the elovl2 gene versus wild type	Illumina HiSeq 3000	Centre for Integrative Genetics (CIGENE), Norwegia	ERP110949	RNAseq of Salmo salar parrs with CRISPR/Cas9 induced knockout in the elovl2 gene versus wild type	ERS2751636	1173.06	1	32583768	3290960568	T2KO2-L_s	RNA-Seq	TRANSCRIPTOMIC	Oligo-dT
Salmo salar	ERX2814603	Illumina HiSeq 3000 sequencing; RNAseq of Salmo salar parrs with CRISPR/Cas9 induced knockout in the elovl2 gene versus wild type	Illumina HiSeq 3000	Centre for Integrative Genetics (CIGENE), Norwegia	ERP110949	RNAseq of Salmo salar parrs with CRISPR/Cas9 induced knockout in the elovl2 gene versus wild type	ERS2751635	1002.43	1	27520582	2779578782	T2KO1-L_s	RNA-Seq	TRANSCRIPTOMIC	Oligo-dT
Salmo salar	ERX2814602	Illumina HiSeq 3000 sequencing; RNAseq of Salmo salar parrs with CRISPR/Cas9 induced knockout in the elovl2 gene versus wild type	Illumina HiSeq 3000	Centre for Integrative Genetics (CIGENE), Norwegia	ERP110949	RNAseq of Salmo salar parrs with CRISPR/Cas9 induced knockout in the elovl2 gene versus wild type	ERS2751634	1256.84	1	34534663	3488000963	T1KO4-L_s	RNA-Seq	TRANSCRIPTOMIC	Oligo-dT
Salmo salar	ERX2814601	Illumina HiSeq 3000 sequencing; RNAseq of Salmo salar parrs with CRISPR/Cas9 induced knockout in the elovl2 gene versus wild type	Illumina HiSeq 3000	Centre for Integrative Genetics (CIGENE), Norwegia	ERP110949	RNAseq of Salmo salar parrs with CRISPR/Cas9 induced knockout in the elovl2 gene versus wild type	ERS2751633	1186.82	1	32499611	3282460711	T1KO3-L_s	RNA-Seq	TRANSCRIPTOMIC	Oligo-dT
Salmo salar	ERX2814600	Illumina HiSeq 3000 sequencing; RNAseq of Salmo salar parrs with CRISPR/Cas9 induced knockout in the elovl2 gene versus wild type	Illumina HiSeq 3000	Centre for Integrative Genetics (CIGENE), Norwegia	ERP110949	RNAseq of Salmo salar parrs with CRISPR/Cas9 induced knockout in the elovl2 gene versus wild type	ERS2751632	831.41	1	22706992	2293406192	T1KO2-L_s	RNA-Seq	TRANSCRIPTOMIC	Oligo-dT
Salmo salar	ERX2814599	Illumina HiSeq 3000 sequencing; RNAseq of Salmo salar parrs with CRISPR/Cas9 induced knockout in the elovl2 gene versus wild type	Illumina HiSeq 3000	Centre for Integrative Genetics (CIGENE), Norwegia	ERP110949	RNAseq of Salmo salar parrs with CRISPR/Cas9 induced knockout in the elovl2 gene versus wild type	ERS2751631	938.32	1	25924964	2618421364	FT4KO6-L_s	RNA-Seq	TRANSCRIPTOMIC	Oligo-dT
Salmo salar	ERX2814598	Illumina HiSeq 3000 sequencing; RNAseq of Salmo salar parrs with CRISPR/Cas9 induced knockout in the elovl2 gene versus wild type	Illumina HiSeq 3000	Centre for Integrative Genetics (CIGENE), Norwegia	ERP110949	RNAseq of Salmo salar parrs with CRISPR/Cas9 induced knockout in the elovl2 gene versus wild type	ERS2751630	841.1	1	23062817	2329344517	FT4KO5-L_s	RNA-Seq	TRANSCRIPTOMIC	Oligo-dT
Salmo salar	ERX2814597	Illumina HiSeq 3000 sequencing; RNAseq of Salmo salar parrs with CRISPR/Cas9 induced knockout in the elovl2 gene versus wild type	Illumina HiSeq 3000	Centre for Integrative Genetics (CIGENE), Norwegia	ERP110949	RNAseq of Salmo salar parrs with CRISPR/Cas9 induced knockout in the elovl2 gene versus wild type	ERS2751629	1002.04	1	27466801	2774146901	FT4KO4-L_s	RNA-Seq	TRANSCRIPTOMIC	Oligo-dT
Salmo salar	ERX2814596	Illumina HiSeq 3000 sequencing; RNAseq of Salmo salar parrs with CRISPR/Cas9 induced knockout in the elovl2 gene versus wild type	Illumina HiSeq 3000	Centre for Integrative Genetics (CIGENE), Norwegia	ERP110949	RNAseq of Salmo salar parrs with CRISPR/Cas9 induced knockout in the elovl2 gene versus wild type	ERS2751628	920.8	1	25521064	2577627464	FT4KO3-L_s	RNA-Seq	TRANSCRIPTOMIC	Oligo-dT
Salmo salar	ERX2814595	Illumina HiSeq 3000 sequencing; RNAseq of Salmo salar parrs with CRISPR/Cas9 induced knockout in the elovl2 gene versus wild type	Illumina HiSeq 3000	Centre for Integrative Genetics (CIGENE), Norwegia	ERP110949	RNAseq of Salmo salar parrs with CRISPR/Cas9 induced knockout in the elovl2 gene versus wild type	ERS2751627	810.75	1	22317015	2254018515	FT4KO2-L_s	RNA-Seq	TRANSCRIPTOMIC	Oligo-dT
Salmo salar	ERX2814594	Illumina HiSeq 3000 sequencing; RNAseq of Salmo salar parrs with CRISPR/Cas9 induced knockout in the elovl2 gene versus wild type	Illumina HiSeq 3000	Centre for Integrative Genetics (CIGENE), Norwegia	ERP110949	RNAseq of Salmo salar parrs with CRISPR/Cas9 induced knockout in the elovl2 gene versus wild type	ERS2751626	930.95	1	25686788	2594365588	FT4KO1-L_s	RNA-Seq	TRANSCRIPTOMIC	Oligo-dT
Salmo salar	ERX2814593	Illumina HiSeq 3000 sequencing; RNAseq of Salmo salar parrs with CRISPR/Cas9 induced knockout in the elovl2 gene versus wild type	Illumina HiSeq 3000	Centre for Integrative Genetics (CIGENE), Norwegia	ERP110949	RNAseq of Salmo salar parrs with CRISPR/Cas9 induced knockout in the elovl2 gene versus wild type	ERS2751625	950.78	1	26158745	2642033245	FT3KO5-L_s	RNA-Seq	TRANSCRIPTOMIC	Oligo-dT
Salmo salar	ERX2814592	Illumina HiSeq 3000 sequencing; RNAseq of Salmo salar parrs with CRISPR/Cas9 induced knockout in the elovl2 gene versus wild type	Illumina HiSeq 3000	Centre for Integrative Genetics (CIGENE), Norwegia	ERP110949	RNAseq of Salmo salar parrs with CRISPR/Cas9 induced knockout in the elovl2 gene versus wild type	ERS2751624	1065.6	1	29526633	2982189933	FT3KO2-L_s	RNA-Seq	TRANSCRIPTOMIC	Oligo-dT
Salmo salar	ERX2814591	Illumina HiSeq 3000 sequencing; RNAseq of Salmo salar parrs with CRISPR/Cas9 induced knockout in the elovl2 gene versus wild type	Illumina HiSeq 3000	Centre for Integrative Genetics (CIGENE), Norwegia	ERP110949	RNAseq of Salmo salar parrs with CRISPR/Cas9 induced knockout in the elovl2 gene versus wild type	ERS2751623	1202.69	1	33091160	3342207160	FT3KO1-L_s	RNA-Seq	TRANSCRIPTOMIC	Oligo-dT
Salmo salar	ERX2814590	Illumina HiSeq 3000 sequencing; RNAseq of Salmo salar parrs with CRISPR/Cas9 induced knockout in the elovl2 gene versus wild type	Illumina HiSeq 3000	Centre for Integrative Genetics (CIGENE), Norwegia	ERP110949	RNAseq of Salmo salar parrs with CRISPR/Cas9 induced knockout in the elovl2 gene versus wild type	ERS2751622	956.55	1	26567218	2683289018	FT2KO5-L_s	RNA-Seq	TRANSCRIPTOMIC	Oligo-dT
Salmo salar	ERX2814589	Illumina HiSeq 3000 sequencing; RNAseq of Salmo salar parrs with CRISPR/Cas9 induced knockout in the elovl2 gene versus wild type	Illumina HiSeq 3000	Centre for Integrative Genetics (CIGENE), Norwegia	ERP110949	RNAseq of Salmo salar parrs with CRISPR/Cas9 induced knockout in the elovl2 gene versus wild type	ERS2751621	1155.67	1	31809245	3212733745	FT2KO2-L_s	RNA-Seq	TRANSCRIPTOMIC	Oligo-dT
Salmo salar	ERX2814588	Illumina HiSeq 3000 sequencing; RNAseq of Salmo salar parrs with CRISPR/Cas9 induced knockout in the elovl2 gene versus wild type	Illumina HiSeq 3000	Centre for Integrative Genetics (CIGENE), Norwegia	ERP110949	RNAseq of Salmo salar parrs with CRISPR/Cas9 induced knockout in the elovl2 gene versus wild type	ERS2751620	1015.2	1	27556243	2783180543	FT2KO1-L_s	RNA-Seq	TRANSCRIPTOMIC	Oligo-dT
Salmo salar	ERX2814587	Illumina HiSeq 3000 sequencing; RNAseq of Salmo salar parrs with CRISPR/Cas9 induced knockout in the elovl2 gene versus wild type	Illumina HiSeq 3000	Centre for Integrative Genetics (CIGENE), Norwegia	ERP110949	RNAseq of Salmo salar parrs with CRISPR/Cas9 induced knockout in the elovl2 gene versus wild type	ERS2751619	1170.65	1	31981458	3230127258	FT1KO3-L_s	RNA-Seq	TRANSCRIPTOMIC	Oligo-dT
Salmo salar	ERX2814586	Illumina HiSeq 3000 sequencing; RNAseq of Salmo salar parrs with CRISPR/Cas9 induced knockout in the elovl2 gene versus wild type	Illumina HiSeq 3000	Centre for Integrative Genetics (CIGENE), Norwegia	ERP110949	RNAseq of Salmo salar parrs with CRISPR/Cas9 induced knockout in the elovl2 gene versus wild type	ERS2751618	1178.5	1	32345901	3266936001	FT1KO2-L_s	RNA-Seq	TRANSCRIPTOMIC	Oligo-dT
Salmo salar	ERX2814585	Illumina HiSeq 3000 sequencing; RNAseq of Salmo salar parrs with CRISPR/Cas9 induced knockout in the elovl2 gene versus wild type	Illumina HiSeq 3000	Centre for Integrative Genetics (CIGENE), Norwegia	ERP110949	RNAseq of Salmo salar parrs with CRISPR/Cas9 induced knockout in the elovl2 gene versus wild type	ERS2751617	1244.19	1	34265061	3460771161	FT1KO1-L_s	RNA-Seq	TRANSCRIPTOMIC	Oligo-dT
Tropheus duboisi	SRX5775169	RNA-Seq of the dorsal part of the bar region of the skin of Tropheus duboisi Maswa	Illumina HiSeq 2500	University of Graz	SRP194390	Molecular players shaping a dorsally restricted colour pattern in Tropheus duboisi	SRS4708657	1141.01	1	13033578	3258394500	68326	RNA-Seq	TRANSCRIPTOMIC	cDNA
Tropheus duboisi	SRX5775168	RNA-Seq of the dorsal part of the bar region of the skin of Tropheus duboisi Maswa	Illumina HiSeq 2500	University of Graz	SRP194390	Molecular players shaping a dorsally restricted colour pattern in Tropheus duboisi	SRS4708656	1121.42	1	12768511	3192127750	68336	RNA-Seq	TRANSCRIPTOMIC	cDNA
Tropheus duboisi	SRX5775167	RNA-Seq of the dorsal part of the bar region of the skin of Tropheus duboisi Maswa	Illumina HiSeq 2500	University of Graz	SRP194390	Molecular players shaping a dorsally restricted colour pattern in Tropheus duboisi	SRS4708655	1283.85	1	14138854	3534713500	68322	RNA-Seq	TRANSCRIPTOMIC	cDNA
Tropheus duboisi	SRX5775166	RNA-Seq of the ventral part of the bar region of the skin of Tropheus duboisi Maswa	Illumina HiSeq 2500	University of Graz	SRP194390	Molecular players shaping a dorsally restricted colour pattern in Tropheus duboisi	SRS4708654	771.6	1	8772517	2193129250	68327	RNA-Seq	TRANSCRIPTOMIC	cDNA
Tropheus duboisi	SRX5775165	RNA-Seq of the dorsal part of the bar region of the skin of Tropheus duboisi Maswa	Illumina HiSeq 2500	University of Graz	SRP194390	Molecular players shaping a dorsally restricted colour pattern in Tropheus duboisi	SRS4708653	822.21	1	9388945	2347236250	68324	RNA-Seq	TRANSCRIPTOMIC	cDNA
Tropheus duboisi	SRX5775164	RNA-Seq of the dorsal part of the bar region of the skin of Tropheus duboisi Maswa	Illumina HiSeq 2500	University of Graz	SRP194390	Molecular players shaping a dorsally restricted colour pattern in Tropheus duboisi	SRS4708652	967.41	1	10918296	2729574000	68334	RNA-Seq	TRANSCRIPTOMIC	cDNA
Tropheus duboisi	SRX5775163	RNA-Seq of the ventral part of the bar region of the skin of Tropheus duboisi Maswa	Illumina HiSeq 2500	University of Graz	SRP194390	Molecular players shaping a dorsally restricted colour pattern in Tropheus duboisi	SRS4708651	1066.05	1	12189183	3047295750	68335	RNA-Seq	TRANSCRIPTOMIC	cDNA
Tropheus duboisi	SRX5775162	RNA-Seq of the ventral part of the bar region of the skin of Tropheus duboisi Maswa	Illumina HiSeq 2500	University of Graz	SRP194390	Molecular players shaping a dorsally restricted colour pattern in Tropheus duboisi	SRS4708650	1087.82	1	12431473	3107868250	68323	RNA-Seq	TRANSCRIPTOMIC	cDNA
Tropheus duboisi	SRX5775161	RNA-Seq of the ventral part of the bar region of the skin of Tropheus duboisi Maswa	Illumina HiSeq 2500	University of Graz	SRP194390	Molecular players shaping a dorsally restricted colour pattern in Tropheus duboisi	SRS4708649	1069.93	1	11969185	2992296250	68337	RNA-Seq	TRANSCRIPTOMIC	cDNA
Tropheus duboisi	SRX5775160	RNA-Seq of the ventral part of the bar region of the skin of Tropheus duboisi Maswa	Illumina HiSeq 2500	University of Graz	SRP194390	Molecular players shaping a dorsally restricted colour pattern in Tropheus duboisi	SRS4708648	710.59	1	8105338	2026334500	68325	RNA-Seq	TRANSCRIPTOMIC	cDNA
Tropheus duboisi	SRX5775159	RNA-Seq of the dorsal part of the bar region of the skin of Tropheus duboisi Kigoma	Illumina HiSeq 2500	University of Graz	SRP194390	Molecular players shaping a dorsally restricted colour pattern in Tropheus duboisi	SRS4708647	687.69	1	7847957	1961989250	68330	RNA-Seq	TRANSCRIPTOMIC	cDNA
Tropheus duboisi	SRX5775158	RNA-Seq of the dorsal part of the bar region of the skin of Tropheus duboisi Kigoma	Illumina HiSeq 2500	University of Graz	SRP194390	Molecular players shaping a dorsally restricted colour pattern in Tropheus duboisi	SRS4708646	540.88	1	6098774	1524693500	68338	RNA-Seq	TRANSCRIPTOMIC	cDNA
Tropheus duboisi	SRX5775157	RNA-Seq of the dorsal part of the bar region of the skin of Tropheus duboisi Kigoma	Illumina HiSeq 2500	University of Graz	SRP194390	Molecular players shaping a dorsally restricted colour pattern in Tropheus duboisi	SRS4708645	296.73	1	3359326	839831500	68328	RNA-Seq	TRANSCRIPTOMIC	cDNA
Tropheus duboisi	SRX5775156	RNA-Seq of the ventral part of the bar region of the skin of Tropheus duboisi Kigoma	Illumina HiSeq 2500	University of Graz	SRP194390	Molecular players shaping a dorsally restricted colour pattern in Tropheus duboisi	SRS4708644	765.24	1	8712352	2178088000	68333	RNA-Seq	TRANSCRIPTOMIC	cDNA
Tropheus duboisi	SRX5775155	RNA-Seq of the ventral part of the bar region of the skin of Tropheus duboisi Kigoma	Illumina HiSeq 2500	University of Graz	SRP194390	Molecular players shaping a dorsally restricted colour pattern in Tropheus duboisi	SRS4708643	573.25	1	6493627	1623406750	68341	RNA-Seq	TRANSCRIPTOMIC	cDNA
Tropheus duboisi	SRX5775154	RNA-Seq of the ventral part of the bar region of the skin of Tropheus duboisi Kigoma	Illumina HiSeq 2500	University of Graz	SRP194390	Molecular players shaping a dorsally restricted colour pattern in Tropheus duboisi	SRS4708642	451.7	1	5138573	1284643250	68331	RNA-Seq	TRANSCRIPTOMIC	cDNA
Tropheus duboisi	SRX5775153	RNA-Seq of the ventral part of the bar region of the skin of Tropheus duboisi Kigoma	Illumina HiSeq 2500	University of Graz	SRP194390	Molecular players shaping a dorsally restricted colour pattern in Tropheus duboisi	SRS4708641	493.91	1	5603371	1400842750	68339	RNA-Seq	TRANSCRIPTOMIC	cDNA
Tropheus duboisi	SRX5775152	RNA-Seq of the ventral part of the bar region of the skin of Tropheus duboisi Kigoma	Illumina HiSeq 2500	University of Graz	SRP194390	Molecular players shaping a dorsally restricted colour pattern in Tropheus duboisi	SRS4708640	601.63	1	6880727	1720181750	68329	RNA-Seq	TRANSCRIPTOMIC	cDNA
Tropheus duboisi	SRX5775151	RNA-Seq of the dorsal part of the bar region of the skin of Tropheus duboisi Kigoma	Illumina HiSeq 2500	University of Graz	SRP194390	Molecular players shaping a dorsally restricted colour pattern in Tropheus duboisi	SRS4708639	423.91	1	4774772	1193693000	68332	RNA-Seq	TRANSCRIPTOMIC	cDNA
Tropheus duboisi	SRX5775150	RNA-Seq of the dorsal part of the bar region of the skin of Tropheus duboisi Kigoma	Illumina HiSeq 2500	University of Graz	SRP194390	Molecular players shaping a dorsally restricted colour pattern in Tropheus duboisi	SRS4708638	704.93	1	7981010	1995252500	68340	RNA-Seq	TRANSCRIPTOMIC	cDNA
Takifugu rubripes	SRX5772459	Transcriptome Sequencing	Illumina HiSeq 4000	Dalian Ocean University	SRP194349	Takifugu rubripes Raw sequence reads	SRS4706279	2688.65	1	25490716	7350793672	lyjT2-H28	RNA-Seq	TRANSCRIPTOMIC	cDNA
Takifugu rubripes	SRX5772458	Transcriptome Sequencing	Illumina HiSeq 4000	Dalian Ocean University	SRP194349	Takifugu rubripes Raw sequence reads	SRS4706278	1267.57	1	11721311	3358482273	lyjT1-H28	RNA-Seq	TRANSCRIPTOMIC	cDNA
Takifugu rubripes	SRX5772457	Transcriptome Sequencing	Illumina HiSeq 4000	Dalian Ocean University	SRP194349	Takifugu rubripes Raw sequence reads	SRS4706277	2463.44	1	23224562	6729224430	lyjT4-H28	RNA-Seq	TRANSCRIPTOMIC	cDNA
Takifugu rubripes	SRX5772456	Transcriptome Sequencing	Illumina HiSeq 4000	Dalian Ocean University	SRP194349	Takifugu rubripes Raw sequence reads	SRS4706276	2479.67	1	23326442	6790089532	lyjT3-H28	RNA-Seq	TRANSCRIPTOMIC	cDNA
Takifugu rubripes	SRX5772455	Transcriptome Sequencing	Illumina HiSeq 4000	Dalian Ocean University	SRP194349	Takifugu rubripes Raw sequence reads	SRS4706275	2905.12	1	27590848	7983177604	lyjT6-H28	RNA-Seq	TRANSCRIPTOMIC	cDNA
Takifugu rubripes	SRX5772454	Transcriptome Sequencing	Illumina HiSeq 4000	Dalian Ocean University	SRP194349	Takifugu rubripes Raw sequence reads	SRS4706274	2638.1	1	25000049	7286307610	lyjT5-H28	RNA-Seq	TRANSCRIPTOMIC	cDNA
Takifugu rubripes	SRX5772453	Transcriptome Sequencing	Illumina HiSeq 4000	Dalian Ocean University	SRP194349	Takifugu rubripes Raw sequence reads	SRS4706273	2414.42	1	22796416	6598575722	lyjT8-H28	RNA-Seq	TRANSCRIPTOMIC	cDNA
Takifugu rubripes	SRX5772452	Transcriptome Sequencing	Illumina HiSeq 4000	Dalian Ocean University	SRP194349	Takifugu rubripes Raw sequence reads	SRS4706272	2888.36	1	27285405	7896105719	lyjT7-H28	RNA-Seq	TRANSCRIPTOMIC	cDNA
Osmerus mordax	SRX5771941	RNA-Seq of Osmerus mordax - white muscle	Illumina NextSeq 500	Widener University	SRP194301	Rainbow Smelt Thermal Acclimation	SRS4705765	12124.8	1	454418514	34237141715	SmeltRNA	RNA-Seq	TRANSCRIPTOMIC	RANDOM
Epinephelus moara	SRX5770429	RNA-seq of Epinephelus moara kidney: sK-rep-3	Illumina HiSeq 2500	Yellow Sea Fisheries Research Institute	SRP194199	Epinephelus moara isolate	SRS4701324	1604.73	1	12915472	3874641600	sK-replicates-3	RNA-Seq	TRANSCRIPTOMIC	PCR
Epinephelus moara	SRX5770428	RNA-seq of Epinephelus moara kidney: sK-rep-2	Illumina HiSeq 2500	Yellow Sea Fisheries Research Institute	SRP194199	Epinephelus moara isolate	SRS4701324	1383.76	1	11220259	3366077700	sK-replicates-2	RNA-Seq	TRANSCRIPTOMIC	PCR
Epinephelus moara	SRX5770427	RNA-seq of Epinephelus moara kidney: cK-rep-3	Illumina HiSeq 2500	Yellow Sea Fisheries Research Institute	SRP194199	Epinephelus moara isolate	SRS4701323	1407.13	1	11336828	3401048400	cK-replicates-3	RNA-Seq	TRANSCRIPTOMIC	PCR
Epinephelus moara	SRX5770426	RNA-seq of Epinephelus moara kidneycK-rep-2	Illumina HiSeq 2500	Yellow Sea Fisheries Research Institute	SRP194199	Epinephelus moara isolate	SRS4701323	1955.45	1	16054974	4848602148	cK-replicates-2	RNA-Seq	TRANSCRIPTOMIC	PCR
Epinephelus moara	SRX5770425	RNA-seq of Epinephelus moara liver: sL-rep-3	Illumina HiSeq 2500	Yellow Sea Fisheries Research Institute	SRP194199	Epinephelus moara isolate	SRS4701322	1713.99	1	13790341	4137102300	sL-replicates-3	RNA-Seq	TRANSCRIPTOMIC	PCR
Epinephelus moara	SRX5770424	RNA-seq of Epinephelus moara liver: sL-rep-2	Illumina HiSeq 2500	Yellow Sea Fisheries Research Institute	SRP194199	Epinephelus moara isolate	SRS4701322	1578.1	1	12805514	3841654200	sL-replicates-2	RNA-Seq	TRANSCRIPTOMIC	PCR
Epinephelus moara	SRX5767027	RNA-seq of Epinephelus moara kidney: sK-rep-1	Illumina HiSeq 2500	Yellow Sea Fisheries Research Institute	SRP194199	Epinephelus moara isolate	SRS4701324	1590.43	1	13033255	3936043010	sK-replicates-1	RNA-Seq	TRANSCRIPTOMIC	PCR
Epinephelus moara	SRX5767026	RNA-seq of Epinephelus moara kidneycK-rep-1	Illumina HiSeq 2500	Yellow Sea Fisheries Research Institute	SRP194199	Epinephelus moara isolate	SRS4701323	2043.42	1	16593607	5011269314	cK-replicates-1	RNA-Seq	TRANSCRIPTOMIC	PCR
Epinephelus moara	SRX5767025	RNA-seq of Epinephelus moara liver: sL-rep-1	Illumina HiSeq 2500	Yellow Sea Fisheries Research Institute	SRP194199	Epinephelus moara isolate	SRS4701322	2261	1	18378992	5513697600	sL-replicates-1	RNA-Seq	TRANSCRIPTOMIC	PCR
Danio rerio	SRX5767074	sample exposed to microcystin for 24h , replicate #6	HiSeq X Ten	Chinese Academy of Fishery Sciences	SRP166817	Danio rerio strain:ZFL cell line Raw sequence reads	SRS4701368	2219.44	1	20779664	6275458528	24h-3	RNA-Seq	TRANSCRIPTOMIC	PCR
Danio rerio	SRX5767073	sample exposed to microcystin for 24h , replicate #4	HiSeq X Ten	Chinese Academy of Fishery Sciences	SRP166817	Danio rerio strain:ZFL cell line Raw sequence reads	SRS4701367	2258.98	1	21104478	6373552356	24h-1	RNA-Seq	TRANSCRIPTOMIC	PCR
Danio rerio	SRX5767072	sample exposed to microcystin for 24h , replicate #5	HiSeq X Ten	Chinese Academy of Fishery Sciences	SRP166817	Danio rerio strain:ZFL cell line Raw sequence reads	SRS4701366	2224.1	1	20873583	6303822066	24h-2	RNA-Seq	TRANSCRIPTOMIC	PCR
Epinephelus moara	SRX5767029	RNA-seq of Epinephelus moara liver: cL-rep-2	Illumina HiSeq 2500	Yellow Sea Fisheries Research Institute	SRP194199	Epinephelus moara isolate	SRS4701321	1620.05	1	13188801	3956640300	cL-replicates-2	RNA-Seq	TRANSCRIPTOMIC	PCR
Epinephelus moara	SRX5767028	RNA-seq of Epinephelus moara liver:cL-rep-3	Illumina HiSeq 2500	Yellow Sea Fisheries Research Institute	SRP194199	Epinephelus moara isolate	SRS4701321	1446.67	1	11591428	3477428400	cL-replicates-3	RNA-Seq	TRANSCRIPTOMIC	PCR
Epinephelus moara	SRX5767024	RNA-seq of Epinephelus moara liver: cL-rep-1	Illumina HiSeq 2500	Yellow Sea Fisheries Research Institute	SRP194199	Epinephelus moara isolate	SRS4701321	1732.16	1	14000035	4200010500	cL-replicates-1	RNA-Seq	TRANSCRIPTOMIC	PCR
Danio rerio	SRX5762615	sample exposed to microcystin for 12h , replicate #5	HiSeq X Ten	Chinese Academy of Fishery Sciences	SRP166817	Danio rerio strain:ZFL cell line Raw sequence reads	SRS4697269	2010.29	1	18667433	5637564766	12h-5	RNA-Seq	TRANSCRIPTOMIC	PCR
Danio rerio	SRX5762614	sample exposed to microcystin for 12h , replicate #4	HiSeq X Ten	Chinese Academy of Fishery Sciences	SRP166817	Danio rerio strain:ZFL cell line Raw sequence reads	SRS4697268	2049.21	1	19013369	5742037438	12h-4	RNA-Seq	TRANSCRIPTOMIC	PCR
Danio rerio	SRX5762613	sample exposed to microcystin for 12h , replicate #6	HiSeq X Ten	Chinese Academy of Fishery Sciences	SRP166817	Danio rerio strain:ZFL cell line Raw sequence reads	SRS4697267	1944.43	1	18066673	5456135246	12h-6	RNA-Seq	TRANSCRIPTOMIC	PCR
Danio rerio	SRX5762254	sample exposed to microcystin for 6h , replicate #6	HiSeq X Ten	Chinese Academy of Fishery Sciences	SRP166817	Danio rerio strain:ZFL cell line Raw sequence reads	SRS4696966	2820.23	1	26288266	7939056332	6h-6	RNA-Seq	TRANSCRIPTOMIC	PCR
Danio rerio	SRX5762253	sample exposed to microcystin for 6h , replicate #5	HiSeq X Ten	Chinese Academy of Fishery Sciences	SRP166817	Danio rerio strain:ZFL cell line Raw sequence reads	SRS4696965	1926.82	1	17984384	5431283968	6h-5	RNA-Seq	TRANSCRIPTOMIC	PCR
Danio rerio	SRX5762252	sample exposed to microcystin for 6h , replicate #4	HiSeq X Ten	Chinese Academy of Fishery Sciences	SRP166817	Danio rerio strain:ZFL cell line Raw sequence reads	SRS4696964	1978.23	1	18416964	5561923128	6h-4	RNA-Seq	TRANSCRIPTOMIC	PCR
Danio rerio	SRX5760491	sample exposed to microcystin for 3h , replicate #5	HiSeq X Ten	Chinese Academy of Fishery Sciences	SRP166817	Danio rerio strain:ZFL cell line Raw sequence reads	SRS4695477	1949.07	1	17969187	5426694474	3h-5	RNA-Seq	TRANSCRIPTOMIC	PCR
Danio rerio	SRX5760490	sample exposed to microcystin for 3h , replicate #4	HiSeq X Ten	Chinese Academy of Fishery Sciences	SRP166817	Danio rerio strain:ZFL cell line Raw sequence reads	SRS4695476	2292.04	1	21130492	6381408584	3h-4	RNA-Seq	TRANSCRIPTOMIC	PCR
Danio rerio	SRX5760489	sample exposed to microcystin for 3h , replicate #6	HiSeq X Ten	Chinese Academy of Fishery Sciences	SRP166817	Danio rerio strain:ZFL cell line Raw sequence reads	SRS4695475	2154.35	1	20059870	6058080740	3h-6	RNA-Seq	TRANSCRIPTOMIC	PCR
Danio rerio	SRX5740640	sample exposed to microcystin for 1h , replicate #6	HiSeq X Ten	Chinese Academy of Fishery Sciences	SRP166817	Danio rerio strain:ZFL cell line Raw sequence reads	SRS4676161	2219.44	1	21431084	6472187368	1h-6	RNA-Seq	TRANSCRIPTOMIC	PCR
Danio rerio	SRX5740639	sample exposed to microcystin for 1h , replicate #4	HiSeq X Ten	Chinese Academy of Fishery Sciences	SRP166817	Danio rerio strain:ZFL cell line Raw sequence reads	SRS4676160	2194.6	1	20455698	6177620796	1h-4	RNA-Seq	TRANSCRIPTOMIC	PCR
Danio rerio	SRX5740638	sample exposed to microcystin for 1h , replicate #5	HiSeq X Ten	Chinese Academy of Fishery Sciences	SRP166817	Danio rerio strain:ZFL cell line Raw sequence reads	SRS4676159	2002.74	1	18598183	5616651266	1h-5	RNA-Seq	TRANSCRIPTOMIC	PCR
Danio rerio	SRX5739436	replicate-6	HiSeq X Ten	Chinese Academy of Fishery Sciences	SRP166817	Danio rerio strain:ZFL cell line Raw sequence reads	SRS4675912	2194.88	1	21249491	6417346282	ck-6	RNA-Seq	TRANSCRIPTOMIC	PCR
Danio rerio	SRX5739435	replicate-4	HiSeq X Ten	Chinese Academy of Fishery Sciences	SRP166817	Danio rerio strain:ZFL cell line Raw sequence reads	SRS4675911	2000.25	1	18741165	5659831830	ck-4	RNA-Seq	TRANSCRIPTOMIC	PCR
Danio rerio	SRX5739434	replicate-5	HiSeq X Ten	Chinese Academy of Fishery Sciences	SRP166817	Danio rerio strain:ZFL cell line Raw sequence reads	SRS4675910	2102.42	1	19472608	5880727616	ck-5	RNA-Seq	TRANSCRIPTOMIC	PCR
Schizothorax prenanti	SRX5728441	The Schizothorax prenanti spleen RNA-seq data after PBS injection replicate 2	Illumina HiSeq 2500	Sichuan Agricultural University	SRP193624	Schizothorax prenanti Transcriptome	SRS4666192	3325.18	1	29945684	8964545474	T02	RNA-Seq	TRANSCRIPTOMIC	cDNA
Schizothorax prenanti	SRX5728440	The Schizothorax prenanti spleen RNA-seq data after PBS injection replicate 1	Illumina HiSeq 2500	Sichuan Agricultural University	SRP193624	Schizothorax prenanti Transcriptome	SRS4666191	2628.45	1	23806883	7123039674	T01	RNA-Seq	TRANSCRIPTOMIC	cDNA
Schizothorax prenanti	SRX5728439	The Schizothorax prenanti spleen RNA-seq data after Ah.LPS injection replicate 1	Illumina HiSeq 2500	Sichuan Agricultural University	SRP193624	Schizothorax prenanti Transcriptome	SRS4666190	2752.68	1	24729158	7406178588	T04	RNA-Seq	TRANSCRIPTOMIC	cDNA
Schizothorax prenanti	SRX5728438	The Schizothorax prenanti spleen RNA-seq data after PBS injection replicate 3	Illumina HiSeq 2500	Sichuan Agricultural University	SRP193624	Schizothorax prenanti Transcriptome	SRS4666189	2714.52	1	24326261	7286848186	T03	RNA-Seq	TRANSCRIPTOMIC	cDNA
Schizothorax prenanti	SRX5728437	The Schizothorax prenanti spleen RNA-seq data after Ah.LPS injection replicate 3	Illumina HiSeq 2500	Sichuan Agricultural University	SRP193624	Schizothorax prenanti Transcriptome	SRS4666188	2697.63	1	24314613	7282310288	T06	RNA-Seq	TRANSCRIPTOMIC	cDNA
Schizothorax prenanti	SRX5728436	The Schizothorax prenanti spleen RNA-seq data after Ah.LPS injection replicate 2	Illumina HiSeq 2500	Sichuan Agricultural University	SRP193624	Schizothorax prenanti Transcriptome	SRS4666187	2934.56	1	26306295	7878824068	T05	RNA-Seq	TRANSCRIPTOMIC	cDNA
Schizothorax prenanti	SRX5728435	The Schizothorax prenanti spleen RNA-seq data after Ecoli.LPS injection replicate 2	Illumina HiSeq 2500	Sichuan Agricultural University	SRP193624	Schizothorax prenanti Transcriptome	SRS4666186	2769.03	1	24966879	7477046630	T08	RNA-Seq	TRANSCRIPTOMIC	cDNA
Schizothorax prenanti	SRX5728434	The Schizothorax prenanti spleen RNA-seq data after Ecoli.LPS injection replicate 1	Illumina HiSeq 2500	Sichuan Agricultural University	SRP193624	Schizothorax prenanti Transcriptome	SRS4666185	2818.44	1	25353514	7591981740	T07	RNA-Seq	TRANSCRIPTOMIC	cDNA
Schizothorax prenanti	SRX5728433	The Schizothorax prenanti spleen RNA-seq data after Ah injection replicate 1	Illumina HiSeq 2500	Sichuan Agricultural University	SRP193624	Schizothorax prenanti Transcriptome	SRS4666184	2744.7	1	24645292	7376454134	T10	RNA-Seq	TRANSCRIPTOMIC	cDNA
Schizothorax prenanti	SRX5728432	The Schizothorax prenanti spleen RNA-seq data after Ecoli.LPS injection replicate 3	Illumina HiSeq 2500	Sichuan Agricultural University	SRP193624	Schizothorax prenanti Transcriptome	SRS4666183	2857.14	1	25686899	7692184014	T09	RNA-Seq	TRANSCRIPTOMIC	cDNA
Schizothorax prenanti	SRX5728431	The Schizothorax prenanti spleen RNA-seq data after Ah injection replicate 3	Illumina HiSeq 2500	Sichuan Agricultural University	SRP193624	Schizothorax prenanti Transcriptome	SRS4666182	1264.91	1	24138276	3612885828	T12	RNA-Seq	TRANSCRIPTOMIC	cDNA
Schizothorax prenanti	SRX5728430	The Schizothorax prenanti spleen RNA-seq data after Ah injection replicate 2	Illumina HiSeq 2500	Sichuan Agricultural University	SRP193624	Schizothorax prenanti Transcriptome	SRS4666181	2662.7	1	23910759	7160816002	T11	RNA-Seq	TRANSCRIPTOMIC	cDNA
Danio rerio	SRX5725657	GSM3733699: Cre Injected 2; Danio rerio; RNA-Seq	NextSeq 500	GEO	SRP193485	Genome-wide strategies reveal downstream target genes of Npas4l associated with cardiovascular development in zebrafish [RNA-Seq 2]	SRS4663725	577.33	1	17749685	1318624367		RNA-Seq	TRANSCRIPTOMIC	cDNA
Danio rerio	SRX5725656	GSM3733698: Cre Injected 1; Danio rerio; RNA-Seq	NextSeq 500	GEO	SRP193485	Genome-wide strategies reveal downstream target genes of Npas4l associated with cardiovascular development in zebrafish [RNA-Seq 2]	SRS4663727	544.22	1	16655617	1238690565		RNA-Seq	TRANSCRIPTOMIC	cDNA
Danio rerio	SRX5725655	GSM3733697: Uninjected 2; Danio rerio; RNA-Seq	NextSeq 500	GEO	SRP193485	Genome-wide strategies reveal downstream target genes of Npas4l associated with cardiovascular development in zebrafish [RNA-Seq 2]	SRS4663726	617.32	1	18892344	1403915686		RNA-Seq	TRANSCRIPTOMIC	cDNA
Danio rerio	SRX5725654	GSM3733696: Uninjected 1; Danio rerio; RNA-Seq	NextSeq 500	GEO	SRP193485	Genome-wide strategies reveal downstream target genes of Npas4l associated with cardiovascular development in zebrafish [RNA-Seq 2]	SRS4663724	632.61	1	19389235	1439519955		RNA-Seq	TRANSCRIPTOMIC	cDNA
Danio rerio	SRX5725653	GSM3733690: Npas4l-KO 2; Danio rerio; RNA-Seq	NextSeq 500	GEO	SRP193484	Genome-wide strategies reveal downstream target genes of Npas4l associated with cardiovascular development in zebrafish [RNA-Seq 1]	SRS4663723	947.03	1	30480884	2188145091		RNA-Seq	TRANSCRIPTOMIC	cDNA
Danio rerio	SRX5725652	GSM3733689: Npas4l-KO 1; Danio rerio; RNA-Seq	NextSeq 500	GEO	SRP193484	Genome-wide strategies reveal downstream target genes of Npas4l associated with cardiovascular development in zebrafish [RNA-Seq 1]	SRS4663722	1051.06	1	33687089	2433253496		RNA-Seq	TRANSCRIPTOMIC	cDNA
Danio rerio	SRX5725651	GSM3733688: WT 2; Danio rerio; RNA-Seq	NextSeq 500	GEO	SRP193484	Genome-wide strategies reveal downstream target genes of Npas4l associated with cardiovascular development in zebrafish [RNA-Seq 1]	SRS4663720	1051.17	1	33941204	2431837029		RNA-Seq	TRANSCRIPTOMIC	cDNA
Danio rerio	SRX5725650	GSM3733687: WT 1; Danio rerio; RNA-Seq	NextSeq 500	GEO	SRP193484	Genome-wide strategies reveal downstream target genes of Npas4l associated with cardiovascular development in zebrafish [RNA-Seq 1]	SRS4663721	906.36	1	29339428	2100118003		RNA-Seq	TRANSCRIPTOMIC	cDNA
Danio rerio	SRX5724887	intestinal transcritome sequencing	Illumina NovaSeq 6000	Huazhong Agricultural University	SRP193452	fabp2 gene knockout (KO) and wild type (WT) zebrafish (Danio Rerio) intestinal transcriptome	SRS4662952	8073.04	1	70899695	21269908500	fabp2 gene KO Danio rerio	RNA-Seq	TRANSCRIPTOMIC	other
Danio rerio	SRX5724886	intestinal transcritome sequencing	Illumina NovaSeq 6000	Huazhong Agricultural University	SRP193452	fabp2 gene knockout (KO) and wild type (WT) zebrafish (Danio Rerio) intestinal transcriptome	SRS4662952	8842.19	1	78111917	23433575100	wild type Danio rerio	RNA-Seq	TRANSCRIPTOMIC	other
Coregonus lavaretus	SRX3865722	RNAseq_id61	Illumina HiSeq 2000	Universite Laval	SRP136771	whitefish species parallelism	SRS3108687	1238.28	1	30595792	3059579200	HI.3276.008.Index_2.LIB_61_R1.fastq.gz	RNA-Seq	TRANSCRIPTOMIC	PolyA
Coregonus lavaretus	SRX3865717	RNAseq_id46	Illumina HiSeq 2000	Universite Laval	SRP136771	whitefish species parallelism	SRS3108682	670.9	1	17235327	1723532700	HI.3276.006.Index_16.LIB_46_R1.fastq.gz	RNA-Seq	TRANSCRIPTOMIC	PolyA
Coregonus lavaretus	SRX3865703	RNAseq_id66	Illumina HiSeq 2000	Universite Laval	SRP136771	whitefish species parallelism	SRS3108669	1430.41	1	36016311	3601631100	HI.3274.001.Index_12.LIB_66_R1.fastq.gz	RNA-Seq	TRANSCRIPTOMIC	PolyA
Coregonus lavaretus	SRX3865698	RNAseq_id18	Illumina HiSeq 2000	Universite Laval	SRP136771	whitefish species parallelism	SRS3108664	1218.43	1	30904936	3090493600	HI.3276.003.Index_12.LIB_18_R1.fastq.gz	RNA-Seq	TRANSCRIPTOMIC	PolyA
Coregonus lavaretus	SRX3865684	RNAseq_id54	Illumina HiSeq 2000	Universite Laval	SRP136771	whitefish species parallelism	SRS3108650	978.76	1	24449486	2444948600	HI.3276.007.Index_12.LIB_54_R1.fastq.gz	RNA-Seq	TRANSCRIPTOMIC	PolyA
Coregonus lavaretus	SRX3865676	RNAseq_id48	Illumina HiSeq 2000	Universite Laval	SRP136771	whitefish species parallelism	SRS3108642	850.13	1	21936910	2193691000	HI.3276.006.Index_19.LIB_48_R1.fastq.gz	RNA-Seq	TRANSCRIPTOMIC	PolyA
Coregonus lavaretus	SRX3865666	RNAseq_id9	Illumina HiSeq 2000	Universite Laval	SRP136771	whitefish species parallelism	SRS3108632	923.31	1	23115781	2311578100	HI.3276.002.Index_15.LIB_9_R1.fastq.gz	RNA-Seq	TRANSCRIPTOMIC	PolyA
Acipenser oxyrinchus	SRX5717546	Trained_Acipenser_oxyrinchus_juvenile_48h_replicate2	Illumina HiSeq 2500	ZF-Screens B.V.	SRP193311	Acipenser oxyrinchus oxyrinchus Raw sequence reads	SRS4655966	448.91	1	17772106	906377406	Trained_Acipenser_oxyrinchus_juvenile_48h_replicate2	RNA-Seq	TRANSCRIPTOMIC	PCR
Acipenser oxyrinchus	SRX5717545	Trained_Acipenser_oxyrinchus_juvenile_48h_replicate1	Illumina HiSeq 2500	ZF-Screens B.V.	SRP193311	Acipenser oxyrinchus oxyrinchus Raw sequence reads	SRS4655965	514.7	1	20322818	1036463718	Trained_Acipenser_oxyrinchus_juvenile_48h_replicate1	RNA-Seq	TRANSCRIPTOMIC	PCR
Acipenser oxyrinchus	SRX5717544	Trained_Acipenser_oxyrinchus_juvenile_48h_replicate3	Illumina HiSeq 2500	ZF-Screens B.V.	SRP193311	Acipenser oxyrinchus oxyrinchus Raw sequence reads	SRS4655964	431.97	1	17019236	867981036	Trained_Acipenser_oxyrinchus_juvenile_48h_replicate3	RNA-Seq	TRANSCRIPTOMIC	PCR
Acipenser oxyrinchus	SRX5717543	Trained_Acipenser_oxyrinchus_juvenile_12h_replicate2	Illumina HiSeq 2500	ZF-Screens B.V.	SRP193311	Acipenser oxyrinchus oxyrinchus Raw sequence reads	SRS4655963	459.42	1	17767968	906166368	Trained_Acipenser_oxyrinchus_juvenile_12h_replicate2	RNA-Seq	TRANSCRIPTOMIC	PCR
Acipenser oxyrinchus	SRX5717542	Control_Acipenser_oxyrinchus_juvenile_24h_replicate1	Illumina HiSeq 2000	ZF-Screens B.V.	SRP193311	Acipenser oxyrinchus oxyrinchus Raw sequence reads	SRS4655962	462.66	1	18325012	934575612	Control_Acipenser_oxyrinchus_juvenile_24h_replicate1	RNA-Seq	TRANSCRIPTOMIC	PCR
Acipenser oxyrinchus	SRX5717541	Control_Acipenser_oxyrinchus_juvenile_24h_replicate2	Illumina HiSeq 1500	ZF-Screens B.V.	SRP193311	Acipenser oxyrinchus oxyrinchus Raw sequence reads	SRS4655961	399.15	1	15730922	802277022	Control_Acipenser_oxyrinchus_juvenile_24h_replicate2	RNA-Seq	TRANSCRIPTOMIC	PCR
Acipenser oxyrinchus	SRX5717540	Control_Acipenser_oxyrinchus_juvenile_24h_replicate3	Illumina HiSeq 1000	ZF-Screens B.V.	SRP193311	Acipenser oxyrinchus oxyrinchus Raw sequence reads	SRS4655960	435.07	1	17062827	870204177	Control_Acipenser_oxyrinchus_juvenile_24h_replicate3	RNA-Seq	TRANSCRIPTOMIC	PCR
Acipenser oxyrinchus	SRX5717539	Trained_Acipenser_oxyrinchus_juvenile_24h_replicate1	Illumina HiSeq 2500	ZF-Screens B.V.	SRP193311	Acipenser oxyrinchus oxyrinchus Raw sequence reads	SRS4655959	262.22	1	10316454	526139154	Trained_Acipenser_oxyrinchus_juvenile_24h_replicate1	RNA-Seq	TRANSCRIPTOMIC	PCR
Acipenser oxyrinchus	SRX5717538	Trained_Acipenser_oxyrinchus_juvenile_24h_replicate2	Illumina HiSeq 2500	ZF-Screens B.V.	SRP193311	Acipenser oxyrinchus oxyrinchus Raw sequence reads	SRS4655958	417.09	1	16338110	833243610	Trained_Acipenser_oxyrinchus_juvenile_24h_replicate2	RNA-Seq	TRANSCRIPTOMIC	PCR
Acipenser oxyrinchus	SRX5717537	Trained_Acipenser_oxyrinchus_juvenile_24h_replicate3	Illumina HiSeq 2500	ZF-Screens B.V.	SRP193311	Acipenser oxyrinchus oxyrinchus Raw sequence reads	SRS4655957	472.38	1	18535988	945335388	Trained_Acipenser_oxyrinchus_juvenile_24h_replicate3	RNA-Seq	TRANSCRIPTOMIC	PCR
Acipenser oxyrinchus	SRX5717536	Control_Acipenser_oxyrinchus_juvenile_48h_replicate1	Illumina HiSeq 2500	ZF-Screens B.V.	SRP193311	Acipenser oxyrinchus oxyrinchus Raw sequence reads	SRS4655956	456.1	1	17929823	914420973	Control_Acipenser_oxyrinchus_juvenile_48h_replicate1	RNA-Seq	TRANSCRIPTOMIC	PCR
Acipenser oxyrinchus	SRX5717535	Control_Acipenser_oxyrinchus_juvenile_48h_replicate2	Illumina HiSeq 2500	ZF-Screens B.V.	SRP193311	Acipenser oxyrinchus oxyrinchus Raw sequence reads	SRS4655955	426.9	1	16649981	849149031	Control_Acipenser_oxyrinchus_juvenile_48h_replicate2	RNA-Seq	TRANSCRIPTOMIC	PCR
Acipenser oxyrinchus	SRX5717534	Control_Acipenser_oxyrinchus_juvenile_48h_replicate3	Illumina HiSeq 2500	ZF-Screens B.V.	SRP193311	Acipenser oxyrinchus oxyrinchus Raw sequence reads	SRS4655954	416.69	1	16409717	836895567	Control_Acipenser_oxyrinchus_juvenile_48h_replicate3	RNA-Seq	TRANSCRIPTOMIC	PCR
Acipenser oxyrinchus	SRX5717533	Trained_Acipenser_oxyrinchus_juvenile_0h_replicate2	Illumina HiSeq 2500	ZF-Screens B.V.	SRP193311	Acipenser oxyrinchus oxyrinchus Raw sequence reads	SRS4655953	367.82	1	14427998	735827898	Trained_Acipenser_oxyrinchus_juvenile_0h_replicate2	RNA-Seq	TRANSCRIPTOMIC	PCR
Acipenser oxyrinchus	SRX5717532	Trained_Acipenser_oxyrinchus_juvenile_0h_replicate3	Illumina HiSeq 2500	ZF-Screens B.V.	SRP193311	Acipenser oxyrinchus oxyrinchus Raw sequence reads	SRS4655952	427.15	1	16833076	858486876	Trained_Acipenser_oxyrinchus_juvenile_0h_replicate3	RNA-Seq	TRANSCRIPTOMIC	PCR
Acipenser oxyrinchus	SRX5717531	Control_Acipenser_oxyrinchus_juvenile_12h_replicate1	Illumina HiSeq 2500	ZF-Screens B.V.	SRP193311	Acipenser oxyrinchus oxyrinchus Raw sequence reads	SRS4655951	437.36	1	17230976	878779776	Control_Acipenser_oxyrinchus_juvenile_12h_replicate1	RNA-Seq	TRANSCRIPTOMIC	PCR
Acipenser oxyrinchus	SRX5717530	Control_Acipenser_oxyrinchus_juvenile_12h_replicate2	Illumina HiSeq 2500	ZF-Screens B.V.	SRP193311	Acipenser oxyrinchus oxyrinchus Raw sequence reads	SRS4655950	428.99	1	16752368	854370768	Control_Acipenser_oxyrinchus_juvenile_12h_replicate2	RNA-Seq	TRANSCRIPTOMIC	PCR
Acipenser oxyrinchus	SRX5717529	Control_Acipenser_oxyrinchus_juvenile_0h_replicate1	Illumina HiSeq 2500	ZF-Screens B.V.	SRP193311	Acipenser oxyrinchus oxyrinchus Raw sequence reads	SRS4655949	387.78	1	15311401	780881451	Control_Acipenser_oxyrinchus_juvenile_0h_replicate1	RNA-Seq	TRANSCRIPTOMIC	PCR
Acipenser oxyrinchus	SRX5717528	Control_Acipenser_oxyrinchus_juvenile_oh_replicate2	Illumina HiSeq 2500	ZF-Screens B.V.	SRP193311	Acipenser oxyrinchus oxyrinchus Raw sequence reads	SRS4655948	450.89	1	17656067	900459417	Control_Acipenser_oxyrinchus_juvenile_oh_replicate2	RNA-Seq	TRANSCRIPTOMIC	PCR
Acipenser oxyrinchus	SRX5717527	Control_Acipenser_oxyrinchus_juvenile_0h_replicate3	Illumina HiSeq 2500	ZF-Screens B.V.	SRP193311	Acipenser oxyrinchus oxyrinchus Raw sequence reads	SRS4655947	438.63	1	17201988	877301388	Control_Acipenser_oxyrinchus_juvenile_0h_replicate3	RNA-Seq	TRANSCRIPTOMIC	PCR
Acipenser oxyrinchus	SRX5717526	Trained_Acipenser_oxyrinchus_juvenile_0h_replicate1	Illumina HiSeq 2500	ZF-Screens B.V.	SRP193311	Acipenser oxyrinchus oxyrinchus Raw sequence reads	SRS4655946	375.65	1	14745241	752007291	Trained_Acipenser_oxyrinchus_juvenile_0h_replicate1	RNA-Seq	TRANSCRIPTOMIC	PCR
Acipenser oxyrinchus	SRX5717525	Control_Acipenser_oxyrinchus_juvenile_12h_replicate3	Illumina HiSeq 2500	ZF-Screens B.V.	SRP193311	Acipenser oxyrinchus oxyrinchus Raw sequence reads	SRS4655945	416.12	1	16396431	836217981	Control_Acipenser_oxyrinchus_juvenile_12h_replicate3	RNA-Seq	TRANSCRIPTOMIC	PCR
Acipenser oxyrinchus	SRX5717524	Trained_Acipenser_oxyrinchus_juvenile_12h_replicate1	Illumina HiSeq 2500	ZF-Screens B.V.	SRP193311	Acipenser oxyrinchus oxyrinchus Raw sequence reads	SRS4655944	459.8	1	18029775	919518525	Trained_Acipenser_oxyrinchus_juvenile_12h_replicate1	RNA-Seq	TRANSCRIPTOMIC	PCR
Carassius gibelio	SRX5710651	KA	HiSeq X Ten	Soochow University	SRP193044	Small RNA transcriptome data of Carassius auratus kidney	SRS4649787	1173.31	1	42489631	1005529614	2	miRNA-Seq	TRANSCRIPTOMIC	PCR
Carassius gibelio	SRX5710650	K1	HiSeq X Ten	Soochow University	SRP193044	Small RNA transcriptome data of Carassius auratus kidney	SRS4649787	1028.64	1	35736402	946812964	1	miRNA-Seq	TRANSCRIPTOMIC	PCR
Carassius gibelio	SRX5710649	KH	HiSeq X Ten	Soochow University	SRP193044	Small RNA transcriptome data of Carassius auratus kidney	SRS4649787	1258.11	1	45216006	1097848127	3	miRNA-Seq	TRANSCRIPTOMIC	PCR
Danio rerio	SRX5707650	RNA-seq of zebrafish miR-430 KO	Illumina HiSeq 2000	Sun Yat-Sen University	SRP192957	zebrafish miR-430 KO transcriptome	SRS4646935	2639.42	1	18922524	3784504800	5065335	RNA-Seq	TRANSCRIPTOMIC	RT-PCR
Danio rerio	SRX5707649	RNA-seq of zebrafish miR-430 KO	Illumina HiSeq 2000	Sun Yat-Sen University	SRP192957	zebrafish miR-430 KO transcriptome	SRS4646934	2826.13	1	19786781	3957356200	5065334	RNA-Seq	TRANSCRIPTOMIC	RT-PCR
Danio rerio	SRX5707648	RNA-seq of zebrafish miR-430 KO	Illumina HiSeq 2000	Sun Yat-Sen University	SRP192957	zebrafish miR-430 KO transcriptome	SRS4646933	2394.97	1	17049932	3409986400	5065333	RNA-Seq	TRANSCRIPTOMIC	RT-PCR
Fundulus grandis	SRX5706572	GSM3729164: LDO 18; Fundulus grandis; RNA-Seq	Illumina HiSeq 2500	GEO	SRP192919	Combined Developmental Effects of Environmental Stressors and Polycyclic Aromatic Hydrocarbons on Fundulus grandis Larvae	SRS4645972	1003.34	1	8213434	1634946206		RNA-Seq	TRANSCRIPTOMIC	cDNA
Fundulus grandis	SRX5706571	GSM3729163: LDO 17; Fundulus grandis; RNA-Seq	Illumina HiSeq 2500	GEO	SRP192919	Combined Developmental Effects of Environmental Stressors and Polycyclic Aromatic Hydrocarbons on Fundulus grandis Larvae	SRS4645971	1177.29	1	9599317	1910548001		RNA-Seq	TRANSCRIPTOMIC	cDNA
Fundulus grandis	SRX5706570	GSM3729162: LDO 16; Fundulus grandis; RNA-Seq	Illumina HiSeq 2500	GEO	SRP192919	Combined Developmental Effects of Environmental Stressors and Polycyclic Aromatic Hydrocarbons on Fundulus grandis Larvae	SRS4645970	1015.37	1	8192056	1628410868		RNA-Seq	TRANSCRIPTOMIC	cDNA
Fundulus grandis	SRX5706569	GSM3729161: LDO 15; Fundulus grandis; RNA-Seq	Illumina HiSeq 2500	GEO	SRP192919	Combined Developmental Effects of Environmental Stressors and Polycyclic Aromatic Hydrocarbons on Fundulus grandis Larvae	SRS4645969	1935.61	1	15919660	3168240426		RNA-Seq	TRANSCRIPTOMIC	cDNA
Fundulus grandis	SRX5706568	GSM3729160: LDO 14; Fundulus grandis; RNA-Seq	Illumina HiSeq 2500	GEO	SRP192919	Combined Developmental Effects of Environmental Stressors and Polycyclic Aromatic Hydrocarbons on Fundulus grandis Larvae	SRS4645968	1010.36	1	8290274	1651050128		RNA-Seq	TRANSCRIPTOMIC	cDNA
Fundulus grandis	SRX5706567	GSM3729159: LDO 13; Fundulus grandis; RNA-Seq	Illumina HiSeq 2500	GEO	SRP192919	Combined Developmental Effects of Environmental Stressors and Polycyclic Aromatic Hydrocarbons on Fundulus grandis Larvae	SRS4645967	2142.65	1	17601548	3506278268		RNA-Seq	TRANSCRIPTOMIC	cDNA
Fundulus grandis	SRX5706566	GSM3729158: LDO 12; Fundulus grandis; RNA-Seq	Illumina HiSeq 2500	GEO	SRP192919	Combined Developmental Effects of Environmental Stressors and Polycyclic Aromatic Hydrocarbons on Fundulus grandis Larvae	SRS4645966	956.27	1	7945535	1584071225		RNA-Seq	TRANSCRIPTOMIC	cDNA
Fundulus grandis	SRX5706565	GSM3729157: LDO 11; Fundulus grandis; RNA-Seq	Illumina HiSeq 2500	GEO	SRP192919	Combined Developmental Effects of Environmental Stressors and Polycyclic Aromatic Hydrocarbons on Fundulus grandis Larvae	SRS4645965	2049.7	1	16851208	3355643897		RNA-Seq	TRANSCRIPTOMIC	cDNA
Fundulus grandis	SRX5706564	GSM3729156: LDO 10; Fundulus grandis; RNA-Seq	Illumina HiSeq 2500	GEO	SRP192919	Combined Developmental Effects of Environmental Stressors and Polycyclic Aromatic Hydrocarbons on Fundulus grandis Larvae	SRS4645964	993.8	1	8204973	1634421849		RNA-Seq	TRANSCRIPTOMIC	cDNA
Fundulus grandis	SRX5706563	GSM3729155: LDO 9; Fundulus grandis; RNA-Seq	Illumina HiSeq 2500	GEO	SRP192919	Combined Developmental Effects of Environmental Stressors and Polycyclic Aromatic Hydrocarbons on Fundulus grandis Larvae	SRS4645963	991.17	1	8229185	1640184706		RNA-Seq	TRANSCRIPTOMIC	cDNA
Fundulus grandis	SRX5706562	GSM3729154: LDO 8; Fundulus grandis; RNA-Seq	Illumina HiSeq 2500	GEO	SRP192919	Combined Developmental Effects of Environmental Stressors and Polycyclic Aromatic Hydrocarbons on Fundulus grandis Larvae	SRS4645962	1100.99	1	9168287	1827830013		RNA-Seq	TRANSCRIPTOMIC	cDNA
Fundulus grandis	SRX5706561	GSM3729153: LDO 7; Fundulus grandis; RNA-Seq	Illumina HiSeq 2500	GEO	SRP192919	Combined Developmental Effects of Environmental Stressors and Polycyclic Aromatic Hydrocarbons on Fundulus grandis Larvae	SRS4645961	1296.38	1	10798766	2151893728		RNA-Seq	TRANSCRIPTOMIC	cDNA
Fundulus grandis	SRX5706560	GSM3729152: HDO 23; Fundulus grandis; RNA-Seq	Illumina HiSeq 2500	GEO	SRP192919	Combined Developmental Effects of Environmental Stressors and Polycyclic Aromatic Hydrocarbons on Fundulus grandis Larvae	SRS4645960	1022.47	1	8289833	1649258615		RNA-Seq	TRANSCRIPTOMIC	cDNA
Fundulus grandis	SRX5706559	GSM3729151: HDO 22; Fundulus grandis; RNA-Seq	Illumina HiSeq 2500	GEO	SRP192919	Combined Developmental Effects of Environmental Stressors and Polycyclic Aromatic Hydrocarbons on Fundulus grandis Larvae	SRS4645959	1142.8	1	9227453	1834865350		RNA-Seq	TRANSCRIPTOMIC	cDNA
Fundulus grandis	SRX5706558	GSM3729150: HDO 21; Fundulus grandis; RNA-Seq	Illumina HiSeq 2500	GEO	SRP192919	Combined Developmental Effects of Environmental Stressors and Polycyclic Aromatic Hydrocarbons on Fundulus grandis Larvae	SRS4645958	947.69	1	7715385	1533598646		RNA-Seq	TRANSCRIPTOMIC	cDNA
Fundulus grandis	SRX5706557	GSM3729149: HDO 20; Fundulus grandis; RNA-Seq	Illumina HiSeq 2500	GEO	SRP192919	Combined Developmental Effects of Environmental Stressors and Polycyclic Aromatic Hydrocarbons on Fundulus grandis Larvae	SRS4645957	1097.22	1	8963580	1784970622		RNA-Seq	TRANSCRIPTOMIC	cDNA
Fundulus grandis	SRX5706556	GSM3729148: HDO 19; Fundulus grandis; RNA-Seq	Illumina HiSeq 2500	GEO	SRP192919	Combined Developmental Effects of Environmental Stressors and Polycyclic Aromatic Hydrocarbons on Fundulus grandis Larvae	SRS4645956	1075.9	1	8785412	1749088336		RNA-Seq	TRANSCRIPTOMIC	cDNA
Fundulus grandis	SRX5706555	GSM3729147: HDO 18; Fundulus grandis; RNA-Seq	Illumina HiSeq 2500	GEO	SRP192919	Combined Developmental Effects of Environmental Stressors and Polycyclic Aromatic Hydrocarbons on Fundulus grandis Larvae	SRS4645955	1105.8	1	9076812	1808123486		RNA-Seq	TRANSCRIPTOMIC	cDNA
Fundulus grandis	SRX5706554	GSM3729146: HDO 17; Fundulus grandis; RNA-Seq	Illumina HiSeq 2500	GEO	SRP192919	Combined Developmental Effects of Environmental Stressors and Polycyclic Aromatic Hydrocarbons on Fundulus grandis Larvae	SRS4645954	1203.9	1	9866437	1963919492		RNA-Seq	TRANSCRIPTOMIC	cDNA
Fundulus grandis	SRX5706553	GSM3729145: HDO 16; Fundulus grandis; RNA-Seq	Illumina HiSeq 2500	GEO	SRP192919	Combined Developmental Effects of Environmental Stressors and Polycyclic Aromatic Hydrocarbons on Fundulus grandis Larvae	SRS4645953	1080.18	1	8895224	1771335608		RNA-Seq	TRANSCRIPTOMIC	cDNA
Fundulus grandis	SRX5706552	GSM3729144: HDO 15; Fundulus grandis; RNA-Seq	Illumina HiSeq 2500	GEO	SRP192919	Combined Developmental Effects of Environmental Stressors and Polycyclic Aromatic Hydrocarbons on Fundulus grandis Larvae	SRS4645952	1057.46	1	8729465	1738931090		RNA-Seq	TRANSCRIPTOMIC	cDNA
Fundulus grandis	SRX5706551	GSM3729143: HDO 14; Fundulus grandis; RNA-Seq	Illumina HiSeq 2500	GEO	SRP192919	Combined Developmental Effects of Environmental Stressors and Polycyclic Aromatic Hydrocarbons on Fundulus grandis Larvae	SRS4645951	1107.51	1	9025650	1796160982		RNA-Seq	TRANSCRIPTOMIC	cDNA
Fundulus grandis	SRX5706550	GSM3729142: HDO 13; Fundulus grandis; RNA-Seq	Illumina HiSeq 2500	GEO	SRP192919	Combined Developmental Effects of Environmental Stressors and Polycyclic Aromatic Hydrocarbons on Fundulus grandis Larvae	SRS4645950	971.38	1	7950965	1582034871		RNA-Seq	TRANSCRIPTOMIC	cDNA
Fundulus grandis	SRX5706549	GSM3729141: HDO 12; Fundulus grandis; RNA-Seq	Illumina HiSeq 2500	GEO	SRP192919	Combined Developmental Effects of Environmental Stressors and Polycyclic Aromatic Hydrocarbons on Fundulus grandis Larvae	SRS4645949	1087.85	1	8841879	1759171507		RNA-Seq	TRANSCRIPTOMIC	cDNA
Fundulus grandis	SRX5706548	GSM3729140: HDO 11; Fundulus grandis; RNA-Seq	Illumina HiSeq 2500	GEO	SRP192919	Combined Developmental Effects of Environmental Stressors and Polycyclic Aromatic Hydrocarbons on Fundulus grandis Larvae	SRS4645948	1845.11	1	15080483	3003352871		RNA-Seq	TRANSCRIPTOMIC	cDNA
Fundulus grandis	SRX5706547	GSM3729139: HDO 10; Fundulus grandis; RNA-Seq	Illumina HiSeq 2500	GEO	SRP192919	Combined Developmental Effects of Environmental Stressors and Polycyclic Aromatic Hydrocarbons on Fundulus grandis Larvae	SRS4645947	1135.45	1	9436803	1882743279		RNA-Seq	TRANSCRIPTOMIC	cDNA
Fundulus grandis	SRX5706546	GSM3729138: HDO 9; Fundulus grandis; RNA-Seq	Illumina HiSeq 2500	GEO	SRP192919	Combined Developmental Effects of Environmental Stressors and Polycyclic Aromatic Hydrocarbons on Fundulus grandis Larvae	SRS4645946	1789.91	1	14558297	2898140856		RNA-Seq	TRANSCRIPTOMIC	cDNA
Fundulus grandis	SRX5706545	GSM3729137: HDO 8; Fundulus grandis; RNA-Seq	Illumina HiSeq 2500	GEO	SRP192919	Combined Developmental Effects of Environmental Stressors and Polycyclic Aromatic Hydrocarbons on Fundulus grandis Larvae	SRS4645945	1050.69	1	8617021	1716757148		RNA-Seq	TRANSCRIPTOMIC	cDNA
Fundulus grandis	SRX5706544	GSM3729136: HDO 7; Fundulus grandis; RNA-Seq	Illumina HiSeq 2500	GEO	SRP192919	Combined Developmental Effects of Environmental Stressors and Polycyclic Aromatic Hydrocarbons on Fundulus grandis Larvae	SRS4645944	1177.94	1	9602787	1911322433		RNA-Seq	TRANSCRIPTOMIC	cDNA
Fundulus grandis	SRX5706543	GSM3729135: HDO 6; Fundulus grandis; RNA-Seq	Illumina HiSeq 2500	GEO	SRP192919	Combined Developmental Effects of Environmental Stressors and Polycyclic Aromatic Hydrocarbons on Fundulus grandis Larvae	SRS4645943	993.23	1	8109485	1614758745		RNA-Seq	TRANSCRIPTOMIC	cDNA
Fundulus grandis	SRX5706542	GSM3729134: HDO 5; Fundulus grandis; RNA-Seq	Illumina HiSeq 2500	GEO	SRP192919	Combined Developmental Effects of Environmental Stressors and Polycyclic Aromatic Hydrocarbons on Fundulus grandis Larvae	SRS4645941	1372.53	1	11250100	2240712898		RNA-Seq	TRANSCRIPTOMIC	cDNA
Fundulus grandis	SRX5706541	GSM3729133: HDO 4; Fundulus grandis; RNA-Seq	Illumina HiSeq 2500	GEO	SRP192919	Combined Developmental Effects of Environmental Stressors and Polycyclic Aromatic Hydrocarbons on Fundulus grandis Larvae	SRS4645939	1511.8	1	12323614	2453247603		RNA-Seq	TRANSCRIPTOMIC	cDNA
Fundulus grandis	SRX5706540	GSM3729132: HDO 3; Fundulus grandis; RNA-Seq	Illumina HiSeq 2500	GEO	SRP192919	Combined Developmental Effects of Environmental Stressors and Polycyclic Aromatic Hydrocarbons on Fundulus grandis Larvae	SRS4645942	1193.88	1	9812189	1954507494		RNA-Seq	TRANSCRIPTOMIC	cDNA
Fundulus grandis	SRX5706539	GSM3729131: HDO 2; Fundulus grandis; RNA-Seq	Illumina HiSeq 2500	GEO	SRP192919	Combined Developmental Effects of Environmental Stressors and Polycyclic Aromatic Hydrocarbons on Fundulus grandis Larvae	SRS4645940	971.74	1	8022324	1598331898		RNA-Seq	TRANSCRIPTOMIC	cDNA
Fundulus grandis	SRX5706538	GSM3729130: HDO 1; Fundulus grandis; RNA-Seq	Illumina HiSeq 2500	GEO	SRP192919	Combined Developmental Effects of Environmental Stressors and Polycyclic Aromatic Hydrocarbons on Fundulus grandis Larvae	SRS4645938	1032.64	1	8494593	1691918266		RNA-Seq	TRANSCRIPTOMIC	cDNA
Danio rerio	SRX5704273	GSM3728533: erythroid cells: WT6; Danio rerio; RNA-Seq	NextSeq 500	GEO	SRP192854	RNA-seq of erythroid cells from 24 hours post fertilization sf3b1 mutant and sibling zebrafish	SRS4643334	3489.51	1	32335443	8611605345		RNA-Seq	TRANSCRIPTOMIC	cDNA
Danio rerio	SRX5704272	GSM3728532: erythroid cells: WT5; Danio rerio; RNA-Seq	NextSeq 500	GEO	SRP192854	RNA-seq of erythroid cells from 24 hours post fertilization sf3b1 mutant and sibling zebrafish	SRS4643333	3293	1	28906836	8110446942		RNA-Seq	TRANSCRIPTOMIC	cDNA
Danio rerio	SRX5704271	GSM3728531: erythroid cells: WT4; Danio rerio; RNA-Seq	NextSeq 500	GEO	SRP192854	RNA-seq of erythroid cells from 24 hours post fertilization sf3b1 mutant and sibling zebrafish	SRS4643332	3523.17	1	32957109	8627466135		RNA-Seq	TRANSCRIPTOMIC	cDNA
Danio rerio	SRX5704270	GSM3728530: erythroid cells: WT3; Danio rerio; RNA-Seq	NextSeq 500	GEO	SRP192854	RNA-seq of erythroid cells from 24 hours post fertilization sf3b1 mutant and sibling zebrafish	SRS4643331	3110.33	1	28099783	7675701402		RNA-Seq	TRANSCRIPTOMIC	cDNA
Danio rerio	SRX5704269	GSM3728529: erythroid cells: WT2; Danio rerio; RNA-Seq	NextSeq 500	GEO	SRP192854	RNA-seq of erythroid cells from 24 hours post fertilization sf3b1 mutant and sibling zebrafish	SRS4643330	3552.03	1	32236600	8749226933		RNA-Seq	TRANSCRIPTOMIC	cDNA
Danio rerio	SRX5704268	GSM3728528: erythroid cells: Mut6; Danio rerio; RNA-Seq	NextSeq 500	GEO	SRP192854	RNA-seq of erythroid cells from 24 hours post fertilization sf3b1 mutant and sibling zebrafish	SRS4643329	3302.56	1	29813232	7989745578		RNA-Seq	TRANSCRIPTOMIC	cDNA
Danio rerio	SRX5704267	GSM3728527: erythroid cells: Mut5; Danio rerio; RNA-Seq	NextSeq 500	GEO	SRP192854	RNA-seq of erythroid cells from 24 hours post fertilization sf3b1 mutant and sibling zebrafish	SRS4643327	3452.37	1	30812271	8500296799		RNA-Seq	TRANSCRIPTOMIC	cDNA
Danio rerio	SRX5704266	GSM3728526: erythroid cells: Mut4; Danio rerio; RNA-Seq	NextSeq 500	GEO	SRP192854	RNA-seq of erythroid cells from 24 hours post fertilization sf3b1 mutant and sibling zebrafish	SRS4643328	3382.08	1	32199684	8415322795		RNA-Seq	TRANSCRIPTOMIC	cDNA
Danio rerio	SRX5704265	GSM3728525: erythroid cells: Mut3; Danio rerio; RNA-Seq	NextSeq 500	GEO	SRP192854	RNA-seq of erythroid cells from 24 hours post fertilization sf3b1 mutant and sibling zebrafish	SRS4643326	2172.95	1	19350806	5373096143		RNA-Seq	TRANSCRIPTOMIC	cDNA
Danio rerio	SRX5704264	GSM3728524: erythroid cells: Mut1; Danio rerio; RNA-Seq	NextSeq 500	GEO	SRP192854	RNA-seq of erythroid cells from 24 hours post fertilization sf3b1 mutant and sibling zebrafish	SRS4643325	2953.7	1	27513744	7256147960		RNA-Seq	TRANSCRIPTOMIC	cDNA
Gadus morhua	ERX3201417	Illumina HiSeq 2000 paired end sequencing	Illumina HiSeq 2000		ERP113954	RNAseq of 48 Atlantic cod juveniles. Time-series of a Francisella noatunensis infection with parallell controls 6hrs, 2, 4 and 7 days post intraperitonal injection	ERS3175862	2659.22	1	20194104	4079209008	unspecified	RNA-Seq	TRANSCRIPTOMIC	Oligo-dT
Gadus morhua	ERX3201416	Illumina HiSeq 2000 paired end sequencing	Illumina HiSeq 2000		ERP113954	RNAseq of 48 Atlantic cod juveniles. Time-series of a Francisella noatunensis infection with parallell controls 6hrs, 2, 4 and 7 days post intraperitonal injection	ERS3175861	2737.07	1	20895268	4220844136	unspecified	RNA-Seq	TRANSCRIPTOMIC	Oligo-dT
Gadus morhua	ERX3201415	Illumina HiSeq 2000 paired end sequencing	Illumina HiSeq 2000		ERP113954	RNAseq of 48 Atlantic cod juveniles. Time-series of a Francisella noatunensis infection with parallell controls 6hrs, 2, 4 and 7 days post intraperitonal injection	ERS3175860	2933.34	1	22304571	4505523342	unspecified	RNA-Seq	TRANSCRIPTOMIC	Oligo-dT
Gadus morhua	ERX3201414	Illumina HiSeq 2000 paired end sequencing	Illumina HiSeq 2000		ERP113954	RNAseq of 48 Atlantic cod juveniles. Time-series of a Francisella noatunensis infection with parallell controls 6hrs, 2, 4 and 7 days post intraperitonal injection	ERS3175859	2977.82	1	22802486	4606102172	unspecified	RNA-Seq	TRANSCRIPTOMIC	Oligo-dT
Gadus morhua	ERX3201413	Illumina HiSeq 2000 paired end sequencing	Illumina HiSeq 2000		ERP113954	RNAseq of 48 Atlantic cod juveniles. Time-series of a Francisella noatunensis infection with parallell controls 6hrs, 2, 4 and 7 days post intraperitonal injection	ERS3175858	2653.79	1	20418936	4124625072	unspecified	RNA-Seq	TRANSCRIPTOMIC	Oligo-dT
Gadus morhua	ERX3201412	Illumina HiSeq 2000 paired end sequencing	Illumina HiSeq 2000		ERP113954	RNAseq of 48 Atlantic cod juveniles. Time-series of a Francisella noatunensis infection with parallell controls 6hrs, 2, 4 and 7 days post intraperitonal injection	ERS3175857	2493.29	1	18970531	3832047262	unspecified	RNA-Seq	TRANSCRIPTOMIC	Oligo-dT
Gadus morhua	ERX3201411	Illumina HiSeq 2000 paired end sequencing	Illumina HiSeq 2000		ERP113954	RNAseq of 48 Atlantic cod juveniles. Time-series of a Francisella noatunensis infection with parallell controls 6hrs, 2, 4 and 7 days post intraperitonal injection	ERS3175856	2651.09	1	20337349	4108144498	unspecified	RNA-Seq	TRANSCRIPTOMIC	Oligo-dT
Gadus morhua	ERX3201410	Illumina HiSeq 2000 paired end sequencing	Illumina HiSeq 2000		ERP113954	RNAseq of 48 Atlantic cod juveniles. Time-series of a Francisella noatunensis infection with parallell controls 6hrs, 2, 4 and 7 days post intraperitonal injection	ERS3175855	2517.11	1	19421821	3923207842	unspecified	RNA-Seq	TRANSCRIPTOMIC	Oligo-dT
Gadus morhua	ERX3201409	Illumina HiSeq 2000 paired end sequencing	Illumina HiSeq 2000		ERP113954	RNAseq of 48 Atlantic cod juveniles. Time-series of a Francisella noatunensis infection with parallell controls 6hrs, 2, 4 and 7 days post intraperitonal injection	ERS3175854	2830.88	1	21882238	4420212076	unspecified	RNA-Seq	TRANSCRIPTOMIC	Oligo-dT
Gadus morhua	ERX3201408	Illumina HiSeq 2000 paired end sequencing	Illumina HiSeq 2000		ERP113954	RNAseq of 48 Atlantic cod juveniles. Time-series of a Francisella noatunensis infection with parallell controls 6hrs, 2, 4 and 7 days post intraperitonal injection	ERS3175853	2765.53	1	21322683	4307181966	unspecified	RNA-Seq	TRANSCRIPTOMIC	Oligo-dT
Gadus morhua	ERX3201407	Illumina HiSeq 2000 paired end sequencing	Illumina HiSeq 2000		ERP113954	RNAseq of 48 Atlantic cod juveniles. Time-series of a Francisella noatunensis infection with parallell controls 6hrs, 2, 4 and 7 days post intraperitonal injection	ERS3175852	2292.79	1	17631255	3561513510	unspecified	RNA-Seq	TRANSCRIPTOMIC	Oligo-dT
Gadus morhua	ERX3201406	Illumina HiSeq 2000 paired end sequencing	Illumina HiSeq 2000		ERP113954	RNAseq of 48 Atlantic cod juveniles. Time-series of a Francisella noatunensis infection with parallell controls 6hrs, 2, 4 and 7 days post intraperitonal injection	ERS3175851	2696.45	1	20735976	4188667152	unspecified	RNA-Seq	TRANSCRIPTOMIC	Oligo-dT
Gadus morhua	ERX3201405	Illumina HiSeq 2000 paired end sequencing	Illumina HiSeq 2000		ERP113954	RNAseq of 48 Atlantic cod juveniles. Time-series of a Francisella noatunensis infection with parallell controls 6hrs, 2, 4 and 7 days post intraperitonal injection	ERS3175850	2740.73	1	22423928	4529633456	unspecified	RNA-Seq	TRANSCRIPTOMIC	Oligo-dT
Gadus morhua	ERX3201404	Illumina HiSeq 2000 paired end sequencing	Illumina HiSeq 2000		ERP113954	RNAseq of 48 Atlantic cod juveniles. Time-series of a Francisella noatunensis infection with parallell controls 6hrs, 2, 4 and 7 days post intraperitonal injection	ERS3175849	2222.52	1	17582649	3551695098	unspecified	RNA-Seq	TRANSCRIPTOMIC	Oligo-dT
Gadus morhua	ERX3201403	Illumina HiSeq 2000 paired end sequencing	Illumina HiSeq 2000		ERP113954	RNAseq of 48 Atlantic cod juveniles. Time-series of a Francisella noatunensis infection with parallell controls 6hrs, 2, 4 and 7 days post intraperitonal injection	ERS3175848	2518.47	1	19874359	4014620518	unspecified	RNA-Seq	TRANSCRIPTOMIC	Oligo-dT
Gadus morhua	ERX3201402	Illumina HiSeq 2000 paired end sequencing	Illumina HiSeq 2000		ERP113954	RNAseq of 48 Atlantic cod juveniles. Time-series of a Francisella noatunensis infection with parallell controls 6hrs, 2, 4 and 7 days post intraperitonal injection	ERS3175847	2592.47	1	20489493	4138877586	unspecified	RNA-Seq	TRANSCRIPTOMIC	Oligo-dT
Gadus morhua	ERX3201401	Illumina HiSeq 2000 paired end sequencing	Illumina HiSeq 2000		ERP113954	RNAseq of 48 Atlantic cod juveniles. Time-series of a Francisella noatunensis infection with parallell controls 6hrs, 2, 4 and 7 days post intraperitonal injection	ERS3175846	2388.84	1	18910188	3819857976	unspecified	RNA-Seq	TRANSCRIPTOMIC	Oligo-dT
Gadus morhua	ERX3201400	Illumina HiSeq 2000 paired end sequencing	Illumina HiSeq 2000		ERP113954	RNAseq of 48 Atlantic cod juveniles. Time-series of a Francisella noatunensis infection with parallell controls 6hrs, 2, 4 and 7 days post intraperitonal injection	ERS3175845	2241.54	1	17722151	3579874502	unspecified	RNA-Seq	TRANSCRIPTOMIC	Oligo-dT
Gadus morhua	ERX3201399	Illumina HiSeq 2000 paired end sequencing	Illumina HiSeq 2000		ERP113954	RNAseq of 48 Atlantic cod juveniles. Time-series of a Francisella noatunensis infection with parallell controls 6hrs, 2, 4 and 7 days post intraperitonal injection	ERS3175844	2909.65	1	22326450	4509942900	unspecified	RNA-Seq	TRANSCRIPTOMIC	Oligo-dT
Gadus morhua	ERX3201398	Illumina HiSeq 2000 paired end sequencing	Illumina HiSeq 2000		ERP113954	RNAseq of 48 Atlantic cod juveniles. Time-series of a Francisella noatunensis infection with parallell controls 6hrs, 2, 4 and 7 days post intraperitonal injection	ERS3175843	3218	1	24588740	4966925480	unspecified	RNA-Seq	TRANSCRIPTOMIC	Oligo-dT
Gadus morhua	ERX3201397	Illumina HiSeq 2000 paired end sequencing	Illumina HiSeq 2000		ERP113954	RNAseq of 48 Atlantic cod juveniles. Time-series of a Francisella noatunensis infection with parallell controls 6hrs, 2, 4 and 7 days post intraperitonal injection	ERS3175842	2766.91	1	21034845	4249038690	unspecified	RNA-Seq	TRANSCRIPTOMIC	Oligo-dT
Gadus morhua	ERX3201396	Illumina HiSeq 2000 paired end sequencing	Illumina HiSeq 2000		ERP113954	RNAseq of 48 Atlantic cod juveniles. Time-series of a Francisella noatunensis infection with parallell controls 6hrs, 2, 4 and 7 days post intraperitonal injection	ERS3175841	2854.27	1	21860205	4415761410	unspecified	RNA-Seq	TRANSCRIPTOMIC	Oligo-dT
Gadus morhua	ERX3201395	Illumina HiSeq 2000 paired end sequencing	Illumina HiSeq 2000		ERP113954	RNAseq of 48 Atlantic cod juveniles. Time-series of a Francisella noatunensis infection with parallell controls 6hrs, 2, 4 and 7 days post intraperitonal injection	ERS3175840	2442.01	1	18594863	3756162326	unspecified	RNA-Seq	TRANSCRIPTOMIC	Oligo-dT
Gadus morhua	ERX3201394	Illumina HiSeq 2000 paired end sequencing	Illumina HiSeq 2000		ERP113954	RNAseq of 48 Atlantic cod juveniles. Time-series of a Francisella noatunensis infection with parallell controls 6hrs, 2, 4 and 7 days post intraperitonal injection	ERS3175839	3027.9	1	23333444	4713355688	unspecified	RNA-Seq	TRANSCRIPTOMIC	Oligo-dT
Gadus morhua	ERX3201393	Illumina HiSeq 2000 paired end sequencing	Illumina HiSeq 2000		ERP113954	RNAseq of 48 Atlantic cod juveniles. Time-series of a Francisella noatunensis infection with parallell controls 6hrs, 2, 4 and 7 days post intraperitonal injection	ERS3175838	2004.52	1	16639614	3361202028	unspecified	RNA-Seq	TRANSCRIPTOMIC	Oligo-dT
Gadus morhua	ERX3201392	Illumina HiSeq 2000 paired end sequencing	Illumina HiSeq 2000		ERP113954	RNAseq of 48 Atlantic cod juveniles. Time-series of a Francisella noatunensis infection with parallell controls 6hrs, 2, 4 and 7 days post intraperitonal injection	ERS3175837	2034.12	1	16840960	3401873920	unspecified	RNA-Seq	TRANSCRIPTOMIC	Oligo-dT
Gadus morhua	ERX3201391	Illumina HiSeq 2000 paired end sequencing	Illumina HiSeq 2000		ERP113954	RNAseq of 48 Atlantic cod juveniles. Time-series of a Francisella noatunensis infection with parallell controls 6hrs, 2, 4 and 7 days post intraperitonal injection	ERS3175836	2154.2	1	17824272	3600502944	unspecified	RNA-Seq	TRANSCRIPTOMIC	Oligo-dT
Gadus morhua	ERX3201390	Illumina HiSeq 2000 paired end sequencing	Illumina HiSeq 2000		ERP113954	RNAseq of 48 Atlantic cod juveniles. Time-series of a Francisella noatunensis infection with parallell controls 6hrs, 2, 4 and 7 days post intraperitonal injection	ERS3175835	2101.32	1	17375323	3509815246	unspecified	RNA-Seq	TRANSCRIPTOMIC	Oligo-dT
Gadus morhua	ERX3201389	Illumina HiSeq 2000 paired end sequencing	Illumina HiSeq 2000		ERP113954	RNAseq of 48 Atlantic cod juveniles. Time-series of a Francisella noatunensis infection with parallell controls 6hrs, 2, 4 and 7 days post intraperitonal injection	ERS3175834	2061.63	1	17049394	3443977588	unspecified	RNA-Seq	TRANSCRIPTOMIC	Oligo-dT
Gadus morhua	ERX3201388	Illumina HiSeq 2000 paired end sequencing	Illumina HiSeq 2000		ERP113954	RNAseq of 48 Atlantic cod juveniles. Time-series of a Francisella noatunensis infection with parallell controls 6hrs, 2, 4 and 7 days post intraperitonal injection	ERS3175833	2048.22	1	16904542	3414717484	unspecified	RNA-Seq	TRANSCRIPTOMIC	Oligo-dT
Gadus morhua	ERX3201387	Illumina HiSeq 2000 paired end sequencing	Illumina HiSeq 2000		ERP113954	RNAseq of 48 Atlantic cod juveniles. Time-series of a Francisella noatunensis infection with parallell controls 6hrs, 2, 4 and 7 days post intraperitonal injection	ERS3175832	2103.4	1	17384632	3511695664	unspecified	RNA-Seq	TRANSCRIPTOMIC	Oligo-dT
Gadus morhua	ERX3201386	Illumina HiSeq 2000 paired end sequencing	Illumina HiSeq 2000		ERP113954	RNAseq of 48 Atlantic cod juveniles. Time-series of a Francisella noatunensis infection with parallell controls 6hrs, 2, 4 and 7 days post intraperitonal injection	ERS3175831	2109.96	1	17518829	3538803458	unspecified	RNA-Seq	TRANSCRIPTOMIC	Oligo-dT
Gadus morhua	ERX3201385	Illumina HiSeq 2000 paired end sequencing	Illumina HiSeq 2000		ERP113954	RNAseq of 48 Atlantic cod juveniles. Time-series of a Francisella noatunensis infection with parallell controls 6hrs, 2, 4 and 7 days post intraperitonal injection	ERS3175830	1989.31	1	16377602	3308275604	unspecified	RNA-Seq	TRANSCRIPTOMIC	Oligo-dT
Gadus morhua	ERX3201384	Illumina HiSeq 2000 paired end sequencing	Illumina HiSeq 2000		ERP113954	RNAseq of 48 Atlantic cod juveniles. Time-series of a Francisella noatunensis infection with parallell controls 6hrs, 2, 4 and 7 days post intraperitonal injection	ERS3175829	2108.13	1	17419824	3518804448	unspecified	RNA-Seq	TRANSCRIPTOMIC	Oligo-dT
Gadus morhua	ERX3201383	Illumina HiSeq 2000 paired end sequencing	Illumina HiSeq 2000		ERP113954	RNAseq of 48 Atlantic cod juveniles. Time-series of a Francisella noatunensis infection with parallell controls 6hrs, 2, 4 and 7 days post intraperitonal injection	ERS3175828	2270.32	1	18779047	3793367494	unspecified	RNA-Seq	TRANSCRIPTOMIC	Oligo-dT
Gadus morhua	ERX3201382	Illumina HiSeq 2000 paired end sequencing	Illumina HiSeq 2000		ERP113954	RNAseq of 48 Atlantic cod juveniles. Time-series of a Francisella noatunensis infection with parallell controls 6hrs, 2, 4 and 7 days post intraperitonal injection	ERS3175827	1660.46	1	13764132	2780354664	unspecified	RNA-Seq	TRANSCRIPTOMIC	Oligo-dT
Gadus morhua	ERX3201381	Illumina HiSeq 2000 paired end sequencing	Illumina HiSeq 2000		ERP113954	RNAseq of 48 Atlantic cod juveniles. Time-series of a Francisella noatunensis infection with parallell controls 6hrs, 2, 4 and 7 days post intraperitonal injection	ERS3175826	3080.28	1	22724437	4590336274	unspecified	RNA-Seq	TRANSCRIPTOMIC	Oligo-dT
Gadus morhua	ERX3201380	Illumina HiSeq 2000 paired end sequencing	Illumina HiSeq 2000		ERP113954	RNAseq of 48 Atlantic cod juveniles. Time-series of a Francisella noatunensis infection with parallell controls 6hrs, 2, 4 and 7 days post intraperitonal injection	ERS3175825	3567.5	1	26254577	5303424554	unspecified	RNA-Seq	TRANSCRIPTOMIC	Oligo-dT
Gadus morhua	ERX3201379	Illumina HiSeq 2000 paired end sequencing	Illumina HiSeq 2000		ERP113954	RNAseq of 48 Atlantic cod juveniles. Time-series of a Francisella noatunensis infection with parallell controls 6hrs, 2, 4 and 7 days post intraperitonal injection	ERS3175824	3959.28	1	29076534	5873459868	unspecified	RNA-Seq	TRANSCRIPTOMIC	Oligo-dT
Gadus morhua	ERX3201378	Illumina HiSeq 2000 paired end sequencing	Illumina HiSeq 2000		ERP113954	RNAseq of 48 Atlantic cod juveniles. Time-series of a Francisella noatunensis infection with parallell controls 6hrs, 2, 4 and 7 days post intraperitonal injection	ERS3175823	3876.09	1	28500809	5757163418	unspecified	RNA-Seq	TRANSCRIPTOMIC	Oligo-dT
Gadus morhua	ERX3201377	Illumina HiSeq 2000 paired end sequencing	Illumina HiSeq 2000		ERP113954	RNAseq of 48 Atlantic cod juveniles. Time-series of a Francisella noatunensis infection with parallell controls 6hrs, 2, 4 and 7 days post intraperitonal injection	ERS3175822	4030.48	1	29655023	5990314646	unspecified	RNA-Seq	TRANSCRIPTOMIC	Oligo-dT
Gadus morhua	ERX3201376	Illumina HiSeq 2000 paired end sequencing	Illumina HiSeq 2000		ERP113954	RNAseq of 48 Atlantic cod juveniles. Time-series of a Francisella noatunensis infection with parallell controls 6hrs, 2, 4 and 7 days post intraperitonal injection	ERS3175821	3782.44	1	27845754	5624842308	unspecified	RNA-Seq	TRANSCRIPTOMIC	Oligo-dT
Gadus morhua	ERX3201375	Illumina HiSeq 2000 paired end sequencing	Illumina HiSeq 2000		ERP113954	RNAseq of 48 Atlantic cod juveniles. Time-series of a Francisella noatunensis infection with parallell controls 6hrs, 2, 4 and 7 days post intraperitonal injection	ERS3175820	2753.91	1	20690460	4179472920	unspecified	RNA-Seq	TRANSCRIPTOMIC	Oligo-dT
Gadus morhua	ERX3201374	Illumina HiSeq 2000 paired end sequencing	Illumina HiSeq 2000		ERP113954	RNAseq of 48 Atlantic cod juveniles. Time-series of a Francisella noatunensis infection with parallell controls 6hrs, 2, 4 and 7 days post intraperitonal injection	ERS3175819	2729.07	1	20425484	4125947768	unspecified	RNA-Seq	TRANSCRIPTOMIC	Oligo-dT
Gadus morhua	ERX3201373	Illumina HiSeq 2000 paired end sequencing	Illumina HiSeq 2000		ERP113954	RNAseq of 48 Atlantic cod juveniles. Time-series of a Francisella noatunensis infection with parallell controls 6hrs, 2, 4 and 7 days post intraperitonal injection	ERS3175818	3129.38	1	23430842	4733030084	unspecified	RNA-Seq	TRANSCRIPTOMIC	Oligo-dT
Gadus morhua	ERX3201372	Illumina HiSeq 2000 paired end sequencing	Illumina HiSeq 2000		ERP113954	RNAseq of 48 Atlantic cod juveniles. Time-series of a Francisella noatunensis infection with parallell controls 6hrs, 2, 4 and 7 days post intraperitonal injection	ERS3175817	3162.41	1	23862413	4820207426	unspecified	RNA-Seq	TRANSCRIPTOMIC	Oligo-dT
Gadus morhua	ERX3201371	Illumina HiSeq 2000 paired end sequencing	Illumina HiSeq 2000		ERP113954	RNAseq of 48 Atlantic cod juveniles. Time-series of a Francisella noatunensis infection with parallell controls 6hrs, 2, 4 and 7 days post intraperitonal injection	ERS3175816	3756.47	1	28126883	5681630366	unspecified	RNA-Seq	TRANSCRIPTOMIC	Oligo-dT
Gadus morhua	ERX3201370	Illumina HiSeq 2000 paired end sequencing	Illumina HiSeq 2000		ERP113954	RNAseq of 48 Atlantic cod juveniles. Time-series of a Francisella noatunensis infection with parallell controls 6hrs, 2, 4 and 7 days post intraperitonal injection	ERS3175815	3326.2	1	24971955	5044334910	unspecified	RNA-Seq	TRANSCRIPTOMIC	Oligo-dT
Sillago sinica	SRX5667614	Iso-seq of Sillago sinica: adult male muscle	Sequel	Ocean Uninversity of China	SRP191963	PacBio SMRT transcriptome of Chinese sillago, Sillago sinica	SRS4610569	1256.96	1	3039651	5168511612	pacbio_2-6K-2	FL-cDNA	TRANSCRIPTOMIC	cDNA
Sillago sinica	SRX5667613	Iso-seq of Sillago sinica: adult male muscle	Sequel	Ocean Uninversity of China	SRP191963	PacBio SMRT transcriptome of Chinese sillago, Sillago sinica	SRS4610568	1665.99	1	4641383	6839056399	pacbio_1-3K	FL-cDNA	TRANSCRIPTOMIC	cDNA
Sillago sinica	SRX5667612	Iso-seq of Sillago sinica: adult male muscle	Sequel	Ocean Uninversity of China	SRP191963	PacBio SMRT transcriptome of Chinese sillago, Sillago sinica	SRS4610567	1079.83	1	2597722	4440787908	pacbio_2-6K-1	FL-cDNA	TRANSCRIPTOMIC	cDNA
Gasterosteus aculeatus	SRX5655313	FORS_F1HYB_Male.gill.RNAseq	Illumina HiSeq 3000	Friedrich Miescher Laboratory of the Max Planck So	SRP191488	Predominance of cis-regulatory changes in parallel expression divergence of sticklebacks	SRS4600224	7332.44	1	68898387	19934713872	c214_F1_1_FM.gill.RNAseq	RNA-Seq	TRANSCRIPTOMIC	cDNA
Gasterosteus aculeatus	SRX5655312	SHEL_F1HYB_Female.gill.RNAseq	Illumina HiSeq 3000	Friedrich Miescher Laboratory of the Max Planck So	SRP191488	Predominance of cis-regulatory changes in parallel expression divergence of sticklebacks	SRS4600223	7008.83	1	64948620	18767372394	c214_F1_1_M.gill.RNAseq	RNA-Seq	TRANSCRIPTOMIC	cDNA
Gasterosteus aculeatus	SRX5655311	FORS_F1HYB_Male.gill.RNAseq	Illumina HiSeq 3000	Friedrich Miescher Laboratory of the Max Planck So	SRP191488	Predominance of cis-regulatory changes in parallel expression divergence of sticklebacks	SRS4600221	7635.35	1	69703889	20292828057	c212_F1_2_FM.gill.RNAseq	RNA-Seq	TRANSCRIPTOMIC	cDNA
Gasterosteus aculeatus	SRX5655310	FORS_F1HYB_Female.gill.RNAseq	Illumina HiSeq 3000	Friedrich Miescher Laboratory of the Max Planck So	SRP191488	Predominance of cis-regulatory changes in parallel expression divergence of sticklebacks	SRS4600220	6476.03	1	58684435	17044994061	c212_F1_2_M.gill.RNAseq	RNA-Seq	TRANSCRIPTOMIC	cDNA
Gasterosteus aculeatus	SRX5655309	FORS_F1HYB_Female.gill.RNAseq	Illumina HiSeq 3000	Friedrich Miescher Laboratory of the Max Planck So	SRP191488	Predominance of cis-regulatory changes in parallel expression divergence of sticklebacks	SRS4600222	6489.92	1	59310406	17350948874	c212_F1_1_FM.gill.RNAseq	RNA-Seq	TRANSCRIPTOMIC	cDNA
Gasterosteus aculeatus	SRX5655308	FORS_F1HYB_Female.gill.RNAseq	Illumina HiSeq 3000	Friedrich Miescher Laboratory of the Max Planck So	SRP191488	Predominance of cis-regulatory changes in parallel expression divergence of sticklebacks	SRS4600218	6631.9	1	62181014	17910554833	c212_F1_1_M.gill.RNAseq	RNA-Seq	TRANSCRIPTOMIC	cDNA
Gasterosteus aculeatus	SRX5655305	TYNE_FW_Female.gill.RNAseq	Illumina HiSeq 3000	Friedrich Miescher Laboratory of the Max Planck So	SRP191488	Predominance of cis-regulatory changes in parallel expression divergence of sticklebacks	SRS4600216	12823.2	1	106055099	30936195470	c172_P_532_F.gill.RNAseq	RNA-Seq	TRANSCRIPTOMIC	cDNA
Gasterosteus aculeatus	SRX5655304	TYNE_MAR_Female_Parent.gill.RNAseq	Illumina HiSeq 3000	Friedrich Miescher Laboratory of the Max Planck So	SRP191488	Predominance of cis-regulatory changes in parallel expression divergence of sticklebacks	SRS4600214	10056.7	1	85559331	24711220623	c172_P_533_M.gill.RNAseq	RNA-Seq	TRANSCRIPTOMIC	cDNA
Gasterosteus aculeatus	SRX5655303	TYNE_FW_Male_Parent.gill.RNAseq	Illumina HiSeq 3000	Friedrich Miescher Laboratory of the Max Planck So	SRP191488	Predominance of cis-regulatory changes in parallel expression divergence of sticklebacks	SRS4600215	6969.4	1	66985785	18725281483	c208_P_321_FM.gill.RNAseq	RNA-Seq	TRANSCRIPTOMIC	cDNA
Gasterosteus aculeatus	SRX5655302	TYNE_FW_Female.gill.RNAseq	Illumina HiSeq 3000	Friedrich Miescher Laboratory of the Max Planck So	SRP191488	Predominance of cis-regulatory changes in parallel expression divergence of sticklebacks	SRS4600213	6397.29	1	59109229	16975026457	c208_P_531_M.gill.RNAseq	RNA-Seq	TRANSCRIPTOMIC	cDNA
Gasterosteus aculeatus	SRX5655301	FORS_FW_Male.gill.RNAseq	Illumina HiSeq 3000	Friedrich Miescher Laboratory of the Max Planck So	SRP191488	Predominance of cis-regulatory changes in parallel expression divergence of sticklebacks	SRS4600211	6299.03	1	58501012	17020179267	c214_P_512_M.gill.RNAseq	RNA-Seq	TRANSCRIPTOMIC	cDNA
Gasterosteus aculeatus	SRX5655300	SHEL_FW_Male.gill.RNAseq	Illumina HiSeq 3000	Friedrich Miescher Laboratory of the Max Planck So	SRP191488	Predominance of cis-regulatory changes in parallel expression divergence of sticklebacks	SRS4600212	7701.04	1	71501877	20691896218	c214_P_524_FM.gill.RNAseq	RNA-Seq	TRANSCRIPTOMIC	cDNA
Gasterosteus aculeatus	SRX5655299	SHEL_MAR_Female.gill.RNAseq	Illumina HiSeq 3000	Friedrich Miescher Laboratory of the Max Planck So	SRP191488	Predominance of cis-regulatory changes in parallel expression divergence of sticklebacks	SRS4600210	7432.13	1	68630940	19819149588	c169_P_342_M.gill.RNAseq	RNA-Seq	TRANSCRIPTOMIC	cDNA
Gasterosteus aculeatus	SRX5655298	TYNE_MAR_Male.gill.RNAseq	Illumina HiSeq 3000	Friedrich Miescher Laboratory of the Max Planck So	SRP191488	Predominance of cis-regulatory changes in parallel expression divergence of sticklebacks	SRS4600209	5818.58	1	52382642	15464792643	c169_P_432_FM.gill.RNAseq	RNA-Seq	TRANSCRIPTOMIC	cDNA
Gasterosteus aculeatus	SRX5655295	LITC_F1HYB_Male.gill.RNAseq	Illumina HiSeq 3000	Friedrich Miescher Laboratory of the Max Planck So	SRP191488	Predominance of cis-regulatory changes in parallel expression divergence of sticklebacks	SRS4600206	6613.19	1	60632595	17552081812	c212_P_454_FM.gill.RNAseq	RNA-Seq	TRANSCRIPTOMIC	cDNA
Gasterosteus aculeatus	SRX5655294	FORS_MAR_Female.gill.RNAseq	Illumina HiSeq 3000	Friedrich Miescher Laboratory of the Max Planck So	SRP191488	Predominance of cis-regulatory changes in parallel expression divergence of sticklebacks	SRS4600205	8497.09	1	78627528	22769808142	c212_P_551_M.gill.RNAseq	RNA-Seq	TRANSCRIPTOMIC	cDNA
Gasterosteus aculeatus	SRX5655289	SHEL_F1HYB_Female.gill.RNAseq	Illumina HiSeq 3000	Friedrich Miescher Laboratory of the Max Planck So	SRP191488	Predominance of cis-regulatory changes in parallel expression divergence of sticklebacks	SRS4600200	7953.92	1	74888589	21616297412	c214_F1_2_M.gill.RNAseq	RNA-Seq	TRANSCRIPTOMIC	cDNA
Gasterosteus aculeatus	SRX5655288	SHEL_F1HYB_Male.gill.RNAseq	Illumina HiSeq 3000	Friedrich Miescher Laboratory of the Max Planck So	SRP191488	Predominance of cis-regulatory changes in parallel expression divergence of sticklebacks	SRS4600201	6128.97	1	56997369	16527484150	c214_F1_2_FM.gill.RNAseq	RNA-Seq	TRANSCRIPTOMIC	cDNA
Gasterosteus aculeatus	SRX5655287	LITC_F1HYB_Female.gill.RNAseq	Illumina HiSeq 3000	Friedrich Miescher Laboratory of the Max Planck So	SRP191488	Predominance of cis-regulatory changes in parallel expression divergence of sticklebacks	SRS4600198	7804.83	1	65256014	18903269408	c363_F1_2_M.gill.RNAseq	RNA-Seq	TRANSCRIPTOMIC	cDNA
Gasterosteus aculeatus	SRX5655286	TYNE_F1HYB_Male.gill.RNAseq	Illumina HiSeq 3000	Friedrich Miescher Laboratory of the Max Planck So	SRP191488	Predominance of cis-regulatory changes in parallel expression divergence of sticklebacks	SRS4600195	6634.29	1	56618161	16387371851	c363_F1_2_F.gill.RNAseq	RNA-Seq	TRANSCRIPTOMIC	cDNA
Gasterosteus aculeatus	SRX5655285	LITC_F1HYB_Female.gill.RNAseq	Illumina HiSeq 3000	Friedrich Miescher Laboratory of the Max Planck So	SRP191488	Predominance of cis-regulatory changes in parallel expression divergence of sticklebacks	SRS4600196	7582.52	1	58946464	17255490273	c363_F1_1_M.gill.RNAseq	RNA-Seq	TRANSCRIPTOMIC	cDNA
Gasterosteus aculeatus	SRX5655284	LITC_F1HYB_Male.gill.RNAseq	Illumina HiSeq 3000	Friedrich Miescher Laboratory of the Max Planck So	SRP191488	Predominance of cis-regulatory changes in parallel expression divergence of sticklebacks	SRS4600197	10040.4	1	83904294	24581388078	c363_F1_1_F.gill.RNAseq	RNA-Seq	TRANSCRIPTOMIC	cDNA
Gasterosteus aculeatus	SRX5655283	TYNE_F1HYB_Female.gill.RNAseq	Illumina HiSeq 3000	Friedrich Miescher Laboratory of the Max Planck So	SRP191488	Predominance of cis-regulatory changes in parallel expression divergence of sticklebacks	SRS4600194	3695.63	1	30181816	8779741697	c172_F1_20_M.gill.RNAseq	RNA-Seq	TRANSCRIPTOMIC	cDNA
Gasterosteus aculeatus	SRX5655282	SHEL_F1HYB_Male.gill.RNAseq	Illumina HiSeq 3000	Friedrich Miescher Laboratory of the Max Planck So	SRP191488	Predominance of cis-regulatory changes in parallel expression divergence of sticklebacks	SRS4600193	5734.52	1	47769616	13828744501	c172_F1_20_F.gill.RNAseq	RNA-Seq	TRANSCRIPTOMIC	cDNA
Gasterosteus aculeatus	SRX5655281	TYNE_F1HYB_Female.gill.RNAseq	Illumina HiSeq 3000	Friedrich Miescher Laboratory of the Max Planck So	SRP191488	Predominance of cis-regulatory changes in parallel expression divergence of sticklebacks	SRS4600192	5687.47	1	48546482	13890469173	c172_F1_04_M.gill.RNAseq	RNA-Seq	TRANSCRIPTOMIC	cDNA
Gasterosteus aculeatus	SRX5655280	TYNE_F1HYB_Male.gill.RNAseq	Illumina HiSeq 3000	Friedrich Miescher Laboratory of the Max Planck So	SRP191488	Predominance of cis-regulatory changes in parallel expression divergence of sticklebacks	SRS4600189	3882.33	1	33628847	9653216948	c172_F1_04_F.gill.RNAseq	RNA-Seq	TRANSCRIPTOMIC	cDNA
Gasterosteus aculeatus	SRX5655268	TYNE_MAR_Male.gill.RNAseq	Illumina HiSeq 3000	Friedrich Miescher Laboratory of the Max Planck So	SRP191488	Predominance of cis-regulatory changes in parallel expression divergence of sticklebacks	SRS4600179	7838.96	1	73428112	21007069232	c209_P_341_FM.gill.RNAseq	RNA-Seq	TRANSCRIPTOMIC	cDNA
Gasterosteus aculeatus	SRX5655267	TYNE_MAR_Female.gill.RNAseq	Illumina HiSeq 3000	Friedrich Miescher Laboratory of the Max Planck So	SRP191488	Predominance of cis-regulatory changes in parallel expression divergence of sticklebacks	SRS4600180	6962.6	1	65269545	18716416163	c209_P_422_M.gill.RNAseq	RNA-Seq	TRANSCRIPTOMIC	cDNA
Gasterosteus aculeatus	SRX5655266	LITC_FW_Female.gill.RNAseq	Illumina HiSeq 3000	Friedrich Miescher Laboratory of the Max Planck So	SRP191488	Predominance of cis-regulatory changes in parallel expression divergence of sticklebacks	SRS4600177	10555.3	1	88302835	25679201926	c363_P_FC08_F.gill.RNAseq	RNA-Seq	TRANSCRIPTOMIC	cDNA
Gasterosteus aculeatus	SRX5655265	LITC_MAR_Female_Parent.gill.RNAseq	Illumina HiSeq 3000	Friedrich Miescher Laboratory of the Max Planck So	SRP191488	Predominance of cis-regulatory changes in parallel expression divergence of sticklebacks	SRS4600176	5660.07	1	48260509	14027086513	c363_P_FC18_M.gill.RNAseq	RNA-Seq	TRANSCRIPTOMIC	cDNA
Gasterosteus aculeatus	SRX5655264	LITC_FW_Female.gill.RNAseq	Illumina HiSeq 3000	Friedrich Miescher Laboratory of the Max Planck So	SRP191488	Predominance of cis-regulatory changes in parallel expression divergence of sticklebacks	SRS4600175	8963.32	1	70892054	20521054962	c358_P_FC09_M.gill.RNAseq	RNA-Seq	TRANSCRIPTOMIC	cDNA
Gasterosteus aculeatus	SRX5655263	LITC_MAR_Male.gill.RNAseq	Illumina HiSeq 3000	Friedrich Miescher Laboratory of the Max Planck So	SRP191488	Predominance of cis-regulatory changes in parallel expression divergence of sticklebacks	SRS4600173	6965.32	1	57761836	16745486653	c358_P_FC12_F.gill.RNAseq	RNA-Seq	TRANSCRIPTOMIC	cDNA
Gasterosteus aculeatus	SRX5655262	LITC_FW_Male.gill.RNAseq	Illumina HiSeq 3000	Friedrich Miescher Laboratory of the Max Planck So	SRP191488	Predominance of cis-regulatory changes in parallel expression divergence of sticklebacks	SRS4600172	6557.8	1	55308878	16072655028	c357_P_FC06_M.gill.RNAseq	RNA-Seq	TRANSCRIPTOMIC	cDNA
Gasterosteus aculeatus	SRX5655261	LITC_MAR_Male.gill.RNAseq	Illumina HiSeq 3000	Friedrich Miescher Laboratory of the Max Planck So	SRP191488	Predominance of cis-regulatory changes in parallel expression divergence of sticklebacks	SRS4600174	6839.11	1	57900998	16755469653	c357_P_FC14_F.gill.RNAseq	RNA-Seq	TRANSCRIPTOMIC	cDNA
Gasterosteus aculeatus	SRX5655260	TYNE_FW_Male.gill.RNAseq	Illumina HiSeq 3000	Friedrich Miescher Laboratory of the Max Planck So	SRP191488	Predominance of cis-regulatory changes in parallel expression divergence of sticklebacks	SRS4600170	5477.3	1	45637184	13213628388	c353_P_FC05_F.gill.RNAseq	RNA-Seq	TRANSCRIPTOMIC	cDNA
Gasterosteus aculeatus	SRX5655259	LITC_MAR_Female.gill.RNAseq	Illumina HiSeq 3000	Friedrich Miescher Laboratory of the Max Planck So	SRP191488	Predominance of cis-regulatory changes in parallel expression divergence of sticklebacks	SRS4600171	8508.27	1	70877200	20634451294	c353_P_FC15_M.gill.RNAseq	RNA-Seq	TRANSCRIPTOMIC	cDNA
Scophthalmus maximus	SRX5650163	1 h	Illumina HiSeq 2500	Qingdao Agricultural University	SRP191266	Integrated analysis of miRNA and mRNA expression profiles in turbot (Scophthalmus maximus L.) intestine following Vibrio anguillarum infection	SRS4595509	3888.56	1	38015971	11404791300	1 h	RNA-Seq	TRANSCRIPTOMIC	PCR
Scophthalmus maximus	SRX5650162	0 h	Illumina HiSeq 2500	Qingdao Agricultural University	SRP191266	Integrated analysis of miRNA and mRNA expression profiles in turbot (Scophthalmus maximus L.) intestine following Vibrio anguillarum infection	SRS4595508	4529.95	1	44224326	13267297800	0 h	RNA-Seq	TRANSCRIPTOMIC	PCR
Scophthalmus maximus	SRX5650161	12 h	Illumina HiSeq 2500	Qingdao Agricultural University	SRP191266	Integrated analysis of miRNA and mRNA expression profiles in turbot (Scophthalmus maximus L.) intestine following Vibrio anguillarum infection	SRS4595507	5359.15	1	53286038	15985811400	12 h	RNA-Seq	TRANSCRIPTOMIC	PCR
Scophthalmus maximus	SRX5650160	4 h	Illumina HiSeq 2500	Qingdao Agricultural University	SRP191266	Integrated analysis of miRNA and mRNA expression profiles in turbot (Scophthalmus maximus L.) intestine following Vibrio anguillarum infection	SRS4595506	4359.04	1	42271537	12681461100	4 h	RNA-Seq	TRANSCRIPTOMIC	PCR
Clupea harengus	ERX3291635	unspecified paired end sequencing; Raw reads: Ch_RNA_heart	unspecified	UPPSALA UNIVERISTY	ERP113802	Chromosome-level assembly of Atlantic herring (Clupea harengus)	ERS3348687	26107.9	1	192374378	38474875600		RNA-Seq	TRANSCRIPTOMIC	cDNA
Clupea harengus	ERX3290873	unspecified paired end sequencing; Raw reads: Ch_RNA_intestine	unspecified	UPPSALA UNIVERISTY	ERP113802	Chromosome-level assembly of Atlantic herring (Clupea harengus)	ERS3348686	25251.5	1	186334887	37266977400		RNA-Seq	TRANSCRIPTOMIC	cDNA
Danio rerio	SRX5649486	RNA-Seq of 24hpf Danio rerio WT	Illumina HiSeq 2500	Creighton University	SRP191202	Zebrafish Otolith Biomineralization Requires Polyketide Synthase	SRS4594851	2052.92	1	46627860	4678276912	WT	RNA-Seq	TRANSCRIPTOMIC	RANDOM
Danio rerio	SRX5649485	RNA-Seq of 24hpf Danio rerio nco	Illumina HiSeq 2500	Creighton University	SRP191202	Zebrafish Otolith Biomineralization Requires Polyketide Synthase	SRS4594850	1809.92	1	41065807	4123578221	nco	RNA-Seq	TRANSCRIPTOMIC	RANDOM
Clupea harengus	ERX3290261	unspecified paired end sequencing; Raw reads: Ch_RNA_eye	unspecified	UPPSALA UNIVERISTY	ERP113802	Chromosome-level assembly of Atlantic herring (Clupea harengus)	ERS3348688	27605.2	1	205348590	41069718000		RNA-Seq	TRANSCRIPTOMIC	cDNA
Clupea harengus	ERX3290222	unspecified paired end sequencing; Raw reads: Ch_RNA_brain	unspecified	UPPSALA UNIVERISTY	ERP113802	Chromosome-level assembly of Atlantic herring (Clupea harengus)	ERS3348689	25908.7	1	191604515	38320903000		RNA-Seq	TRANSCRIPTOMIC	cDNA
Clupea harengus	ERX3289465	unspecified paired end sequencing; Raw reads: Ch_RNA_kidney	unspecified	UPPSALA UNIVERISTY	ERP113802	Chromosome-level assembly of Atlantic herring (Clupea harengus)	ERS3348685	31231.2	1	206018195	42439748170		RNA-Seq	TRANSCRIPTOMIC	cDNA
Clupea harengus	ERX3289464	unspecified paired end sequencing; Raw reads: Ch_RNA_liver	unspecified	UPPSALA UNIVERISTY	ERP113802	Chromosome-level assembly of Atlantic herring (Clupea harengus)	ERS3348684	29452.3	1	196990727	40580089762		RNA-Seq	TRANSCRIPTOMIC	cDNA
Clupea harengus	ERX3289287	unspecified paired end sequencing; Raw reads: Ch_RNA_muscle	unspecified	UPPSALA UNIVERISTY	ERP113802	Chromosome-level assembly of Atlantic herring (Clupea harengus)	ERS3348683	8025.77	1	58033226	11722711652		RNA-Seq	TRANSCRIPTOMIC	cDNA
Clupea harengus	ERX3289214	unspecified paired end sequencing; Raw reads: Ch_RNA_spleen	unspecified	UPPSALA UNIVERISTY	ERP113802	Chromosome-level assembly of Atlantic herring (Clupea harengus)	ERS3348682	24270.2	1	179357850	35871570000		RNA-Seq	TRANSCRIPTOMIC	cDNA
Larimichthys crocea	SRX5628602	The transcriptome of spleen of Larimichthys crocea infected with secY -RNAi strain of Pseudomonas plecoglossicida	Illumina HiSeq 4000	Jimei University	SRP190337	The transcriptome of spleen of Larimichthys crocea infected with secY -RNAi strain of Pseudomonas plecoglossicida	SRS4573776	8631.21	1	94803222	28630573044	secY_2	RNA-Seq	TRANSCRIPTOMIC	other
Larimichthys crocea	SRX5628601	The transcriptome of spleen of Larimichthys crocea infected with secY -RNAi strain of Pseudomonas plecoglossicida	Illumina HiSeq 4000	Jimei University	SRP190337	The transcriptome of spleen of Larimichthys crocea infected with secY -RNAi strain of Pseudomonas plecoglossicida	SRS4573775	8774.61	1	95256559	28767480818	secY_1	RNA-Seq	TRANSCRIPTOMIC	other
Larimichthys crocea	SRX5628600	The transcriptome of spleen of Larimichthys crocea infected with secY -RNAi strain of Pseudomonas plecoglossicida	Illumina HiSeq 4000	Jimei University	SRP190337	The transcriptome of spleen of Larimichthys crocea infected with secY -RNAi strain of Pseudomonas plecoglossicida	SRS4573774	8647.32	1	90322241	27277316782	secY_3	RNA-Seq	TRANSCRIPTOMIC	other
Oncorhynchus nerka	SRX5621463	RNA-seq of Sockeye Salmon: Pitt Lake Sample On170719-1 Red Muscle	Illumina HiSeq 4000	Fisheries and Oceans Canada	SRP190055	Sockeye salmon genome assembly and annotation	SRS4567487	10192	1	130533127	26106625400	RedMuscle1	RNA-Seq	TRANSCRIPTOMIC	unspecified
Oncorhynchus nerka	SRX5621462	RNA-seq of Sockeye Salmon: Pitt Lake Sample On170719-1 Hind Gut	Illumina HiSeq 4000	Fisheries and Oceans Canada	SRP190055	Sockeye salmon genome assembly and annotation	SRS4567486	10127.5	1	130708313	26141662600	HindGut1	RNA-Seq	TRANSCRIPTOMIC	unspecified
Oncorhynchus nerka	SRX5621461	RNA-seq of Sockeye Salmon: Pitt Lake Sample On170719-1 Stomach	Illumina HiSeq 4000	Fisheries and Oceans Canada	SRP190055	Sockeye salmon genome assembly and annotation	SRS4567485	9219.29	1	117177080	23435416000	Stomach1	RNA-Seq	TRANSCRIPTOMIC	unspecified
Oncorhynchus nerka	SRX5621460	RNA-seq of Sockeye Salmon: Pitt Lake Sample On170719-1 Ovaries	Illumina HiSeq 4000	Fisheries and Oceans Canada	SRP190055	Sockeye salmon genome assembly and annotation	SRS4567484	8102.28	1	103098908	20619781600	Ovaries	RNA-Seq	TRANSCRIPTOMIC	unspecified
Oncorhynchus nerka	SRX5621459	RNA-seq of Sockeye Salmon: Pitt Lake Sample On170719-1 Gill	Illumina HiSeq 4000	Fisheries and Oceans Canada	SRP190055	Sockeye salmon genome assembly and annotation	SRS4567483	8633.28	1	107489686	21497937200	Gill1	RNA-Seq	TRANSCRIPTOMIC	unspecified
Oncorhynchus nerka	SRX5621458	RNA-seq of Sockeye Salmon: Pitt Lake Sample On170719-1 Spleen	Illumina HiSeq 4000	Fisheries and Oceans Canada	SRP190055	Sockeye salmon genome assembly and annotation	SRS4567482	10314	1	131958696	26391739200	Spleen1	RNA-Seq	TRANSCRIPTOMIC	unspecified
Oncorhynchus nerka	SRX5621457	RNA-seq of Sockeye Salmon: Pitt Lake Sample On170719-1 Pituitary	Illumina HiSeq 4000	Fisheries and Oceans Canada	SRP190055	Sockeye salmon genome assembly and annotation	SRS4567481	7710.94	1	98675431	19735086200	Pituitary1	RNA-Seq	TRANSCRIPTOMIC	unspecified
Oncorhynchus nerka	SRX5621456	RNA-seq of Sockeye Salmon: Pitt Lake Sample On170719-1 White Muscle	Illumina HiSeq 4000	Fisheries and Oceans Canada	SRP190055	Sockeye salmon genome assembly and annotation	SRS4567480	9594.23	1	121800222	24360044400	WhiteMuscle1	RNA-Seq	TRANSCRIPTOMIC	unspecified
Oncorhynchus nerka	SRX5621455	RNA-seq of Sockeye Salmon: Pitt Lake Sample On170719-1 Pyloric Caeca	Illumina HiSeq 4000	Fisheries and Oceans Canada	SRP190055	Sockeye salmon genome assembly and annotation	SRS4567479	10294.2	1	129119151	25823830200	PyloricCaeca1	RNA-Seq	TRANSCRIPTOMIC	unspecified
Oncorhynchus nerka	SRX5621454	RNA-seq of Sockeye Salmon: Pitt Lake Sample On170719-1 Adipose	Illumina HiSeq 4000	Fisheries and Oceans Canada	SRP190055	Sockeye salmon genome assembly and annotation	SRS4567478	9419.2	1	116238870	23247774000	Adipose	RNA-Seq	TRANSCRIPTOMIC	unspecified
Oncorhynchus nerka	SRX5621453	RNA-seq of Sockeye Salmon: Pitt Lake Sample On170719-1 Heart	Illumina HiSeq 4000	Fisheries and Oceans Canada	SRP190055	Sockeye salmon genome assembly and annotation	SRS4567477	8479.5	1	109703574	21940714800	Heart1	RNA-Seq	TRANSCRIPTOMIC	unspecified
Oncorhynchus nerka	SRX5621452	RNA-seq of Sockeye Salmon: Pitt Lake Sample On170719-1 Liver	Illumina HiSeq 4000	Fisheries and Oceans Canada	SRP190055	Sockeye salmon genome assembly and annotation	SRS4567476	10521.1	1	135998366	27199673200	Liver1	RNA-Seq	TRANSCRIPTOMIC	unspecified
Oncorhynchus nerka	SRX5621451	RNA-seq of Sockeye Salmon: Pitt Lake Sample On170719-1 Brain	Illumina HiSeq 4000	Fisheries and Oceans Canada	SRP190055	Sockeye salmon genome assembly and annotation	SRS4567475	10288.1	1	130041217	26008243400	Brain1	RNA-Seq	TRANSCRIPTOMIC	unspecified
Oncorhynchus nerka	SRX5621450	RNA-seq of Sockeye Salmon: Pitt Lake Sample On170719-1 Mid Gut	Illumina HiSeq 4000	Fisheries and Oceans Canada	SRP190055	Sockeye salmon genome assembly and annotation	SRS4567474	9016.11	1	116594730	23318946000	MidGut1	RNA-Seq	TRANSCRIPTOMIC	unspecified
Oncorhynchus nerka	SRX5621449	RNA-seq of Sockeye Salmon: Pitt Lake Sample On170719-1 Left Eye	Illumina HiSeq 4000	Fisheries and Oceans Canada	SRP190055	Sockeye salmon genome assembly and annotation	SRS4567473	8640.09	1	109912714	21982542800	LeftEye1	RNA-Seq	TRANSCRIPTOMIC	unspecified
Oncorhynchus nerka	SRX5621448	RNA-seq of Sockeye Salmon: Pitt Lake Sample On170719-1 Upper Jaw	Illumina HiSeq 4000	Fisheries and Oceans Canada	SRP190055	Sockeye salmon genome assembly and annotation	SRS4567472	8790.11	1	111127634	22225526800	UpperJaw1	RNA-Seq	TRANSCRIPTOMIC	unspecified
Oncorhynchus nerka	SRX5621447	RNA-seq of Sockeye Salmon: Pitt Lake Sample On170719-1 Head Kidney	Illumina HiSeq 4000	Fisheries and Oceans Canada	SRP190055	Sockeye salmon genome assembly and annotation	SRS4567471	9017.57	1	114017491	22803498200	HeadKidney1	RNA-Seq	TRANSCRIPTOMIC	unspecified
Oncorhynchus nerka	SRX5621446	RNA-seq of Sockeye Salmon: Pitt Lake Sample On170719-1 Lower Jaw	Illumina HiSeq 4000	Fisheries and Oceans Canada	SRP190055	Sockeye salmon genome assembly and annotation	SRS4567470	11589	1	147501063	29500212600	LowerJaw1	RNA-Seq	TRANSCRIPTOMIC	unspecified
Danio rerio	SRX5604838	GSM3693051: Mutant_3; Danio rerio; RNA-Seq	Illumina HiSeq 2000	GEO	SRP189905	Mutations in RABL3 Alter KRAS Prenylation and are Associated with Hereditary Pancreatic Cancer	SRS4556728	2039.99	1	30748589	3136356078		RNA-Seq	TRANSCRIPTOMIC	cDNA
Danio rerio	SRX5604837	GSM3693050: Mutant_2; Danio rerio; RNA-Seq	Illumina HiSeq 2000	GEO	SRP189905	Mutations in RABL3 Alter KRAS Prenylation and are Associated with Hereditary Pancreatic Cancer	SRS4556727	2166.24	1	32706121	3336024342		RNA-Seq	TRANSCRIPTOMIC	cDNA
Danio rerio	SRX5604836	GSM3693049: Mutant_1; Danio rerio; RNA-Seq	Illumina HiSeq 2000	GEO	SRP189905	Mutations in RABL3 Alter KRAS Prenylation and are Associated with Hereditary Pancreatic Cancer	SRS4556726	2185.67	1	32921023	3357944346		RNA-Seq	TRANSCRIPTOMIC	cDNA
Danio rerio	SRX5604835	GSM3693048: WT_4; Danio rerio; RNA-Seq	Illumina HiSeq 2000	GEO	SRP189905	Mutations in RABL3 Alter KRAS Prenylation and are Associated with Hereditary Pancreatic Cancer	SRS4556725	1980.26	1	29856758	3045389316		RNA-Seq	TRANSCRIPTOMIC	cDNA
Danio rerio	SRX5604834	GSM3693047: WT_3; Danio rerio; RNA-Seq	Illumina HiSeq 2000	GEO	SRP189905	Mutations in RABL3 Alter KRAS Prenylation and are Associated with Hereditary Pancreatic Cancer	SRS4556724	1977.16	1	29651453	3024448206		RNA-Seq	TRANSCRIPTOMIC	cDNA
Danio rerio	SRX5604833	GSM3693046: WT_2; Danio rerio; RNA-Seq	Illumina HiSeq 2000	GEO	SRP189905	Mutations in RABL3 Alter KRAS Prenylation and are Associated with Hereditary Pancreatic Cancer	SRS4556723	2028.04	1	30588377	3120014454		RNA-Seq	TRANSCRIPTOMIC	cDNA
Danio rerio	SRX5604832	GSM3693045: WT_1; Danio rerio; RNA-Seq	Illumina HiSeq 2000	GEO	SRP189905	Mutations in RABL3 Alter KRAS Prenylation and are Associated with Hereditary Pancreatic Cancer	SRS4556722	2053.72	1	30975884	3159540168		RNA-Seq	TRANSCRIPTOMIC	cDNA
Danio rerio	SRX5600545	GSM3692022: dram1_mutant_infected_300cfu_rep3; Danio rerio; RNA-Seq	Illumina HiSeq 2500	GEO	SRP189856	Dram1 deficiency enhances mycobacterial disease progression due to pyroptotic cell death of infected macrophages	SRS4555126	511.97	2	19755162	1007513262		RNA-Seq	TRANSCRIPTOMIC	cDNA
Danio rerio	SRX5600544	GSM3692021: dram1_mutant_infected_300cfu_rep2; Danio rerio; RNA-Seq	Illumina HiSeq 2500	GEO	SRP189856	Dram1 deficiency enhances mycobacterial disease progression due to pyroptotic cell death of infected macrophages	SRS4555125	496.44	2	18999389	968968839		RNA-Seq	TRANSCRIPTOMIC	cDNA
Danio rerio	SRX5600543	GSM3692020: dram1_mutant_infected_300cfu_rep1; Danio rerio; RNA-Seq	Illumina HiSeq 2500	GEO	SRP189856	Dram1 deficiency enhances mycobacterial disease progression due to pyroptotic cell death of infected macrophages	SRS4555124	455.35	2	17563666	895746966		RNA-Seq	TRANSCRIPTOMIC	cDNA
Danio rerio	SRX5600542	GSM3692019: dram1_mutant_infected_150cfu_rep3; Danio rerio; RNA-Seq	Illumina HiSeq 2500	GEO	SRP189856	Dram1 deficiency enhances mycobacterial disease progression due to pyroptotic cell death of infected macrophages	SRS4555123	448.25	2	17328690	883763190		RNA-Seq	TRANSCRIPTOMIC	cDNA
Danio rerio	SRX5600541	GSM3692018: dram1_mutant_infected_150cfu_rep2; Danio rerio; RNA-Seq	Illumina HiSeq 2500	GEO	SRP189856	Dram1 deficiency enhances mycobacterial disease progression due to pyroptotic cell death of infected macrophages	SRS4555122	458.79	2	17825287	909089637		RNA-Seq	TRANSCRIPTOMIC	cDNA
Danio rerio	SRX5600540	GSM3692017: dram1_mutant_infected_150cfu_rep1; Danio rerio; RNA-Seq	Illumina HiSeq 2500	GEO	SRP189856	Dram1 deficiency enhances mycobacterial disease progression due to pyroptotic cell death of infected macrophages	SRS4555121	442.74	2	17129702	873614802		RNA-Seq	TRANSCRIPTOMIC	cDNA
Danio rerio	SRX5600539	GSM3692016: dram1_mutant_uninfected_rep3; Danio rerio; RNA-Seq	Illumina HiSeq 2500	GEO	SRP189856	Dram1 deficiency enhances mycobacterial disease progression due to pyroptotic cell death of infected macrophages	SRS4555120	529.42	2	20604644	1050836844		RNA-Seq	TRANSCRIPTOMIC	cDNA
Danio rerio	SRX5600538	GSM3692015: dram1_mutant_uninfected_rep2; Danio rerio; RNA-Seq	Illumina HiSeq 2500	GEO	SRP189856	Dram1 deficiency enhances mycobacterial disease progression due to pyroptotic cell death of infected macrophages	SRS4555119	386.09	2	14992497	764617347		RNA-Seq	TRANSCRIPTOMIC	cDNA
Danio rerio	SRX5600537	GSM3692014: dram1_mutant_uninfected_rep1; Danio rerio; RNA-Seq	Illumina HiSeq 2500	GEO	SRP189856	Dram1 deficiency enhances mycobacterial disease progression due to pyroptotic cell death of infected macrophages	SRS4555118	418.29	2	16243327	828409677		RNA-Seq	TRANSCRIPTOMIC	cDNA
Danio rerio	SRX5600536	GSM3692013: control_infected_300cfu_rep3; Danio rerio; RNA-Seq	Illumina HiSeq 2500	GEO	SRP189856	Dram1 deficiency enhances mycobacterial disease progression due to pyroptotic cell death of infected macrophages	SRS4555117	422.89	2	16382823	835523973		RNA-Seq	TRANSCRIPTOMIC	cDNA
Danio rerio	SRX5600535	GSM3692012: control_infected_300cfu_rep2; Danio rerio; RNA-Seq	Illumina HiSeq 2500	GEO	SRP189856	Dram1 deficiency enhances mycobacterial disease progression due to pyroptotic cell death of infected macrophages	SRS4555116	382.95	2	14675429	748446879		RNA-Seq	TRANSCRIPTOMIC	cDNA
Danio rerio	SRX5600534	GSM3692011: control_infected_300cfu_rep1; Danio rerio; RNA-Seq	Illumina HiSeq 2500	GEO	SRP189856	Dram1 deficiency enhances mycobacterial disease progression due to pyroptotic cell death of infected macrophages	SRS4555115	518.39	2	19993457	1019666307		RNA-Seq	TRANSCRIPTOMIC	cDNA
Danio rerio	SRX5600533	GSM3692010: control_uninfected_rep3; Danio rerio; RNA-Seq	Illumina HiSeq 2500	GEO	SRP189856	Dram1 deficiency enhances mycobacterial disease progression due to pyroptotic cell death of infected macrophages	SRS4555114	463.95	2	17829706	909315006		RNA-Seq	TRANSCRIPTOMIC	cDNA
Danio rerio	SRX5600532	GSM3692009: control_uninfected_rep2; Danio rerio; RNA-Seq	Illumina HiSeq 2500	GEO	SRP189856	Dram1 deficiency enhances mycobacterial disease progression due to pyroptotic cell death of infected macrophages	SRS4555113	494.15	2	19161022	977212122		RNA-Seq	TRANSCRIPTOMIC	cDNA
Danio rerio	SRX5600531	GSM3692008: control_uninfected_rep1; Danio rerio; RNA-Seq	Illumina HiSeq 2500	GEO	SRP189856	Dram1 deficiency enhances mycobacterial disease progression due to pyroptotic cell death of infected macrophages	SRS4555112	416.95	2	16168451	824591001		RNA-Seq	TRANSCRIPTOMIC	cDNA
Taeniamia fucata	SRX5588168	Retinal transcriptome of Taeniamia fucata: adult	Illumina HiSeq 2000	University of Queensland	SRP189752	Cardinalfish (Apogonidae) opsin genes	SRS4549409	1193.09	1	9024836	2274258672	M130	RNA-Seq	TRANSCRIPTOMIC	cDNA
Ostorhinchus cookii	SRX5588167	Retinal transcriptome of Ostorhinchus cookii: adult	Illumina HiSeq 2000	University of Queensland	SRP189752	Cardinalfish (Apogonidae) opsin genes	SRS4549408	409.63	1	4178146	1052892792	M74	RNA-Seq	TRANSCRIPTOMIC	cDNA
Ostorhinchus cookii	SRX5588166	Retinal transcriptome of Ostorhinchus cookii: adult	Illumina HiSeq 2000	University of Queensland	SRP189752	Cardinalfish (Apogonidae) opsin genes	SRS4549407	1147	1	8759980	2207514960	M129	RNA-Seq	TRANSCRIPTOMIC	cDNA
Nectamia savayensis	SRX5588165	Retinal transcriptome of Nectamia savayensis: adult	Illumina HiSeq 2000	University of Queensland	SRP189752	Cardinalfish (Apogonidae) opsin genes	SRS4549406	275.36	1	1990284	473779337	M150	RNA-Seq	TRANSCRIPTOMIC	cDNA
Ostorhinchus nigrofasciatus	SRX5588164	Retinal transcriptome of Ostorhinchus nigrofasciatus: adult	Illumina HiSeq 2000	University of Queensland	SRP189752	Cardinalfish (Apogonidae) opsin genes	SRS4549405	800.61	1	6233244	1570777488	M165	RNA-Seq	TRANSCRIPTOMIC	cDNA
Ostorhinchus nigrofasciatus	SRX5588163	Retinal transcriptome of Ostorhinchus nigrofasciatus: adult	Illumina HiSeq 2000	University of Queensland	SRP189752	Cardinalfish (Apogonidae) opsin genes	SRS4549404	1522.27	1	11585296	2919494592	M123	RNA-Seq	TRANSCRIPTOMIC	cDNA
Ostorhinchus cyanosoma	SRX5588162	Retinal transcriptome of Ostorhinchus cyanosoma: adult	Illumina HiSeq 2000	University of Queensland	SRP189752	Cardinalfish (Apogonidae) opsin genes	SRS4549403	3725.07	1	37904714	9551987928	M09	RNA-Seq	TRANSCRIPTOMIC	cDNA
Nectamia fusca	SRX5588161	Retinal transcriptome of Nectamia savayensis: adult	Illumina HiSeq 2000	University of Queensland	SRP189752	Cardinalfish (Apogonidae) opsin genes	SRS4549402	1547.85	1	16366198	4124281896	M07	RNA-Seq	TRANSCRIPTOMIC	cDNA
Pristiapogon fraenatus	SRX5588160	Retinal transcriptome of Pristiapogon fraenatus: adult	Illumina HiSeq 2000	University of Queensland	SRP189752	Cardinalfish (Apogonidae) opsin genes	SRS4549401	1314.13	1	10019453	2524902156	M127	RNA-Seq	TRANSCRIPTOMIC	cDNA
Ostorhinchus compressus	SRX5588159	Retinal transcriptome of Ostorhinchus compressus: adult	Illumina HiSeq 2000	University of Queensland	SRP189752	Cardinalfish (Apogonidae) opsin genes	SRS4549400	320.54	1	3374960	850489920	M19	RNA-Seq	TRANSCRIPTOMIC	cDNA
Rhabdamia gracilis	SRX5588158	Retinal transcriptome of Rhabdamia gracilis: adult	Illumina HiSeq 2000	University of Queensland	SRP189752	Cardinalfish (Apogonidae) opsin genes	SRS4549399	2166.43	1	21044920	5303319840	M04	RNA-Seq	TRANSCRIPTOMIC	cDNA
Ostorhinchus doederleini	SRX5588157	Retinal transcriptome of Ostorhinchus doederleini: adult	Illumina HiSeq 2000	University of Queensland	SRP189752	Cardinalfish (Apogonidae) opsin genes	SRS4549398	1744.09	1	16712461	4211540172	M2	RNA-Seq	TRANSCRIPTOMIC	cDNA
Pterapogon cf. mirifica ML-2019	SRX5588156	Retinal transcriptome of Pterapogon cf. mirifica: adult	Illumina HiSeq 2000	University of Queensland	SRP189752	Cardinalfish (Apogonidae) opsin genes	SRS4549397	1658.06	1	17543209	4420888668	M06	RNA-Seq	TRANSCRIPTOMIC	cDNA
Ostorhinchus cookii	SRX5588155	Retinal transcriptome of Ostorhinchus cookii: adult	Illumina HiSeq 2000	University of Queensland	SRP189752	Cardinalfish (Apogonidae) opsin genes	SRS4549396	1541	1	16115560	4061121120	M05	RNA-Seq	TRANSCRIPTOMIC	cDNA
Pristiapogon exostigma	SRX5588154	Retinal transcriptome of Pristiapogon exostigma: adult	Illumina HiSeq 2000	University of Queensland	SRP189752	Cardinalfish (Apogonidae) opsin genes	SRS4549395	1591.93	1	15994707	2506676913	M147	RNA-Seq	TRANSCRIPTOMIC	cDNA
Apogon crassiceps	SRX5588153	Retinal transcriptome of Apogon crassiceps: adult	Illumina HiSeq 2000	University of Queensland	SRP189752	Cardinalfish (Apogonidae) opsin genes	SRS4549394	513.72	1	3550918	878724542	M160	RNA-Seq	TRANSCRIPTOMIC	cDNA
Zoramia leptacantha	SRX5588152	Retinal transcriptome of Zoramia leptacantha: adult	Illumina HiSeq 2000	University of Queensland	SRP189752	Cardinalfish (Apogonidae) opsin genes	SRS4549393	1892.7	1	18959431	4777776612	M17	RNA-Seq	TRANSCRIPTOMIC	cDNA
Cheilodipterus artus	SRX5588151	Retinal transcriptome of Cheilodipterus artus: adult	Illumina HiSeq 2000	University of Queensland	SRP189752	Cardinalfish (Apogonidae) opsin genes	SRS4549392	1520.34	1	15274877	3849269004	M16	RNA-Seq	TRANSCRIPTOMIC	cDNA
Cheilodipterus macrodon	SRX5588150	Retinal transcriptome of Cheilodipterus macrodon: adult	Illumina HiSeq 2000	University of Queensland	SRP189752	Cardinalfish (Apogonidae) opsin genes	SRS4549391	1649.29	1	14297627	2745794604	M141	RNA-Seq	TRANSCRIPTOMIC	cDNA
Ostorhinchus doederleini	SRX5588149	Retinal transcriptome of Ostorhinchus doederleini: adult	Illumina HiSeq 2000	University of Queensland	SRP189752	Cardinalfish (Apogonidae) opsin genes	SRS4549390	170.66	1	1654835	417018420	M73	RNA-Seq	TRANSCRIPTOMIC	cDNA
Ostorhinchus compressus	SRX5588148	Retinal transcriptome of Ostorhinchus compressus: adult	Illumina HiSeq 2000	University of Queensland	SRP189752	Cardinalfish (Apogonidae) opsin genes	SRS4549389	2137.88	1	18601575	3371645981	M002	RNA-Seq	TRANSCRIPTOMIC	cDNA
Cheilodipterus quinquelineatus	SRX5588147	Retinal transcriptome of Cheilodipterus quinquelineatus: adult	Illumina HiSeq 2000	University of Queensland	SRP189752	Cardinalfish (Apogonidae) opsin genes	SRS4549388	2502.71	1	21876824	3966134978	M001	RNA-Seq	TRANSCRIPTOMIC	cDNA
Nectamia fusca	SRX5588146	Retinal transcriptome of Nectamia fusca: adult	Illumina HiSeq 2000	University of Queensland	SRP189752	Cardinalfish (Apogonidae) opsin genes	SRS4549387	1130.71	1	10088927	1882220508	M157	RNA-Seq	TRANSCRIPTOMIC	cDNA
Nectamia savayensis	SRX5588145	Retinal transcriptome of Nectamia savayensis: adult	Illumina HiSeq 2000	University of Queensland	SRP189752	Cardinalfish (Apogonidae) opsin genes	SRS4549386	1107.75	1	10770060	1827131040	M154	RNA-Seq	TRANSCRIPTOMIC	cDNA
Nectamia savayensis	SRX5588144	Retinal transcriptome of Nectamia savayensis: adult	Illumina HiSeq 2000	University of Queensland	SRP189752	Cardinalfish (Apogonidae) opsin genes	SRS4549385	760.15	1	5761116	1451801232	M151	RNA-Seq	TRANSCRIPTOMIC	cDNA
Taeniamia zosterophora	SRX5588143	Retinal transcriptome of Taeniamia zosterophora: adult	Illumina HiSeq 2000	University of Queensland	SRP189752	Cardinalfish (Apogonidae) opsin genes	SRS4549384	312.6	1	2194541	533010431	M148	RNA-Seq	TRANSCRIPTOMIC	cDNA
Zoramia viridiventer	SRX5588142	Retinal transcriptome of Zoramia viridiventer: adult	Illumina HiSeq 2000	University of Queensland	SRP189752	Cardinalfish (Apogonidae) opsin genes	SRS4549383	962.01	1	8144234	1615949748	M142	RNA-Seq	TRANSCRIPTOMIC	cDNA
Zoramia leptacantha	SRX5588141	Retinal transcriptome of Zoramia leptacantha: adult	Illumina HiSeq 2000	University of Queensland	SRP189752	Cardinalfish (Apogonidae) opsin genes	SRS4549382	2027.28	1	14994985	3472869204	M138	RNA-Seq	TRANSCRIPTOMIC	cDNA
Rhabdamia gracilis	SRX5588140	Retinal transcriptome of Rhabdamia gracilis: adult	Illumina HiSeq 2000	University of Queensland	SRP189752	Cardinalfish (Apogonidae) opsin genes	SRS4549381	1202.72	1	9523512	2399925024	M144	RNA-Seq	TRANSCRIPTOMIC	cDNA
Zoramia viridiventer	SRX5588139	Retinal transcriptome of Zoramia viridiventer: adult	Illumina HiSeq 2000	University of Queensland	SRP189752	Cardinalfish (Apogonidae) opsin genes	SRS4549380	877.59	1	6833191	1721964132	M143	RNA-Seq	TRANSCRIPTOMIC	cDNA
Cheilodipterus artus	SRX5588138	Retinal transcriptome of Cheilodipterus artus: adult	Illumina HiSeq 2000	University of Queensland	SRP189752	Cardinalfish (Apogonidae) opsin genes	SRS4549379	696.43	1	5342716	1346364432	M128	RNA-Seq	TRANSCRIPTOMIC	cDNA
Nectamia savayensis	SRX5588137	Retinal transcriptome of Nectamia savayensis: adult	Illumina HiSeq 2000	University of Queensland	SRP189752	Cardinalfish (Apogonidae) opsin genes	SRS4549378	1410.47	1	11262382	2838120264	M126	RNA-Seq	TRANSCRIPTOMIC	cDNA
Fibramia thermalis	SRX5588136	Retinal transcriptome of Fibramia thermalis: adult	Illumina HiSeq 2000	University of Queensland	SRP189752	Cardinalfish (Apogonidae) opsin genes	SRS4549377	1378.07	1	10488831	2643185412	M135	RNA-Seq	TRANSCRIPTOMIC	cDNA
Ostorhinchus doederleini	SRX5588135	Retinal transcriptome of Ostorhinchus doederleini: adult	Illumina HiSeq 2000	University of Queensland	SRP189752	Cardinalfish (Apogonidae) opsin genes	SRS4549376	2626.87	1	19498179	4418895600	M134	RNA-Seq	TRANSCRIPTOMIC	cDNA
Zoramia leptacantha	SRX5588134	Retinal transcriptome of Zoramia leptacantha: adult	Illumina HiSeq 2000	University of Queensland	SRP189752	Cardinalfish (Apogonidae) opsin genes	SRS4549375	350.37	1	3415819	860786388	M79	RNA-Seq	TRANSCRIPTOMIC	cDNA
Taeniamia zosterophora	SRX5588133	Retinal transcriptome of Taeniamia zosterophora: adult	Illumina HiSeq 2000	University of Queensland	SRP189752	Cardinalfish (Apogonidae) opsin genes	SRS4549374	579.22	1	5653165	1424597580	M78	RNA-Seq	TRANSCRIPTOMIC	cDNA
Taeniamia fucata	SRX5588132	Retinal transcriptome of Taeniamia fucata: adult	Illumina HiSeq 2000	University of Queensland	SRP189752	Cardinalfish (Apogonidae) opsin genes	SRS4549373	534.53	1	5141365	1295623980	M77	RNA-Seq	TRANSCRIPTOMIC	cDNA
Cheilodipterus quinquelineatus	SRX5588131	Retinal transcriptome of Cheilodipterus quinquelineatus: adult	Illumina HiSeq 2000	University of Queensland	SRP189752	Cardinalfish (Apogonidae) opsin genes	SRS4549372	571.31	1	5491586	1383879672	M76	RNA-Seq	TRANSCRIPTOMIC	cDNA
Apogon notatus	SRX5588130	Retinal transcriptome of Apogon notatus: adult	Illumina HiSeq 2000	University of Queensland	SRP189752	Cardinalfish (Apogonidae) opsin genes	SRS4549371	442.76	1	4303973	1084601196	M75	RNA-Seq	TRANSCRIPTOMIC	cDNA
Ostorhinchus cyanosoma	SRX5588129	Retinal transcriptome of Ostorhinchus cyanosoma: adult	Illumina HiSeq 2000	University of Queensland	SRP189752	Cardinalfish (Apogonidae) opsin genes	SRS4549370	1234.48	1	12248914	3086726328	M23	RNA-Seq	TRANSCRIPTOMIC	cDNA
Zoramia viridiventer	SRX5588128	Retinal transcriptome of Zoramia viridiventer: adult	Illumina HiSeq 2000	University of Queensland	SRP189752	Cardinalfish (Apogonidae) opsin genes	SRS4549369	1268.55	1	12802692	3226278384	E8A	RNA-Seq	TRANSCRIPTOMIC	cDNA
Taeniamia zosterophora	SRX5588127	Retinal transcriptome of Ostorhinchus compressus: adult	Illumina HiSeq 2000	University of Queensland	SRP189752	Cardinalfish (Apogonidae) opsin genes	SRS4549368	1636.69	1	16160643	4072482036	M20	RNA-Seq	TRANSCRIPTOMIC	cDNA
Nectamia fusca	SRX5588126	Retinal transcriptome of Nectamia fusca: adult	Illumina HiSeq 2000	University of Queensland	SRP189752	Cardinalfish (Apogonidae) opsin genes	SRS4549367	364.33	1	3543171	892879092	M82	RNA-Seq	TRANSCRIPTOMIC	cDNA
Rhabdamia gracilis	SRX5588125	Retinal transcriptome of Rhabdamia gracilis: adult	Illumina HiSeq 2000	University of Queensland	SRP189752	Cardinalfish (Apogonidae) opsin genes	SRS4549366	396.43	1	3668275	924405300	M80	RNA-Seq	TRANSCRIPTOMIC	cDNA
Ostorhinchus novemfasciatus	SRX5588124	Retinal transcriptome of Ostorhinchus novemfasciatus: adult	Illumina HiSeq 2000	University of Queensland	SRP189752	Cardinalfish (Apogonidae) opsin genes	SRS4549365	1186.97	1	8935721	2251801692	M162	RNA-Seq	TRANSCRIPTOMIC	cDNA
Apogon crassiceps	SRX5588123	Retinal transcriptome of Apogon crassiceps: adult	Illumina HiSeq 2000	University of Queensland	SRP189752	Cardinalfish (Apogonidae) opsin genes	SRS4549364	837.16	1	8506543	1317704094	M159	RNA-Seq	TRANSCRIPTOMIC	cDNA
Fowleria variegata	SRX5588122	Retinal transcriptome of Fowleria variegata: adult	Illumina HiSeq 2000	University of Queensland	SRP189752	Cardinalfish (Apogonidae) opsin genes	SRS4549363	1240.14	1	9566331	2410715412	M163	RNA-Seq	TRANSCRIPTOMIC	cDNA
Apogonichthyoides brevicaudatus	SRX5588121	Retinal transcriptome of Apogonichtyhoides brevicaudatus: adult	Illumina HiSeq 2000	University of Queensland	SRP189752	Cardinalfish (Apogonidae) opsin genes	SRS4549362	950.85	1	8348004	1594245240	M191	RNA-Seq	TRANSCRIPTOMIC	cDNA
Nectamia fusca	SRX5588120	Retinal transcriptome of Nectamia fusca: adult	Illumina HiSeq 2000	University of Queensland	SRP189752	Cardinalfish (Apogonidae) opsin genes	SRS4549361	1016.56	1	7742066	1951000632	M158	RNA-Seq	TRANSCRIPTOMIC	cDNA
Ostorhinchus novemfasciatus	SRX5588119	Retinal transcriptome of Ostorhinchus novemfasciatus: adult	Illumina HiSeq 2000	University of Queensland	SRP189752	Cardinalfish (Apogonidae) opsin genes	SRS4549360	1277.72	1	9646194	2430840888	M161	RNA-Seq	TRANSCRIPTOMIC	cDNA
Fowleria variegata	SRX5588118	Retinal transcriptome of Fowleria variegata: adult	Illumina HiSeq 2000	University of Queensland	SRP189752	Cardinalfish (Apogonidae) opsin genes	SRS4549359	1036.3	1	7921094	1996115688	M164	RNA-Seq	TRANSCRIPTOMIC	cDNA
Cheilodipterus artus	SRX5588117	Retinal transcriptome of Cheilodipterus artus: adult	Illumina HiSeq 2000	University of Queensland	SRP189752	Cardinalfish (Apogonidae) opsin genes	SRS4549358	645.23	1	5643526	1018231074	M166	RNA-Seq	TRANSCRIPTOMIC	cDNA
Nectamia savayensis	SRX5588116	Retinal transcriptome of Nectamia savayensis: adult	Illumina HiSeq 2000	University of Queensland	SRP189752	Cardinalfish (Apogonidae) opsin genes	SRS4549357	140.54	1	1095649	231583212	M153	RNA-Seq	TRANSCRIPTOMIC	cDNA
Apogonichthyoides melas	SRX5588115	Retinal transcriptome of Apogonichthyoides melas: adult	Illumina HiSeq 2000	University of Queensland	SRP189752	Cardinalfish (Apogonidae) opsin genes	SRS4549356	475.53	1	4765096	735186250	M10	RNA-Seq	TRANSCRIPTOMIC	cDNA
Sphaeramia nematoptera	SRX5588114	Retinal transcriptome of Sphaeramia nematoptera: adult	Illumina HiSeq 2000	University of Queensland	SRP189752	Cardinalfish (Apogonidae) opsin genes	SRS4549355	748.88	1	7280506	1172204342	M97	RNA-Seq	TRANSCRIPTOMIC	cDNA
Sphaeramia nematoptera	SRX5588113	Retinal transcriptome of Sphaeramia nematoptera: adult	Illumina HiSeq 2000	University of Queensland	SRP189752	Cardinalfish (Apogonidae) opsin genes	SRS4549354	242.06	1	1886582	388829491	M98	RNA-Seq	TRANSCRIPTOMIC	cDNA
Ostorhinchus cookii	SRX5588112	Retinal transcriptome of Ostorhinchus cookii: adult	Illumina HiSeq 2000	University of Queensland	SRP189752	Cardinalfish (Apogonidae) opsin genes	SRS4549353	1966.59	1	15413206	3884127912	M118	RNA-Seq	TRANSCRIPTOMIC	cDNA
Nectamia savayensis	SRX5588111	Retinal transcriptome of Nectamia savayensis: adult	Illumina HiSeq 2000	University of Queensland	SRP189752	Cardinalfish (Apogonidae) opsin genes	SRS4549352	946.47	1	6897960	1665587700	M155	RNA-Seq	TRANSCRIPTOMIC	cDNA
Apogon crassiceps	SRX5588110	Retinal transcriptome of Apogon crassiceps: adult	Illumina HiSeq 2000	University of Queensland	SRP189752	Cardinalfish (Apogonidae) opsin genes	SRS4549351	1090.64	1	10375168	1710402120	M156	RNA-Seq	TRANSCRIPTOMIC	cDNA
Nectamia savayensis	SRX5588109	Retinal transcriptome of Nectamia saveyensis: adult	Illumina HiSeq 2000	University of Queensland	SRP189752	Cardinalfish (Apogonidae) opsin genes	SRS4549350	1183.09	1	13654910	1834880922	M124	RNA-Seq	TRANSCRIPTOMIC	cDNA
Pristiapogon exostigma	SRX5588108	Retinal transcriptome of Pristiapogon exostigma: adult	Illumina HiSeq 2000	University of Queensland	SRP189752	Cardinalfish (Apogonidae) opsin genes	SRS4549349	2206.7	1	17006085	4285533420	M125	RNA-Seq	TRANSCRIPTOMIC	cDNA
Ostorhinchus novemfasciatus	SRX5588107	Retinal transcriptome of Ostorhinchus novemfasciatus: adult	Illumina HiSeq 2000	University of Queensland	SRP189752	Cardinalfish (Apogonidae) opsin genes	SRS4549348	164.62	1	1824967	272424096	M121	RNA-Seq	TRANSCRIPTOMIC	cDNA
Nectamia savayensis	SRX5588106	Retinal transcriptome of Nectamia savayensis: adult	Illumina HiSeq 2000	University of Queensland	SRP189752	Cardinalfish (Apogonidae) opsin genes	SRS4549347	1109.86	1	11487082	1896648516	M122	RNA-Seq	TRANSCRIPTOMIC	cDNA
Ostorhinchus nigrofasciatus	SRX5588105	Retinal transcriptome of Ostorhinchus nigrofasciatus: adult	Illumina HiSeq 2000	University of Queensland	SRP189752	Cardinalfish (Apogonidae) opsin genes	SRS4549346	254.39	1	2344418	590793336	M89	RNA-Seq	TRANSCRIPTOMIC	cDNA
Ostorhinchus novemfasciatus	SRX5588104	Retinal transcriptome of Ostorhinchus novemfasciatus: adult	Illumina HiSeq 2000	University of Queensland	SRP189752	Cardinalfish (Apogonidae) opsin genes	SRS4549345	932.16	1	8556403	1601719308	M120	RNA-Seq	TRANSCRIPTOMIC	cDNA
Fibramia thermalis	SRX5588103	Retinal transcriptome of Fibramia thermalis: adult	Illumina HiSeq 2000	University of Queensland	SRP189752	Cardinalfish (Apogonidae) opsin genes	SRS4549344	837.21	1	8185088	2062642176	M85	RNA-Seq	TRANSCRIPTOMIC	cDNA
Apogonichthyoides melas	SRX5588102	Retinal transcriptome of Apogonichthyoides melas: adult	Illumina HiSeq 2000	University of Queensland	SRP189752	Cardinalfish (Apogonidae) opsin genes	SRS4549343	389.88	1	3668224	924392448	M88	RNA-Seq	TRANSCRIPTOMIC	cDNA
Nectamia viria	SRX5588101	Retinal transcriptome of Nectamia viria: adult	Illumina HiSeq 2000	University of Queensland	SRP189752	Cardinalfish (Apogonidae) opsin genes	SRS4549342	362.6	1	3468809	874139868	M83	RNA-Seq	TRANSCRIPTOMIC	cDNA
Fibramia thermalis	SRX5588100	Retinal transcriptome of Fibramia thermalis: adult	Illumina HiSeq 2000	University of Queensland	SRP189752	Cardinalfish (Apogonidae) opsin genes	SRS4549341	488.97	1	4710942	1187157384	M84	RNA-Seq	TRANSCRIPTOMIC	cDNA
Apogon notatus	SRX5588099	Retinal transcriptome of Ostorhinchus notatus: adult	Illumina HiSeq 2000	University of Queensland	SRP189752	Cardinalfish (Apogonidae) opsin genes	SRS4549340	2161.91	1	20929056	5274122112	M12	RNA-Seq	TRANSCRIPTOMIC	cDNA
Cheilodipterus quinquelineatus	SRX5588098	Retinal transcriptome of Cheilodipterus quinquelineatus: adult	Illumina HiSeq 2000	University of Queensland	SRP189752	Cardinalfish (Apogonidae) opsin genes	SRS4549339	1042.75	1	7924782	1997045064	M132	RNA-Seq	TRANSCRIPTOMIC	cDNA
Pristiapogon exostigma	SRX5588097	Retinal transcriptome of Pristiapogon exostigma: adult	Illumina HiSeq 2000	University of Queensland	SRP189752	Cardinalfish (Apogonidae) opsin genes	SRS4549338	735.13	1	5499844	1385960688	M131	RNA-Seq	TRANSCRIPTOMIC	cDNA
Ostorhinchus angustatus	SRX5588096	Retinal transcriptome of Ostorhinchus angustatus: adult	Illumina HiSeq 2000	University of Queensland	SRP189752	Cardinalfish (Apogonidae) opsin genes	SRS4549337	3556.52	1	31058319	5630721641	M003	RNA-Seq	TRANSCRIPTOMIC	cDNA
Perca fluviatilis	SRX5587472	RNA-seq for perch (Perca fluviatilis) 2014	Illumina HiSeq 2500	Chalmers University of Technology	SRP189727	Gene expression and biomarker responses in perch at a biomonitoring site in the Baltic Sea 鈥?possible influence of natural brominated chemicals	SRS4548779	702.35	1	11126153	2474826066	Kv2014_P426	RNA-Seq	TRANSCRIPTOMIC	cDNA
Perca fluviatilis	SRX5587471	RNA-seq for perch (Perca fluviatilis) 2014	Illumina HiSeq 2500	Chalmers University of Technology	SRP189727	Gene expression and biomarker responses in perch at a biomonitoring site in the Baltic Sea 鈥?possible influence of natural brominated chemicals	SRS4548778	753.82	1	11933325	2652498908	Kv2014_P422	RNA-Seq	TRANSCRIPTOMIC	cDNA
Perca fluviatilis	SRX5587470	RNA-seq for perch (Perca fluviatilis) 2010	Illumina HiSeq 2500	Chalmers University of Technology	SRP189727	Gene expression and biomarker responses in perch at a biomonitoring site in the Baltic Sea 鈥?possible influence of natural brominated chemicals	SRS4548777	763.25	1	12209342	2714990783	Kv2010_904	RNA-Seq	TRANSCRIPTOMIC	cDNA
Perca fluviatilis	SRX5587469	RNA-seq for perch (Perca fluviatilis) 2010	Illumina HiSeq 2500	Chalmers University of Technology	SRP189727	Gene expression and biomarker responses in perch at a biomonitoring site in the Baltic Sea 鈥?possible influence of natural brominated chemicals	SRS4548776	783.98	1	12335830	2770186595	Kv2010_901	RNA-Seq	TRANSCRIPTOMIC	cDNA
Perca fluviatilis	SRX5587468	RNA-seq for perch (Perca fluviatilis) 2010	Illumina HiSeq 2500	Chalmers University of Technology	SRP189727	Gene expression and biomarker responses in perch at a biomonitoring site in the Baltic Sea 鈥?possible influence of natural brominated chemicals	SRS4548775	691.79	1	11036845	2458145597	Kv2010_913	RNA-Seq	TRANSCRIPTOMIC	cDNA
Perca fluviatilis	SRX5587467	RNA-seq for perch (Perca fluviatilis) 2010	Illumina HiSeq 2500	Chalmers University of Technology	SRP189727	Gene expression and biomarker responses in perch at a biomonitoring site in the Baltic Sea 鈥?possible influence of natural brominated chemicals	SRS4548774	710.97	1	11217468	2498103368	Kv2010_910	RNA-Seq	TRANSCRIPTOMIC	cDNA
Perca fluviatilis	SRX5587466	RNA-seq for perch (Perca fluviatilis) 2014	Illumina HiSeq 2500	Chalmers University of Technology	SRP189727	Gene expression and biomarker responses in perch at a biomonitoring site in the Baltic Sea 鈥?possible influence of natural brominated chemicals	SRS4548773	715.95	1	11245436	2523977308	Kv2014_P408	RNA-Seq	TRANSCRIPTOMIC	cDNA
Perca fluviatilis	SRX5587465	RNA-seq for perch (Perca fluviatilis) 2010	Illumina HiSeq 2500	Chalmers University of Technology	SRP189727	Gene expression and biomarker responses in perch at a biomonitoring site in the Baltic Sea 鈥?possible influence of natural brominated chemicals	SRS4548772	776.67	1	12351818	2751950255	Kv2010_918	RNA-Seq	TRANSCRIPTOMIC	cDNA
Perca fluviatilis	SRX5587464	RNA-seq for perch (Perca fluviatilis) 2014	Illumina HiSeq 2500	Chalmers University of Technology	SRP189727	Gene expression and biomarker responses in perch at a biomonitoring site in the Baltic Sea 鈥?possible influence of natural brominated chemicals	SRS4548771	765.32	1	12203844	2715351194	Kv2014_P414	RNA-Seq	TRANSCRIPTOMIC	cDNA
Perca fluviatilis	SRX5587463	RNA-seq for perch (Perca fluviatilis) 2014	Illumina HiSeq 2500	Chalmers University of Technology	SRP189727	Gene expression and biomarker responses in perch at a biomonitoring site in the Baltic Sea 鈥?possible influence of natural brominated chemicals	SRS4548770	762.39	1	12051205	2680741386	Kv2014_P411	RNA-Seq	TRANSCRIPTOMIC	cDNA
Onychostoma brevibarba	SRX5576250	Onychostoma brevibarba	PacBio RS II	Hunan Normal University	SRP189442	Onychostoma brevibarba Transcriptome or Gene expression	SRS4538275	3982.37	1	12587692	16311862847	PBL170405AB	RNA-Seq	TRANSCRIPTOMIC	PCR
Paralichthys olivaceus	SRX5586107	3	Illumina HiSeq 2500	Chinese academy of fishery sciences	SRP189686	high-throughput sequencing for SSR detection in Paralichthys olivaceus	SRS4547459	859.6	1	9377136	2813140800	YPY3	RNA-Seq	TRANSCRIPTOMIC	other
Paralichthys olivaceus	SRX5586106	4	Illumina HiSeq 2500	Chinese academy of fishery sciences	SRP189686	high-throughput sequencing for SSR detection in Paralichthys olivaceus	SRS4547458	884.67	1	9554526	2866357800	YPY4	RNA-Seq	TRANSCRIPTOMIC	other
Paralichthys olivaceus	SRX5586105	1	Illumina HiSeq 2500	Chinese academy of fishery sciences	SRP189686	high-throughput sequencing for SSR detection in Paralichthys olivaceus	SRS4547457	941.8	1	10384736	3115420800	YPY1	RNA-Seq	TRANSCRIPTOMIC	other
Paralichthys olivaceus	SRX5586104	2	Illumina HiSeq 2500	Chinese academy of fishery sciences	SRP189686	high-throughput sequencing for SSR detection in Paralichthys olivaceus	SRS4547456	810.49	1	8886776	2666032800	YPY2	RNA-Seq	TRANSCRIPTOMIC	other
Paralichthys olivaceus	SRX5586103	5	Illumina HiSeq 2500	Chinese academy of fishery sciences	SRP189686	high-throughput sequencing for SSR detection in Paralichthys olivaceus	SRS4547455	983.04	1	10713855	3214156500	YPY5	RNA-Seq	TRANSCRIPTOMIC	other
Paralichthys olivaceus	SRX5586102	6	Illumina HiSeq 2500	Chinese academy of fishery sciences	SRP189686	high-throughput sequencing for SSR detection in Paralichthys olivaceus	SRS4547454	700.36	1	7779913	2333973900	YPY6	RNA-Seq	TRANSCRIPTOMIC	other
Danio rerio	SRX5578497	Developmental timecourse - WT 4c R0 B1	Illumina HiSeq 2000	Yale_Giraldez	SRP189512	Genome wide analysis of 3'-UTR sequence elements and proteins regulating mRNA stability during maternal-to-zygotic transition in zebrafish: Developmental mRNA-seq timecourse	SRS4540274	1750.06	1	19003647	2888554344	AGR000861	RNA-Seq	TRANSCRIPTOMIC	unspecified
Danio rerio	SRX5578496	Developmental timecourse - WT 4c R0 B1	Illumina HiSeq 2000	Yale_Giraldez	SRP189512	Genome wide analysis of 3'-UTR sequence elements and proteins regulating mRNA stability during maternal-to-zygotic transition in zebrafish: Developmental mRNA-seq timecourse	SRS4540274	1138.93	1	11083811	1684739272	AGR000860	RNA-Seq	TRANSCRIPTOMIC	unspecified
Danio rerio	SRX5578495	Developmental timecourse - WT 2c R0 B2	Illumina HiSeq 2000	Yale_Giraldez	SRP189512	Genome wide analysis of 3'-UTR sequence elements and proteins regulating mRNA stability during maternal-to-zygotic transition in zebrafish: Developmental mRNA-seq timecourse	SRS4540273	1315.92	1	14032756	2132978912	AGR000859	RNA-Seq	TRANSCRIPTOMIC	unspecified
Danio rerio	SRX5578494	Developmental timecourse - WT 2c R0 B2	Illumina HiSeq 2000	Yale_Giraldez	SRP189512	Genome wide analysis of 3'-UTR sequence elements and proteins regulating mRNA stability during maternal-to-zygotic transition in zebrafish: Developmental mRNA-seq timecourse	SRS4540273	1051.21	1	10258677	1559318904	AGR000858	RNA-Seq	TRANSCRIPTOMIC	unspecified
Danio rerio	SRX5578493	Developmental timecourse - WT 2c R0 B1	Illumina HiSeq 2000	Yale_Giraldez	SRP189512	Genome wide analysis of 3'-UTR sequence elements and proteins regulating mRNA stability during maternal-to-zygotic transition in zebrafish: Developmental mRNA-seq timecourse	SRS4540270	1446.67	1	15636331	2376722312	AGR000857	RNA-Seq	TRANSCRIPTOMIC	unspecified
Danio rerio	SRX5578492	Developmental timecourse - WT 2c R0 B1	Illumina HiSeq 2000	Yale_Giraldez	SRP189512	Genome wide analysis of 3'-UTR sequence elements and proteins regulating mRNA stability during maternal-to-zygotic transition in zebrafish: Developmental mRNA-seq timecourse	SRS4540270	1241.03	1	12108722	1840525744	AGR000856	RNA-Seq	TRANSCRIPTOMIC	unspecified
Danio rerio	SRX5578491	Developmental timecourse - WT 1c R0 B2	Illumina HiSeq 2000	Yale_Giraldez	SRP189512	Genome wide analysis of 3'-UTR sequence elements and proteins regulating mRNA stability during maternal-to-zygotic transition in zebrafish: Developmental mRNA-seq timecourse	SRS4540272	1642.12	1	16023476	2435568352	AGR000855	RNA-Seq	TRANSCRIPTOMIC	unspecified
Danio rerio	SRX5578490	Developmental timecourse - WT 1c R0 B1	Illumina HiSeq 2000	Yale_Giraldez	SRP189512	Genome wide analysis of 3'-UTR sequence elements and proteins regulating mRNA stability during maternal-to-zygotic transition in zebrafish: Developmental mRNA-seq timecourse	SRS4540271	1575.69	1	15378612	2337549024	AGR000854	RNA-Seq	TRANSCRIPTOMIC	unspecified
Danio rerio	SRX5578489	Developmental timecourse - WT a-Am 16c R0 B2	Illumina HiSeq 2000	Yale_Giraldez	SRP189512	Genome wide analysis of 3'-UTR sequence elements and proteins regulating mRNA stability during maternal-to-zygotic transition in zebrafish: Developmental mRNA-seq timecourse	SRS4540233	577.92	1	6164454	936997008	AGR000927	RNA-Seq	TRANSCRIPTOMIC	unspecified
Danio rerio	SRX5578488	Developmental timecourse - WT 16c R0 B1	Illumina HiSeq 2000	Yale_Giraldez	SRP189512	Genome wide analysis of 3'-UTR sequence elements and proteins regulating mRNA stability during maternal-to-zygotic transition in zebrafish: Developmental mRNA-seq timecourse	SRS4540242	1367.83	1	13376306	2033198512	AGR000863	RNA-Seq	TRANSCRIPTOMIC	unspecified
Danio rerio	SRX5578487	Developmental timecourse - WT 4c R0 B2	Illumina HiSeq 2000	Yale_Giraldez	SRP189512	Genome wide analysis of 3'-UTR sequence elements and proteins regulating mRNA stability during maternal-to-zygotic transition in zebrafish: Developmental mRNA-seq timecourse	SRS4540269	1470.77	1	14327192	2177733184	AGR000862	RNA-Seq	TRANSCRIPTOMIC	unspecified
Danio rerio	SRX5578486	Developmental timecourse - WT a-Am 64c R0 B2	Illumina HiSeq 2000	Yale_Giraldez	SRP189512	Genome wide analysis of 3'-UTR sequence elements and proteins regulating mRNA stability during maternal-to-zygotic transition in zebrafish: Developmental mRNA-seq timecourse	SRS4540231	5111.82	1	49322976	7497092352	AGR000933	RNA-Seq	TRANSCRIPTOMIC	unspecified
Danio rerio	SRX5578485	Developmental timecourse - WT TinyLNA430 1Kc pA	Illumina HiSeq 2000	Yale_Giraldez	SRP189512	Genome wide analysis of 3'-UTR sequence elements and proteins regulating mRNA stability during maternal-to-zygotic transition in zebrafish: Developmental mRNA-seq timecourse	SRS4540268	1578.6	1	16589683	2521631816	AGR000970	RNA-Seq	TRANSCRIPTOMIC	unspecified
Danio rerio	SRX5578484	Developmental timecourse - WT TinyLNA430 64c pA	Illumina HiSeq 2000	Yale_Giraldez	SRP189512	Genome wide analysis of 3'-UTR sequence elements and proteins regulating mRNA stability during maternal-to-zygotic transition in zebrafish: Developmental mRNA-seq timecourse	SRS4540266	1410.62	1	14971888	2275726976	AGR000969	RNA-Seq	TRANSCRIPTOMIC	unspecified
Danio rerio	SRX5578483	Developmental timecourse - WT TinyLNA430 shield pA	Illumina HiSeq 2000	Yale_Giraldez	SRP189512	Genome wide analysis of 3'-UTR sequence elements and proteins regulating mRNA stability during maternal-to-zygotic transition in zebrafish: Developmental mRNA-seq timecourse	SRS4540267	1677.19	1	17687091	2688437832	AGR000971	RNA-Seq	TRANSCRIPTOMIC	unspecified
Danio rerio	SRX5578482	Developmental timecourse - WT a-Am 16c R0 B1	Illumina HiSeq 2000	Yale_Giraldez	SRP189512	Genome wide analysis of 3'-UTR sequence elements and proteins regulating mRNA stability during maternal-to-zygotic transition in zebrafish: Developmental mRNA-seq timecourse	SRS4540227	987.98	1	9456700	1437418400	AGR000924	RNA-Seq	TRANSCRIPTOMIC	unspecified
Danio rerio	SRX5578481	Developmental timecourse - WT 16c pA B1	Illumina HiSeq 2000	Yale_Giraldez	SRP189512	Genome wide analysis of 3'-UTR sequence elements and proteins regulating mRNA stability during maternal-to-zygotic transition in zebrafish: Developmental mRNA-seq timecourse	SRS4540263	1352.32	1	14592526	2218063952	AGR000834	RNA-Seq	TRANSCRIPTOMIC	unspecified
Danio rerio	SRX5578480	Developmental timecourse - WT 16c pA B2	Illumina HiSeq 2000	Yale_Giraldez	SRP189512	Genome wide analysis of 3'-UTR sequence elements and proteins regulating mRNA stability during maternal-to-zygotic transition in zebrafish: Developmental mRNA-seq timecourse	SRS4540265	1419.82	1	15324322	2329296944	AGR000835	RNA-Seq	TRANSCRIPTOMIC	unspecified
Danio rerio	SRX5578479	Developmental timecourse - WT 4c pA B1	Illumina HiSeq 2000	Yale_Giraldez	SRP189512	Genome wide analysis of 3'-UTR sequence elements and proteins regulating mRNA stability during maternal-to-zygotic transition in zebrafish: Developmental mRNA-seq timecourse	SRS4540264	1184.67	1	12763070	1939986640	AGR000832	RNA-Seq	TRANSCRIPTOMIC	unspecified
Danio rerio	SRX5578478	Developmental timecourse - WT 4c pA B2	Illumina HiSeq 2000	Yale_Giraldez	SRP189512	Genome wide analysis of 3'-UTR sequence elements and proteins regulating mRNA stability during maternal-to-zygotic transition in zebrafish: Developmental mRNA-seq timecourse	SRS4540262	1329.69	1	14337178	2179251056	AGR000833	RNA-Seq	TRANSCRIPTOMIC	unspecified
Danio rerio	SRX5578477	Developmental timecourse - WT 2c pA B1	Illumina HiSeq 2000	Yale_Giraldez	SRP189512	Genome wide analysis of 3'-UTR sequence elements and proteins regulating mRNA stability during maternal-to-zygotic transition in zebrafish: Developmental mRNA-seq timecourse	SRS4540261	1283.44	1	13853490	2105730480	AGR000830	RNA-Seq	TRANSCRIPTOMIC	unspecified
Danio rerio	SRX5578476	Developmental timecourse - WT 2c pA B2	Illumina HiSeq 2000	Yale_Giraldez	SRP189512	Genome wide analysis of 3'-UTR sequence elements and proteins regulating mRNA stability during maternal-to-zygotic transition in zebrafish: Developmental mRNA-seq timecourse	SRS4540260	1181.73	1	12759523	1939447496	AGR000831	RNA-Seq	TRANSCRIPTOMIC	unspecified
Danio rerio	SRX5578475	Developmental timecourse - WT 1c pA B1	Illumina HiSeq 2000	Yale_Giraldez	SRP189512	Genome wide analysis of 3'-UTR sequence elements and proteins regulating mRNA stability during maternal-to-zygotic transition in zebrafish: Developmental mRNA-seq timecourse	SRS4540259	1086.65	1	11703500	1778932000	AGR000828	RNA-Seq	TRANSCRIPTOMIC	unspecified
Danio rerio	SRX5578474	Developmental timecourse - WT 1c pA B2	Illumina HiSeq 2000	Yale_Giraldez	SRP189512	Genome wide analysis of 3'-UTR sequence elements and proteins regulating mRNA stability during maternal-to-zygotic transition in zebrafish: Developmental mRNA-seq timecourse	SRS4540258	1420.92	1	15312312	2327471424	AGR000829	RNA-Seq	TRANSCRIPTOMIC	unspecified
Danio rerio	SRX5578473	Developmental timecourse - WT a-Am 64c R0 B1	Illumina HiSeq 2000	Yale_Giraldez	SRP189512	Genome wide analysis of 3'-UTR sequence elements and proteins regulating mRNA stability during maternal-to-zygotic transition in zebrafish: Developmental mRNA-seq timecourse	SRS4540228	845.13	1	8513261	1294015672	AGR000929	RNA-Seq	TRANSCRIPTOMIC	unspecified
Danio rerio	SRX5578472	Developmental timecourse - WT a-Am 16c R0 B1	Illumina HiSeq 2000	Yale_Giraldez	SRP189512	Genome wide analysis of 3'-UTR sequence elements and proteins regulating mRNA stability during maternal-to-zygotic transition in zebrafish: Developmental mRNA-seq timecourse	SRS4540227	1942.89	1	19161714	2912580528	AGR000925	RNA-Seq	TRANSCRIPTOMIC	unspecified
Danio rerio	SRX5578471	Developmental timecourse - WT 256c pA B1	Illumina HiSeq 2000	Yale_Giraldez	SRP189512	Genome wide analysis of 3'-UTR sequence elements and proteins regulating mRNA stability during maternal-to-zygotic transition in zebrafish: Developmental mRNA-seq timecourse	SRS4540257	1489.66	1	15747480	2393616960	AGR000838	RNA-Seq	TRANSCRIPTOMIC	unspecified
Danio rerio	SRX5578470	Developmental timecourse - WT 256c pA B2	Illumina HiSeq 2000	Yale_Giraldez	SRP189512	Genome wide analysis of 3'-UTR sequence elements and proteins regulating mRNA stability during maternal-to-zygotic transition in zebrafish: Developmental mRNA-seq timecourse	SRS4540256	1455.96	1	15388474	2339048048	AGR000839	RNA-Seq	TRANSCRIPTOMIC	unspecified
Danio rerio	SRX5578469	Developmental timecourse - WT 75%epi R0 B1	Illumina HiSeq 2000	Yale_Giraldez	SRP189512	Genome wide analysis of 3'-UTR sequence elements and proteins regulating mRNA stability during maternal-to-zygotic transition in zebrafish: Developmental mRNA-seq timecourse	SRS4540255	1380.34	1	13830040	2102166080	AGR000895	RNA-Seq	TRANSCRIPTOMIC	unspecified
Danio rerio	SRX5578468	Developmental timecourse - WT 75%epi R0 B2	Illumina HiSeq 2000	Yale_Giraldez	SRP189512	Genome wide analysis of 3'-UTR sequence elements and proteins regulating mRNA stability during maternal-to-zygotic transition in zebrafish: Developmental mRNA-seq timecourse	SRS4540232	755.33	1	7512406	1141885712	AGR000896	RNA-Seq	TRANSCRIPTOMIC	unspecified
Danio rerio	SRX5578467	Developmental timecourse - WT 75%epi R0 B1	Illumina HiSeq 2000	Yale_Giraldez	SRP189512	Genome wide analysis of 3'-UTR sequence elements and proteins regulating mRNA stability during maternal-to-zygotic transition in zebrafish: Developmental mRNA-seq timecourse	SRS4540255	1310.98	1	13011944	1977815488	AGR000893	RNA-Seq	TRANSCRIPTOMIC	unspecified
Danio rerio	SRX5578466	Developmental timecourse - WT 75%epi R0 B1	Illumina HiSeq 2000	Yale_Giraldez	SRP189512	Genome wide analysis of 3'-UTR sequence elements and proteins regulating mRNA stability during maternal-to-zygotic transition in zebrafish: Developmental mRNA-seq timecourse	SRS4540255	1533.65	1	16331454	2482381008	AGR000894	RNA-Seq	TRANSCRIPTOMIC	unspecified
Danio rerio	SRX5578465	Developmental timecourse - WT a-Am 1c pA B2	Illumina HiSeq 2000	Yale_Giraldez	SRP189512	Genome wide analysis of 3'-UTR sequence elements and proteins regulating mRNA stability during maternal-to-zygotic transition in zebrafish: Developmental mRNA-seq timecourse	SRS4540254	1703.39	1	17779821	2702532792	AGR000901	RNA-Seq	TRANSCRIPTOMIC	unspecified
Danio rerio	SRX5578464	Developmental timecourse - WT a-Am 16c pA B1	Illumina HiSeq 2000	Yale_Giraldez	SRP189512	Genome wide analysis of 3'-UTR sequence elements and proteins regulating mRNA stability during maternal-to-zygotic transition in zebrafish: Developmental mRNA-seq timecourse	SRS4540253	1698.74	1	17694147	2689510344	AGR000902	RNA-Seq	TRANSCRIPTOMIC	unspecified
Danio rerio	SRX5578463	Developmental timecourse - WT 75%epi pA B1	Illumina HiSeq 2000	Yale_Giraldez	SRP189512	Genome wide analysis of 3'-UTR sequence elements and proteins regulating mRNA stability during maternal-to-zygotic transition in zebrafish: Developmental mRNA-seq timecourse	SRS4540252	1695.42	1	17704991	2691158632	AGR000852	RNA-Seq	TRANSCRIPTOMIC	unspecified
Danio rerio	SRX5578462	Developmental timecourse - WT 75%epi pA B2	Illumina HiSeq 2000	Yale_Giraldez	SRP189512	Genome wide analysis of 3'-UTR sequence elements and proteins regulating mRNA stability during maternal-to-zygotic transition in zebrafish: Developmental mRNA-seq timecourse	SRS4540251	1745.59	1	18235969	2771867288	AGR000853	RNA-Seq	TRANSCRIPTOMIC	unspecified
Danio rerio	SRX5578461	Developmental timecourse - WT 50%epi pA B1	Illumina HiSeq 2000	Yale_Giraldez	SRP189512	Genome wide analysis of 3'-UTR sequence elements and proteins regulating mRNA stability during maternal-to-zygotic transition in zebrafish: Developmental mRNA-seq timecourse	SRS4540250	1638.37	1	17495189	2659268728	AGR000848	RNA-Seq	TRANSCRIPTOMIC	unspecified
Danio rerio	SRX5578460	Developmental timecourse - WT 50%epi pA B2	Illumina HiSeq 2000	Yale_Giraldez	SRP189512	Genome wide analysis of 3'-UTR sequence elements and proteins regulating mRNA stability during maternal-to-zygotic transition in zebrafish: Developmental mRNA-seq timecourse	SRS4540249	1445.48	1	15404523	2341487496	AGR000849	RNA-Seq	TRANSCRIPTOMIC	unspecified
Danio rerio	SRX5578459	Developmental timecourse - WT dome pA B1	Illumina HiSeq 2000	Yale_Giraldez	SRP189512	Genome wide analysis of 3'-UTR sequence elements and proteins regulating mRNA stability during maternal-to-zygotic transition in zebrafish: Developmental mRNA-seq timecourse	SRS4540248	1571.94	1	16760725	2547630200	AGR000846	RNA-Seq	TRANSCRIPTOMIC	unspecified
Danio rerio	SRX5578458	Developmental timecourse - WT dome pA B2	Illumina HiSeq 2000	Yale_Giraldez	SRP189512	Genome wide analysis of 3'-UTR sequence elements and proteins regulating mRNA stability during maternal-to-zygotic transition in zebrafish: Developmental mRNA-seq timecourse	SRS4540246	1433.64	1	15321215	2328824680	AGR000847	RNA-Seq	TRANSCRIPTOMIC	unspecified
Danio rerio	SRX5578457	Developmental timecourse - WT oblong pA B1	Illumina HiSeq 2000	Yale_Giraldez	SRP189512	Genome wide analysis of 3'-UTR sequence elements and proteins regulating mRNA stability during maternal-to-zygotic transition in zebrafish: Developmental mRNA-seq timecourse	SRS4540247	1403.84	1	14831171	2254337992	AGR000842	RNA-Seq	TRANSCRIPTOMIC	unspecified
Danio rerio	SRX5578456	Developmental timecourse - WT oblong pA B2	Illumina HiSeq 2000	Yale_Giraldez	SRP189512	Genome wide analysis of 3'-UTR sequence elements and proteins regulating mRNA stability during maternal-to-zygotic transition in zebrafish: Developmental mRNA-seq timecourse	SRS4540245	1365.6	1	14434341	2194019832	AGR000843	RNA-Seq	TRANSCRIPTOMIC	unspecified
Danio rerio	SRX5578455	Developmental timecourse - WT 1Kc pA B1	Illumina HiSeq 2000	Yale_Giraldez	SRP189512	Genome wide analysis of 3'-UTR sequence elements and proteins regulating mRNA stability during maternal-to-zygotic transition in zebrafish: Developmental mRNA-seq timecourse	SRS4540244	1622.14	1	17124225	2602882200	AGR000840	RNA-Seq	TRANSCRIPTOMIC	unspecified
Danio rerio	SRX5578454	Developmental timecourse - WT 1Kc pA B2	Illumina HiSeq 2000	Yale_Giraldez	SRP189512	Genome wide analysis of 3'-UTR sequence elements and proteins regulating mRNA stability during maternal-to-zygotic transition in zebrafish: Developmental mRNA-seq timecourse	SRS4540243	1633.16	1	17232832	2619390464	AGR000841	RNA-Seq	TRANSCRIPTOMIC	unspecified
Danio rerio	SRX5578453	Developmental timecourse - WT 16c R0 B1	Illumina HiSeq 2000	Yale_Giraldez	SRP189512	Genome wide analysis of 3'-UTR sequence elements and proteins regulating mRNA stability during maternal-to-zygotic transition in zebrafish: Developmental mRNA-seq timecourse	SRS4540242	688.37	1	7807298	1186709296	AGR000864	RNA-Seq	TRANSCRIPTOMIC	unspecified
Danio rerio	SRX5578452	Developmental timecourse - WT 16c R0 B2	Illumina HiSeq 2000	Yale_Giraldez	SRP189512	Genome wide analysis of 3'-UTR sequence elements and proteins regulating mRNA stability during maternal-to-zygotic transition in zebrafish: Developmental mRNA-seq timecourse	SRS4540240	915.73	1	10403644	1581353888	AGR000866	RNA-Seq	TRANSCRIPTOMIC	unspecified
Danio rerio	SRX5578451	Developmental timecourse - WT 16c R0 B2	Illumina HiSeq 2000	Yale_Giraldez	SRP189512	Genome wide analysis of 3'-UTR sequence elements and proteins regulating mRNA stability during maternal-to-zygotic transition in zebrafish: Developmental mRNA-seq timecourse	SRS4540240	1138.62	1	11103082	1687668464	AGR000865	RNA-Seq	TRANSCRIPTOMIC	unspecified
Danio rerio	SRX5578450	Developmental timecourse - WT 256c R0 B1	Illumina HiSeq 2000	Yale_Giraldez	SRP189512	Genome wide analysis of 3'-UTR sequence elements and proteins regulating mRNA stability during maternal-to-zygotic transition in zebrafish: Developmental mRNA-seq timecourse	SRS4540241	1522.45	1	14805399	2250420648	AGR000870	RNA-Seq	TRANSCRIPTOMIC	unspecified
Danio rerio	SRX5578449	Developmental timecourse - WT 256c R0 B2	Illumina HiSeq 2000	Yale_Giraldez	SRP189512	Genome wide analysis of 3'-UTR sequence elements and proteins regulating mRNA stability during maternal-to-zygotic transition in zebrafish: Developmental mRNA-seq timecourse	SRS4540239	1377.91	1	13404119	2037426088	AGR000871	RNA-Seq	TRANSCRIPTOMIC	unspecified
Danio rerio	SRX5578448	Developmental timecourse - WT 256c R0 B2	Illumina HiSeq 2000	Yale_Giraldez	SRP189512	Genome wide analysis of 3'-UTR sequence elements and proteins regulating mRNA stability during maternal-to-zygotic transition in zebrafish: Developmental mRNA-seq timecourse	SRS4540239	1020.73	1	10974428	1668113056	AGR000872	RNA-Seq	TRANSCRIPTOMIC	unspecified
Danio rerio	SRX5578447	Developmental timecourse - WT oblong R0 B1	Illumina HiSeq 2000	Yale_Giraldez	SRP189512	Genome wide analysis of 3'-UTR sequence elements and proteins regulating mRNA stability during maternal-to-zygotic transition in zebrafish: Developmental mRNA-seq timecourse	SRS4540238	1413.82	1	13789968	2096075136	AGR000876	RNA-Seq	TRANSCRIPTOMIC	unspecified
Danio rerio	SRX5578446	Developmental timecourse - WT oblong R0 B1	Illumina HiSeq 2000	Yale_Giraldez	SRP189512	Genome wide analysis of 3'-UTR sequence elements and proteins regulating mRNA stability during maternal-to-zygotic transition in zebrafish: Developmental mRNA-seq timecourse	SRS4540238	524.63	1	5525547	839883144	AGR000877	RNA-Seq	TRANSCRIPTOMIC	unspecified
Danio rerio	SRX5578445	Developmental timecourse - WT oblong R0 B2	Illumina HiSeq 2000	Yale_Giraldez	SRP189512	Genome wide analysis of 3'-UTR sequence elements and proteins regulating mRNA stability during maternal-to-zygotic transition in zebrafish: Developmental mRNA-seq timecourse	SRS4540237	1070.77	1	10431620	1585606240	AGR000878	RNA-Seq	TRANSCRIPTOMIC	unspecified
Danio rerio	SRX5578444	Developmental timecourse - WT sphere R0 B1	Illumina HiSeq 2000	Yale_Giraldez	SRP189512	Genome wide analysis of 3'-UTR sequence elements and proteins regulating mRNA stability during maternal-to-zygotic transition in zebrafish: Developmental mRNA-seq timecourse	SRS4540226	1336.75	1	12991917	1974771384	AGR000879	RNA-Seq	TRANSCRIPTOMIC	unspecified
Danio rerio	SRX5578443	Developmental timecourse - WT a-Am 1c pA B1	Illumina HiSeq 2000	Yale_Giraldez	SRP189512	Genome wide analysis of 3'-UTR sequence elements and proteins regulating mRNA stability during maternal-to-zygotic transition in zebrafish: Developmental mRNA-seq timecourse	SRS4540236	1550.24	1	16185928	2460261056	AGR000900	RNA-Seq	TRANSCRIPTOMIC	unspecified
Danio rerio	SRX5578442	Developmental timecourse - WT a-Am 75%epi pA B1	Illumina HiSeq 2000	Yale_Giraldez	SRP189512	Genome wide analysis of 3'-UTR sequence elements and proteins regulating mRNA stability during maternal-to-zygotic transition in zebrafish: Developmental mRNA-seq timecourse	SRS4540235	1560.04	1	16503715	2508564680	AGR000914	RNA-Seq	TRANSCRIPTOMIC	unspecified
Danio rerio	SRX5578441	Developmental timecourse - WT a-Am 1c R0 B2	Illumina HiSeq 2000	Yale_Giraldez	SRP189512	Genome wide analysis of 3'-UTR sequence elements and proteins regulating mRNA stability during maternal-to-zygotic transition in zebrafish: Developmental mRNA-seq timecourse	SRS4540219	2785.09	1	28266900	4296568800	AGR000919	RNA-Seq	TRANSCRIPTOMIC	unspecified
Danio rerio	SRX5578440	Developmental timecourse - WT a-Am 1Kc pA B2	Illumina HiSeq 2000	Yale_Giraldez	SRP189512	Genome wide analysis of 3'-UTR sequence elements and proteins regulating mRNA stability during maternal-to-zygotic transition in zebrafish: Developmental mRNA-seq timecourse	SRS4540234	1549.21	1	16067842	2442311984	AGR000909	RNA-Seq	TRANSCRIPTOMIC	unspecified
Danio rerio	SRX5578439	Developmental timecourse - WT a-Am 64c R0 B1	Illumina HiSeq 2000	Yale_Giraldez	SRP189512	Genome wide analysis of 3'-UTR sequence elements and proteins regulating mRNA stability during maternal-to-zygotic transition in zebrafish: Developmental mRNA-seq timecourse	SRS4540228	1646.6	1	17972542	2731826384	AGR000930	RNA-Seq	TRANSCRIPTOMIC	unspecified
Danio rerio	SRX5578438	Developmental timecourse - WT a-Am 16c R0 B2	Illumina HiSeq 2000	Yale_Giraldez	SRP189512	Genome wide analysis of 3'-UTR sequence elements and proteins regulating mRNA stability during maternal-to-zygotic transition in zebrafish: Developmental mRNA-seq timecourse	SRS4540233	1359.49	1	13582612	2064557024	AGR000926	RNA-Seq	TRANSCRIPTOMIC	unspecified
Danio rerio	SRX5578437	Developmental timecourse - WT a-Am 16c pA B2	Illumina HiSeq 2000	Yale_Giraldez	SRP189512	Genome wide analysis of 3'-UTR sequence elements and proteins regulating mRNA stability during maternal-to-zygotic transition in zebrafish: Developmental mRNA-seq timecourse	SRS4540230	1555.69	1	16218234	2465171568	AGR000903	RNA-Seq	TRANSCRIPTOMIC	unspecified
Danio rerio	SRX5578436	Developmental timecourse - WT a-Am 64c R0 B2	Illumina HiSeq 2000	Yale_Giraldez	SRP189512	Genome wide analysis of 3'-UTR sequence elements and proteins regulating mRNA stability during maternal-to-zygotic transition in zebrafish: Developmental mRNA-seq timecourse	SRS4540231	1321.37	1	13240774	2012597648	AGR000932	RNA-Seq	TRANSCRIPTOMIC	unspecified
Danio rerio	SRX5578435	Developmental timecourse - WT 75%epi R0 B2	Illumina HiSeq 2000	Yale_Giraldez	SRP189512	Genome wide analysis of 3'-UTR sequence elements and proteins regulating mRNA stability during maternal-to-zygotic transition in zebrafish: Developmental mRNA-seq timecourse	SRS4540232	918.82	1	9576354	1455605808	AGR000897	RNA-Seq	TRANSCRIPTOMIC	unspecified
Danio rerio	SRX5578434	Developmental timecourse - WT a-Am 256c pA B1	Illumina HiSeq 2000	Yale_Giraldez	SRP189512	Genome wide analysis of 3'-UTR sequence elements and proteins regulating mRNA stability during maternal-to-zygotic transition in zebrafish: Developmental mRNA-seq timecourse	SRS4540229	1803.62	1	18672043	2838150536	AGR000906	RNA-Seq	TRANSCRIPTOMIC	unspecified
Danio rerio	SRX5578433	Developmental timecourse - WT a-Am 64c R0 B1	Illumina HiSeq 2000	Yale_Giraldez	SRP189512	Genome wide analysis of 3'-UTR sequence elements and proteins regulating mRNA stability during maternal-to-zygotic transition in zebrafish: Developmental mRNA-seq timecourse	SRS4540228	1663.45	1	15959708	2425875616	AGR000931	RNA-Seq	TRANSCRIPTOMIC	unspecified
Danio rerio	SRX5578432	Developmental timecourse - WT a-Am 16c R0 B1	Illumina HiSeq 2000	Yale_Giraldez	SRP189512	Genome wide analysis of 3'-UTR sequence elements and proteins regulating mRNA stability during maternal-to-zygotic transition in zebrafish: Developmental mRNA-seq timecourse	SRS4540227	619.59	1	6207692	943569184	AGR000922	RNA-Seq	TRANSCRIPTOMIC	unspecified
Danio rerio	SRX5578431	Developmental timecourse - WT a-Am 16c R0 B1	Illumina HiSeq 2000	Yale_Giraldez	SRP189512	Genome wide analysis of 3'-UTR sequence elements and proteins regulating mRNA stability during maternal-to-zygotic transition in zebrafish: Developmental mRNA-seq timecourse	SRS4540227	1629.31	1	18337276	2787265952	AGR000923	RNA-Seq	TRANSCRIPTOMIC	unspecified
Danio rerio	SRX5578430	Developmental timecourse - WT sphere R0 B2	Illumina HiSeq 2000	Yale_Giraldez	SRP189512	Genome wide analysis of 3'-UTR sequence elements and proteins regulating mRNA stability during maternal-to-zygotic transition in zebrafish: Developmental mRNA-seq timecourse	SRS4540225	1422.81	1	13820856	2100770112	AGR000881	RNA-Seq	TRANSCRIPTOMIC	unspecified
Danio rerio	SRX5578429	Developmental timecourse - WT sphere R0 B1	Illumina HiSeq 2000	Yale_Giraldez	SRP189512	Genome wide analysis of 3'-UTR sequence elements and proteins regulating mRNA stability during maternal-to-zygotic transition in zebrafish: Developmental mRNA-seq timecourse	SRS4540226	1745.64	1	18874001	2868848152	AGR000880	RNA-Seq	TRANSCRIPTOMIC	unspecified
Danio rerio	SRX5578428	Developmental timecourse - WT dome R0 B1	Illumina HiSeq 2000	Yale_Giraldez	SRP189512	Genome wide analysis of 3'-UTR sequence elements and proteins regulating mRNA stability during maternal-to-zygotic transition in zebrafish: Developmental mRNA-seq timecourse	SRS4540224	1210.51	1	13077855	1987833960	AGR000884	RNA-Seq	TRANSCRIPTOMIC	unspecified
Danio rerio	SRX5578427	Developmental timecourse - WT sphere R0 B2	Illumina HiSeq 2000	Yale_Giraldez	SRP189512	Genome wide analysis of 3'-UTR sequence elements and proteins regulating mRNA stability during maternal-to-zygotic transition in zebrafish: Developmental mRNA-seq timecourse	SRS4540225	1386.46	1	15079428	2292073056	AGR000882	RNA-Seq	TRANSCRIPTOMIC	unspecified
Danio rerio	SRX5578426	Developmental timecourse - WT dome R0 B2	Illumina HiSeq 2000	Yale_Giraldez	SRP189512	Genome wide analysis of 3'-UTR sequence elements and proteins regulating mRNA stability during maternal-to-zygotic transition in zebrafish: Developmental mRNA-seq timecourse	SRS4540222	1805.03	1	17569086	2670501072	AGR000885	RNA-Seq	TRANSCRIPTOMIC	unspecified
Danio rerio	SRX5578425	Developmental timecourse - WT dome R0 B1	Illumina HiSeq 2000	Yale_Giraldez	SRP189512	Genome wide analysis of 3'-UTR sequence elements and proteins regulating mRNA stability during maternal-to-zygotic transition in zebrafish: Developmental mRNA-seq timecourse	SRS4540224	1591.65	1	15479117	2352825784	AGR000883	RNA-Seq	TRANSCRIPTOMIC	unspecified
Danio rerio	SRX5578424	Developmental timecourse - WT 50%epi R0 B1	Illumina HiSeq 2000	Yale_Giraldez	SRP189512	Genome wide analysis of 3'-UTR sequence elements and proteins regulating mRNA stability during maternal-to-zygotic transition in zebrafish: Developmental mRNA-seq timecourse	SRS4540221	1496.3	1	14575497	2215475544	AGR000887	RNA-Seq	TRANSCRIPTOMIC	unspecified
Danio rerio	SRX5578423	Developmental timecourse - WT dome R0 B2	Illumina HiSeq 2000	Yale_Giraldez	SRP189512	Genome wide analysis of 3'-UTR sequence elements and proteins regulating mRNA stability during maternal-to-zygotic transition in zebrafish: Developmental mRNA-seq timecourse	SRS4540222	1772.44	1	19351512	2941429824	AGR000886	RNA-Seq	TRANSCRIPTOMIC	unspecified
Danio rerio	SRX5578422	Developmental timecourse - WT 50%epi R0 B2	Illumina HiSeq 2000	Yale_Giraldez	SRP189512	Genome wide analysis of 3'-UTR sequence elements and proteins regulating mRNA stability during maternal-to-zygotic transition in zebrafish: Developmental mRNA-seq timecourse	SRS4540223	895.93	1	8713222	1324409744	AGR000889	RNA-Seq	TRANSCRIPTOMIC	unspecified
Danio rerio	SRX5578421	Developmental timecourse - WT 50%epi R0 B1	Illumina HiSeq 2000	Yale_Giraldez	SRP189512	Genome wide analysis of 3'-UTR sequence elements and proteins regulating mRNA stability during maternal-to-zygotic transition in zebrafish: Developmental mRNA-seq timecourse	SRS4540221	1499.68	1	15998097	2431710744	AGR000888	RNA-Seq	TRANSCRIPTOMIC	unspecified
Danio rerio	SRX5578420	Developmental timecourse - WT a-Am 1Kc pA B1	Illumina HiSeq 2000	Yale_Giraldez	SRP189512	Genome wide analysis of 3'-UTR sequence elements and proteins regulating mRNA stability during maternal-to-zygotic transition in zebrafish: Developmental mRNA-seq timecourse	SRS4540220	2044.83	1	21217667	3225085384	AGR000908	RNA-Seq	TRANSCRIPTOMIC	unspecified
Danio rerio	SRX5578419	Developmental timecourse - WT a-Am 256c pA B2	Illumina HiSeq 2000	Yale_Giraldez	SRP189512	Genome wide analysis of 3'-UTR sequence elements and proteins regulating mRNA stability during maternal-to-zygotic transition in zebrafish: Developmental mRNA-seq timecourse	SRS4540218	1826.13	1	18929947	2877351944	AGR000907	RNA-Seq	TRANSCRIPTOMIC	unspecified
Danio rerio	SRX5578418	Developmental timecourse - WT a-Am 1c R0 B2	Illumina HiSeq 2000	Yale_Giraldez	SRP189512	Genome wide analysis of 3'-UTR sequence elements and proteins regulating mRNA stability during maternal-to-zygotic transition in zebrafish: Developmental mRNA-seq timecourse	SRS4540219	1556.32	1	15505270	2356801040	AGR000918	RNA-Seq	TRANSCRIPTOMIC	unspecified
Danio rerio	SRX5578417	Developmental timecourse - WT a-Am 1c R0 B1	Illumina HiSeq 2000	Yale_Giraldez	SRP189512	Genome wide analysis of 3'-UTR sequence elements and proteins regulating mRNA stability during maternal-to-zygotic transition in zebrafish: Developmental mRNA-seq timecourse	SRS4540217	2034.73	1	20588859	3129506568	AGR000917	RNA-Seq	TRANSCRIPTOMIC	unspecified
Danio rerio	SRX5578416	Developmental timecourse - WT a-Am 1c R0 B1	Illumina HiSeq 2000	Yale_Giraldez	SRP189512	Genome wide analysis of 3'-UTR sequence elements and proteins regulating mRNA stability during maternal-to-zygotic transition in zebrafish: Developmental mRNA-seq timecourse	SRS4540217	1390.27	1	13851757	2105467064	AGR000916	RNA-Seq	TRANSCRIPTOMIC	unspecified
Danio rerio	SRX5578415	Developmental timecourse - WT a-Am 75%epi pA B2	Illumina HiSeq 2000	Yale_Giraldez	SRP189512	Genome wide analysis of 3'-UTR sequence elements and proteins regulating mRNA stability during maternal-to-zygotic transition in zebrafish: Developmental mRNA-seq timecourse	SRS4540216	1314	1	13915552	2115163904	AGR000915	RNA-Seq	TRANSCRIPTOMIC	unspecified
Danio rerio	SRX5577635	iCLIP - iCLIP purbb B2	Illumina HiSeq 2000	Yale_Giraldez	SRP189499	Genome wide analysis of 3'-UTR sequence elements and proteins regulating mRNA stability during maternal-to-zygotic transition in zebrafish: iCLIP	SRS4539399	234.36	1	14991395	335887114	AGR001754	OTHER	TRANSCRIPTOMIC	unspecified
Danio rerio	SRX5577634	iCLIP - iCLIP purbb B3	Illumina HiSeq 2000	Yale_Giraldez	SRP189499	Genome wide analysis of 3'-UTR sequence elements and proteins regulating mRNA stability during maternal-to-zygotic transition in zebrafish: iCLIP	SRS4539488	11.49	1	668468	15677181	AGR001755	OTHER	TRANSCRIPTOMIC	unspecified
Danio rerio	SRX5577633	iCLIP - iCLIP hnrnpc B3	Illumina HiSeq 2000	Yale_Giraldez	SRP189499	Genome wide analysis of 3'-UTR sequence elements and proteins regulating mRNA stability during maternal-to-zygotic transition in zebrafish: iCLIP	SRS4539386	469.38	1	18814705	629466824	AGR001650	OTHER	TRANSCRIPTOMIC	unspecified
Danio rerio	SRX5577632	iCLIP - iCLIP hnrnpa0a B4	Illumina HiSeq 2000	Yale_Giraldez	SRP189499	Genome wide analysis of 3'-UTR sequence elements and proteins regulating mRNA stability during maternal-to-zygotic transition in zebrafish: iCLIP	SRS4539496	717.03	1	29842065	906990390	AGR001634	OTHER	TRANSCRIPTOMIC	unspecified
Danio rerio	SRX5577631	iCLIP - iCLIP hnrnpa0a B4	Illumina HiSeq 2000	Yale_Giraldez	SRP189499	Genome wide analysis of 3'-UTR sequence elements and proteins regulating mRNA stability during maternal-to-zygotic transition in zebrafish: iCLIP	SRS4539496	236.47	1	12289936	372658652	AGR001633	OTHER	TRANSCRIPTOMIC	unspecified
Danio rerio	SRX5577630	iCLIP - iCLIP hnrnpa0a B1	Illumina HiSeq 2000	Yale_Giraldez	SRP189499	Genome wide analysis of 3'-UTR sequence elements and proteins regulating mRNA stability during maternal-to-zygotic transition in zebrafish: iCLIP	SRS4539495	653.86	1	33140562	952894634	AGR001628	OTHER	TRANSCRIPTOMIC	unspecified
Danio rerio	SRX5577629	iCLIP - iCLIP hnrnpa0a B1	Illumina HiSeq 2000	Yale_Giraldez	SRP189499	Genome wide analysis of 3'-UTR sequence elements and proteins regulating mRNA stability during maternal-to-zygotic transition in zebrafish: iCLIP	SRS4539495	444.93	1	21785135	626649019	AGR001627	OTHER	TRANSCRIPTOMIC	unspecified
Danio rerio	SRX5577628	iCLIP - iCLIP srsf4 B1	Illumina HiSeq 2000	Yale_Giraldez	SRP189499	Genome wide analysis of 3'-UTR sequence elements and proteins regulating mRNA stability during maternal-to-zygotic transition in zebrafish: iCLIP	SRS4539494	19.12	1	1016708	26882055	AGR001626	OTHER	TRANSCRIPTOMIC	unspecified
Danio rerio	SRX5577627	iCLIP - iCLIP srsf4 B1	Illumina HiSeq 2000	Yale_Giraldez	SRP189499	Genome wide analysis of 3'-UTR sequence elements and proteins regulating mRNA stability during maternal-to-zygotic transition in zebrafish: iCLIP	SRS4539494	14.17	1	719302	19022228	AGR001625	OTHER	TRANSCRIPTOMIC	unspecified
Danio rerio	SRX5577626	iCLIP - iCLIP hnrnpa0a B3	Illumina HiSeq 2000	Yale_Giraldez	SRP189499	Genome wide analysis of 3'-UTR sequence elements and proteins regulating mRNA stability during maternal-to-zygotic transition in zebrafish: iCLIP	SRS4539493	275.47	1	14051366	435541691	AGR001631	OTHER	TRANSCRIPTOMIC	unspecified
Danio rerio	SRX5577625	iCLIP - iCLIP hnrnpa0a B3	Illumina HiSeq 2000	Yale_Giraldez	SRP189499	Genome wide analysis of 3'-UTR sequence elements and proteins regulating mRNA stability during maternal-to-zygotic transition in zebrafish: iCLIP	SRS4539493	835.93	1	34132191	1060447048	AGR001632	OTHER	TRANSCRIPTOMIC	unspecified
Danio rerio	SRX5577624	iCLIP - iCLIP hnrnpa0a B2	Illumina HiSeq 2000	Yale_Giraldez	SRP189499	Genome wide analysis of 3'-UTR sequence elements and proteins regulating mRNA stability during maternal-to-zygotic transition in zebrafish: iCLIP	SRS4539492	2012.39	1	80936768	2555423901	AGR001630	OTHER	TRANSCRIPTOMIC	unspecified
Danio rerio	SRX5577623	iCLIP - iCLIP hnrnpa0a B2	Illumina HiSeq 2000	Yale_Giraldez	SRP189499	Genome wide analysis of 3'-UTR sequence elements and proteins regulating mRNA stability during maternal-to-zygotic transition in zebrafish: iCLIP	SRS4539492	658.17	1	33115269	1042798712	AGR001629	OTHER	TRANSCRIPTOMIC	unspecified
Danio rerio	SRX5577622	iCLIP - iCLIP control-bottom B2	Illumina HiSeq 2000	Yale_Giraldez	SRP189499	Genome wide analysis of 3'-UTR sequence elements and proteins regulating mRNA stability during maternal-to-zygotic transition in zebrafish: iCLIP	SRS4539433	189.68	1	14812513	362465747	AGR001765	OTHER	TRANSCRIPTOMIC	unspecified
Danio rerio	SRX5577621	iCLIP - iCLIP control-bottom B1	Illumina HiSeq 2000	Yale_Giraldez	SRP189499	Genome wide analysis of 3'-UTR sequence elements and proteins regulating mRNA stability during maternal-to-zygotic transition in zebrafish: iCLIP	SRS4539491	15.85	1	1056289	27765428	AGR001764	OTHER	TRANSCRIPTOMIC	unspecified
Danio rerio	SRX5577620	iCLIP - iCLIP control-bottom B1	Illumina HiSeq 2000	Yale_Giraldez	SRP189499	Genome wide analysis of 3'-UTR sequence elements and proteins regulating mRNA stability during maternal-to-zygotic transition in zebrafish: iCLIP	SRS4539491	53.27	1	3921032	103514920	AGR001763	OTHER	TRANSCRIPTOMIC	unspecified
Danio rerio	SRX5577619	iCLIP - iCLIP control-top B3	Illumina HiSeq 2000	Yale_Giraldez	SRP189499	Genome wide analysis of 3'-UTR sequence elements and proteins regulating mRNA stability during maternal-to-zygotic transition in zebrafish: iCLIP	SRS4539490	187.68	1	11618165	308262242	AGR001761	OTHER	TRANSCRIPTOMIC	unspecified
Danio rerio	SRX5577618	iCLIP - iCLIP control-top B3	Illumina HiSeq 2000	Yale_Giraldez	SRP189499	Genome wide analysis of 3'-UTR sequence elements and proteins regulating mRNA stability during maternal-to-zygotic transition in zebrafish: iCLIP	SRS4539490	492	1	32810303	869838345	AGR001762	OTHER	TRANSCRIPTOMIC	unspecified
Danio rerio	SRX5577617	iCLIP - iCLIP control-top B2	Illumina HiSeq 2000	Yale_Giraldez	SRP189499	Genome wide analysis of 3'-UTR sequence elements and proteins regulating mRNA stability during maternal-to-zygotic transition in zebrafish: iCLIP	SRS4539489	677.74	1	43628823	1205268185	AGR001760	OTHER	TRANSCRIPTOMIC	unspecified
Danio rerio	SRX5577616	iCLIP - iCLIP control-top B2	Illumina HiSeq 2000	Yale_Giraldez	SRP189499	Genome wide analysis of 3'-UTR sequence elements and proteins regulating mRNA stability during maternal-to-zygotic transition in zebrafish: iCLIP	SRS4539489	256.55	1	15328091	424013394	AGR001759	OTHER	TRANSCRIPTOMIC	unspecified
Danio rerio	SRX5577615	iCLIP - iCLIP control-top B1	Illumina HiSeq 2000	Yale_Giraldez	SRP189499	Genome wide analysis of 3'-UTR sequence elements and proteins regulating mRNA stability during maternal-to-zygotic transition in zebrafish: iCLIP	SRS4539487	100.03	1	6344415	176786449	AGR001758	OTHER	TRANSCRIPTOMIC	unspecified
Danio rerio	SRX5577614	iCLIP - iCLIP control-top B1	Illumina HiSeq 2000	Yale_Giraldez	SRP189499	Genome wide analysis of 3'-UTR sequence elements and proteins regulating mRNA stability during maternal-to-zygotic transition in zebrafish: iCLIP	SRS4539487	37.22	1	2199809	61732792	AGR001757	OTHER	TRANSCRIPTOMIC	unspecified
Danio rerio	SRX5577613	iCLIP - iCLIP purbb B3	Illumina HiSeq 2000	Yale_Giraldez	SRP189499	Genome wide analysis of 3'-UTR sequence elements and proteins regulating mRNA stability during maternal-to-zygotic transition in zebrafish: iCLIP	SRS4539488	8.28	1	504603	11979990	AGR001756	OTHER	TRANSCRIPTOMIC	unspecified
Danio rerio	SRX5577612	iCLIP - iCLIP khdrbs1b B1	Illumina HiSeq 2000	Yale_Giraldez	SRP189499	Genome wide analysis of 3'-UTR sequence elements and proteins regulating mRNA stability during maternal-to-zygotic transition in zebrafish: iCLIP	SRS4539426	227.38	1	13565614	314259347	AGR001693	OTHER	TRANSCRIPTOMIC	unspecified
Danio rerio	SRX5577611	iCLIP - iCLIP hrnpd B3	Illumina HiSeq 2000	Yale_Giraldez	SRP189499	Genome wide analysis of 3'-UTR sequence elements and proteins regulating mRNA stability during maternal-to-zygotic transition in zebrafish: iCLIP	SRS4539397	547.52	1	28112818	867656031	AGR001657	OTHER	TRANSCRIPTOMIC	unspecified
Danio rerio	SRX5577610	iCLIP - iCLIP khdrbs1a B4	Illumina HiSeq 2000	Yale_Giraldez	SRP189499	Genome wide analysis of 3'-UTR sequence elements and proteins regulating mRNA stability during maternal-to-zygotic transition in zebrafish: iCLIP	SRS4539486	282.76	1	17615172	541123373	AGR001711	OTHER	TRANSCRIPTOMIC	unspecified
Danio rerio	SRX5577609	iCLIP - iCLIP khdrbs1a B4	Illumina HiSeq 2000	Yale_Giraldez	SRP189499	Genome wide analysis of 3'-UTR sequence elements and proteins regulating mRNA stability during maternal-to-zygotic transition in zebrafish: iCLIP	SRS4539486	191.8	1	13224732	406544347	AGR001710	OTHER	TRANSCRIPTOMIC	unspecified
Danio rerio	SRX5577608	iCLIP - iCLIP khdrbs1a B2	Illumina HiSeq 2000	Yale_Giraldez	SRP189499	Genome wide analysis of 3'-UTR sequence elements and proteins regulating mRNA stability during maternal-to-zygotic transition in zebrafish: iCLIP	SRS4539485	71.77	1	4809820	152835854	AGR001706	OTHER	TRANSCRIPTOMIC	unspecified
Danio rerio	SRX5577607	iCLIP - iCLIP khdrbs1a B2	Illumina HiSeq 2000	Yale_Giraldez	SRP189499	Genome wide analysis of 3'-UTR sequence elements and proteins regulating mRNA stability during maternal-to-zygotic transition in zebrafish: iCLIP	SRS4539485	106.78	1	6461278	204887506	AGR001707	OTHER	TRANSCRIPTOMIC	unspecified
Danio rerio	SRX5577606	iCLIP - iCLIP hrnpd B2	Illumina HiSeq 2000	Yale_Giraldez	SRP189499	Genome wide analysis of 3'-UTR sequence elements and proteins regulating mRNA stability during maternal-to-zygotic transition in zebrafish: iCLIP	SRS4539467	136.63	1	6901524	217810065	AGR001655	OTHER	TRANSCRIPTOMIC	unspecified
Danio rerio	SRX5577605	iCLIP - iCLIP khdrbs1a B3	Illumina HiSeq 2000	Yale_Giraldez	SRP189499	Genome wide analysis of 3'-UTR sequence elements and proteins regulating mRNA stability during maternal-to-zygotic transition in zebrafish: iCLIP	SRS4539460	123.32	1	7363890	234626230	AGR001709	OTHER	TRANSCRIPTOMIC	unspecified
Danio rerio	SRX5577604	iCLIP - iCLIP khdrbs1b B4	Illumina HiSeq 2000	Yale_Giraldez	SRP189499	Genome wide analysis of 3'-UTR sequence elements and proteins regulating mRNA stability during maternal-to-zygotic transition in zebrafish: iCLIP	SRS4539430	17.12	1	1006114	22350255	AGR001700	OTHER	TRANSCRIPTOMIC	unspecified
Danio rerio	SRX5577603	Raw multiplex: iCLIP ddx6 B1;iCLIP ddx6 B3;unrelated	Illumina HiSeq 2000	Yale_Giraldez	SRP189499	Genome wide analysis of 3'-UTR sequence elements and proteins regulating mRNA stability during maternal-to-zygotic transition in zebrafish: iCLIP	SRS4539381	1486.41	1	32960858	2505025208	AGR001803;AGR001807;unrelated	OTHER	TRANSCRIPTOMIC	unspecified
Danio rerio	SRX5577602	iCLIP - iCLIP khdrbs1a B1	Illumina HiSeq 2000	Yale_Giraldez	SRP189499	Genome wide analysis of 3'-UTR sequence elements and proteins regulating mRNA stability during maternal-to-zygotic transition in zebrafish: iCLIP	SRS4539444	312.28	1	19056946	437569479	AGR001704	OTHER	TRANSCRIPTOMIC	unspecified
Danio rerio	SRX5577601	iCLIP - iCLIP khdrbs1a B1	Illumina HiSeq 2000	Yale_Giraldez	SRP189499	Genome wide analysis of 3'-UTR sequence elements and proteins regulating mRNA stability during maternal-to-zygotic transition in zebrafish: iCLIP	SRS4539444	973.51	1	58530019	1351079354	AGR001705	OTHER	TRANSCRIPTOMIC	unspecified
Danio rerio	SRX5577600	iCLIP - iCLIP g3bp1 B2	Illumina HiSeq 2000	Yale_Giraldez	SRP189499	Genome wide analysis of 3'-UTR sequence elements and proteins regulating mRNA stability during maternal-to-zygotic transition in zebrafish: iCLIP	SRS4539394	86.07	1	5298268	163107117	AGR001732	OTHER	TRANSCRIPTOMIC	unspecified
Danio rerio	SRX5577599	iCLIP - iCLIP khsrp B1	Illumina HiSeq 2000	Yale_Giraldez	SRP189499	Genome wide analysis of 3'-UTR sequence elements and proteins regulating mRNA stability during maternal-to-zygotic transition in zebrafish: iCLIP	SRS4539403	210.84	1	11709957	285887990	AGR001745	OTHER	TRANSCRIPTOMIC	unspecified
Danio rerio	SRX5577598	iCLIP - iCLIP celf1 B4	Illumina HiSeq 2000	Yale_Giraldez	SRP189499	Genome wide analysis of 3'-UTR sequence elements and proteins regulating mRNA stability during maternal-to-zygotic transition in zebrafish: iCLIP	SRS4539481	1919.49	1	74638556	2425007610	AGR001744	OTHER	TRANSCRIPTOMIC	unspecified
Danio rerio	SRX5577597	iCLIP - iCLIP zff9 B3	Illumina HiSeq 2000	Yale_Giraldez	SRP189499	Genome wide analysis of 3'-UTR sequence elements and proteins regulating mRNA stability during maternal-to-zygotic transition in zebrafish: iCLIP	SRS4539438	56.99	1	2589305	86999039	AGR001619	OTHER	TRANSCRIPTOMIC	unspecified
Danio rerio	SRX5577596	iCLIP - iCLIP rbm4.2 B2	Illumina HiSeq 2000	Yale_Giraldez	SRP189499	Genome wide analysis of 3'-UTR sequence elements and proteins regulating mRNA stability during maternal-to-zygotic transition in zebrafish: iCLIP	SRS4539420	9.07	1	617374	12554363	AGR001715	OTHER	TRANSCRIPTOMIC	unspecified
Danio rerio	SRX5577595	iCLIP - iCLIP g3bp1 B4	Illumina HiSeq 2000	Yale_Giraldez	SRP189499	Genome wide analysis of 3'-UTR sequence elements and proteins regulating mRNA stability during maternal-to-zygotic transition in zebrafish: iCLIP	SRS4539484	115.25	1	7592473	247075127	AGR001735	OTHER	TRANSCRIPTOMIC	unspecified
Danio rerio	SRX5577594	iCLIP - iCLIP g3bp1 B3	Illumina HiSeq 2000	Yale_Giraldez	SRP189499	Genome wide analysis of 3'-UTR sequence elements and proteins regulating mRNA stability during maternal-to-zygotic transition in zebrafish: iCLIP	SRS4539398	454.8	1	25627772	887137829	AGR001734	OTHER	TRANSCRIPTOMIC	unspecified
Danio rerio	SRX5577593	iCLIP - iCLIP celf1 B2	Illumina HiSeq 2000	Yale_Giraldez	SRP189499	Genome wide analysis of 3'-UTR sequence elements and proteins regulating mRNA stability during maternal-to-zygotic transition in zebrafish: iCLIP	SRS4539483	269.59	1	12941276	422946772	AGR001739	OTHER	TRANSCRIPTOMIC	unspecified
Danio rerio	SRX5577592	iCLIP - iCLIP g3bp1 B4	Illumina HiSeq 2000	Yale_Giraldez	SRP189499	Genome wide analysis of 3'-UTR sequence elements and proteins regulating mRNA stability during maternal-to-zygotic transition in zebrafish: iCLIP	SRS4539484	220.69	1	13058064	423934699	AGR001736	OTHER	TRANSCRIPTOMIC	unspecified
Danio rerio	SRX5577591	iCLIP - iCLIP celf1 B3	Illumina HiSeq 2000	Yale_Giraldez	SRP189499	Genome wide analysis of 3'-UTR sequence elements and proteins regulating mRNA stability during maternal-to-zygotic transition in zebrafish: iCLIP	SRS4539482	115.69	1	5582528	181225092	AGR001741	OTHER	TRANSCRIPTOMIC	unspecified
Danio rerio	SRX5577590	iCLIP - iCLIP celf1 B2	Illumina HiSeq 2000	Yale_Giraldez	SRP189499	Genome wide analysis of 3'-UTR sequence elements and proteins regulating mRNA stability during maternal-to-zygotic transition in zebrafish: iCLIP	SRS4539483	855.09	1	33184042	1088689397	AGR001740	OTHER	TRANSCRIPTOMIC	unspecified
Danio rerio	SRX5577589	iCLIP - iCLIP celf1 B4	Illumina HiSeq 2000	Yale_Giraldez	SRP189499	Genome wide analysis of 3'-UTR sequence elements and proteins regulating mRNA stability during maternal-to-zygotic transition in zebrafish: iCLIP	SRS4539481	606.88	1	29221727	945810011	AGR001743	OTHER	TRANSCRIPTOMIC	unspecified
Danio rerio	SRX5577588	iCLIP - iCLIP celf1 B3	Illumina HiSeq 2000	Yale_Giraldez	SRP189499	Genome wide analysis of 3'-UTR sequence elements and proteins regulating mRNA stability during maternal-to-zygotic transition in zebrafish: iCLIP	SRS4539482	364.33	1	14195587	463117997	AGR001742	OTHER	TRANSCRIPTOMIC	unspecified
Danio rerio	SRX5577587	iCLIP - iCLIP org B1	Illumina HiSeq 2000	Yale_Giraldez	SRP189499	Genome wide analysis of 3'-UTR sequence elements and proteins regulating mRNA stability during maternal-to-zygotic transition in zebrafish: iCLIP	SRS4539480	155.01	1	8511226	217287715	AGR001624	OTHER	TRANSCRIPTOMIC	unspecified
Danio rerio	SRX5577586	iCLIP - iCLIP hnrnpab B3	Illumina HiSeq 2000	Yale_Giraldez	SRP189499	Genome wide analysis of 3'-UTR sequence elements and proteins regulating mRNA stability during maternal-to-zygotic transition in zebrafish: iCLIP	SRS4539446	234.64	1	13835552	358380946	AGR001675	OTHER	TRANSCRIPTOMIC	unspecified
Danio rerio	SRX5577585	iCLIP - iCLIP org B1	Illumina HiSeq 2000	Yale_Giraldez	SRP189499	Genome wide analysis of 3'-UTR sequence elements and proteins regulating mRNA stability during maternal-to-zygotic transition in zebrafish: iCLIP	SRS4539480	107.07	1	5699027	145155252	AGR001623	OTHER	TRANSCRIPTOMIC	unspecified
Danio rerio	SRX5577584	iCLIP - iCLIP pcbp2 B2	Illumina HiSeq 2000	Yale_Giraldez	SRP189499	Genome wide analysis of 3'-UTR sequence elements and proteins regulating mRNA stability during maternal-to-zygotic transition in zebrafish: iCLIP	SRS4539479	133.98	1	5598648	218084426	AGR001637	OTHER	TRANSCRIPTOMIC	unspecified
Danio rerio	SRX5577583	iCLIP - iCLIP pcbp2 B2	Illumina HiSeq 2000	Yale_Giraldez	SRP189499	Genome wide analysis of 3'-UTR sequence elements and proteins regulating mRNA stability during maternal-to-zygotic transition in zebrafish: iCLIP	SRS4539479	627.37	1	20996017	821694004	AGR001638	OTHER	TRANSCRIPTOMIC	unspecified
Danio rerio	SRX5577582	iCLIP - iCLIP pcbp2 B1	Illumina HiSeq 2000	Yale_Giraldez	SRP189499	Genome wide analysis of 3'-UTR sequence elements and proteins regulating mRNA stability during maternal-to-zygotic transition in zebrafish: iCLIP	SRS4539478	2073.69	1	111576369	2828355923	AGR001635	OTHER	TRANSCRIPTOMIC	unspecified
Danio rerio	SRX5577581	iCLIP - iCLIP pcbp2 B1	Illumina HiSeq 2000	Yale_Giraldez	SRP189499	Genome wide analysis of 3'-UTR sequence elements and proteins regulating mRNA stability during maternal-to-zygotic transition in zebrafish: iCLIP	SRS4539478	599.57	1	32947083	835160635	AGR001636	OTHER	TRANSCRIPTOMIC	unspecified
Danio rerio	SRX5577580	iCLIP - iCLIP pcbp2 B4	Illumina HiSeq 2000	Yale_Giraldez	SRP189499	Genome wide analysis of 3'-UTR sequence elements and proteins regulating mRNA stability during maternal-to-zygotic transition in zebrafish: iCLIP	SRS4539477	266.96	1	11388719	437000360	AGR001641	OTHER	TRANSCRIPTOMIC	unspecified
Danio rerio	SRX5577579	iCLIP - iCLIP pcbp2 B4	Illumina HiSeq 2000	Yale_Giraldez	SRP189499	Genome wide analysis of 3'-UTR sequence elements and proteins regulating mRNA stability during maternal-to-zygotic transition in zebrafish: iCLIP	SRS4539477	1273.74	1	43230354	1662744874	AGR001642	OTHER	TRANSCRIPTOMIC	unspecified
Danio rerio	SRX5577578	iCLIP - iCLIP pcbp2 B3	Illumina HiSeq 2000	Yale_Giraldez	SRP189499	Genome wide analysis of 3'-UTR sequence elements and proteins regulating mRNA stability during maternal-to-zygotic transition in zebrafish: iCLIP	SRS4539427	370.78	1	15554480	609630998	AGR001639	OTHER	TRANSCRIPTOMIC	unspecified
Danio rerio	SRX5577577	Raw multiplex: iCLIP rbm4.2 B2;iCLIP rbm4.2 B3;iCLIP rbm4.2 B4	Illumina HiSeq 2000	Yale_Giraldez	SRP189499	Genome wide analysis of 3'-UTR sequence elements and proteins regulating mRNA stability during maternal-to-zygotic transition in zebrafish: iCLIP	SRS4539468	790.44	1	16052115	1219960740	AGR001715;AGR001717;AGR001719	OTHER	TRANSCRIPTOMIC	unspecified
Danio rerio	SRX5577576	iCLIP - iCLIP cth1 B1	Illumina HiSeq 2000	Yale_Giraldez	SRP189499	Genome wide analysis of 3'-UTR sequence elements and proteins regulating mRNA stability during maternal-to-zygotic transition in zebrafish: iCLIP	SRS4539476	68.69	1	3641660	91776005	AGR001643	OTHER	TRANSCRIPTOMIC	unspecified
Danio rerio	SRX5577575	iCLIP - iCLIP cth1 B1	Illumina HiSeq 2000	Yale_Giraldez	SRP189499	Genome wide analysis of 3'-UTR sequence elements and proteins regulating mRNA stability during maternal-to-zygotic transition in zebrafish: iCLIP	SRS4539476	19.13	1	1030254	26001199	AGR001644	OTHER	TRANSCRIPTOMIC	unspecified
Danio rerio	SRX5577574	Raw multiplex: iCLIP zff9 B2;iCLIP zff9 B3;iCLIP zff9 B4	Illumina HiSeq 2000	Yale_Giraldez	SRP189499	Genome wide analysis of 3'-UTR sequence elements and proteins regulating mRNA stability during maternal-to-zygotic transition in zebrafish: iCLIP	SRS4539475	7149.45	1	153797992	11688647392	AGR001618;AGR001620;AGR001622	OTHER	TRANSCRIPTOMIC	unspecified
Danio rerio	SRX5577573	Raw multiplex: iCLIP zff9 B2;iCLIP zff9 B3;iCLIP zff9 B4	Illumina HiSeq 2000	Yale_Giraldez	SRP189499	Genome wide analysis of 3'-UTR sequence elements and proteins regulating mRNA stability during maternal-to-zygotic transition in zebrafish: iCLIP	SRS4539475	2692.78	1	57530942	4372351592	AGR001617;AGR001619;AGR001621	OTHER	TRANSCRIPTOMIC	unspecified
Danio rerio	SRX5577572	Raw multiplex: iCLIP zff9 B1;iCLIP org B1;iCLIP srsf4 B1;iCLIP hnrnpa0a B1	Illumina HiSeq 2000	Yale_Giraldez	SRP189499	Genome wide analysis of 3'-UTR sequence elements and proteins regulating mRNA stability during maternal-to-zygotic transition in zebrafish: iCLIP	SRS4539474	4268.52	1	86582790	6580292040	AGR001615;AGR001623;AGR001625;AGR001627	OTHER	TRANSCRIPTOMIC	unspecified
Danio rerio	SRX5577571	Raw multiplex: iCLIP zff9 B1;iCLIP org B1;iCLIP srsf4 B1;iCLIP hnrnpa0a B1	Illumina HiSeq 2000	Yale_Giraldez	SRP189499	Genome wide analysis of 3'-UTR sequence elements and proteins regulating mRNA stability during maternal-to-zygotic transition in zebrafish: iCLIP	SRS4539474	6399.84	1	135551898	10301944248	AGR001616;AGR001624;AGR001626;AGR001628	OTHER	TRANSCRIPTOMIC	unspecified
Danio rerio	SRX5577570	Raw multiplex: iCLIP pcbp2 B1;iCLIP cth1 B1;iCLIP hnrnpc B1;iCLIP hrnpd B1	Illumina HiSeq 2000	Yale_Giraldez	SRP189499	Genome wide analysis of 3'-UTR sequence elements and proteins regulating mRNA stability during maternal-to-zygotic transition in zebrafish: iCLIP	SRS4539473	7060.21	1	144871581	11010240156	AGR001635;AGR001643;AGR001645;AGR001653	OTHER	TRANSCRIPTOMIC	unspecified
Danio rerio	SRX5577569	Raw multiplex: iCLIP pcbp2 B1;iCLIP cth1 B1;iCLIP hnrnpc B1;iCLIP hrnpd B1	Illumina HiSeq 2000	Yale_Giraldez	SRP189499	Genome wide analysis of 3'-UTR sequence elements and proteins regulating mRNA stability during maternal-to-zygotic transition in zebrafish: iCLIP	SRS4539473	2979.52	1	61972458	4709906808	AGR001636;AGR001644;AGR001646;AGR001654	OTHER	TRANSCRIPTOMIC	unspecified
Danio rerio	SRX5577568	Raw multiplex: iCLIP hnrnpa0a B2;iCLIP hnrnpa0a B3;iCLIP hnrnpa0a B4	Illumina HiSeq 2000	Yale_Giraldez	SRP189499	Genome wide analysis of 3'-UTR sequence elements and proteins regulating mRNA stability during maternal-to-zygotic transition in zebrafish: iCLIP	SRS4539472	2963.63	1	65766421	4998247996	AGR001629;AGR001631;AGR001633	OTHER	TRANSCRIPTOMIC	unspecified
Danio rerio	SRX5577567	Raw multiplex: iCLIP hnrnpa0a B2;iCLIP hnrnpa0a B3;iCLIP hnrnpa0a B4	Illumina HiSeq 2000	Yale_Giraldez	SRP189499	Genome wide analysis of 3'-UTR sequence elements and proteins regulating mRNA stability during maternal-to-zygotic transition in zebrafish: iCLIP	SRS4539472	8763.1	1	160627584	12207696384	AGR001630;AGR001632;AGR001634	OTHER	TRANSCRIPTOMIC	unspecified
Danio rerio	SRX5577566	Raw multiplex: iCLIP pcbp2 B2;iCLIP pcbp2 B3;iCLIP pcbp2 B4	Illumina HiSeq 2000	Yale_Giraldez	SRP189499	Genome wide analysis of 3'-UTR sequence elements and proteins regulating mRNA stability during maternal-to-zygotic transition in zebrafish: iCLIP	SRS4539471	1759.77	1	39109146	2972295096	AGR001637;AGR001639;AGR001641	OTHER	TRANSCRIPTOMIC	unspecified
Danio rerio	SRX5577565	Raw multiplex: iCLIP pcbp2 B2;iCLIP pcbp2 B3;iCLIP pcbp2 B4	Illumina HiSeq 2000	Yale_Giraldez	SRP189499	Genome wide analysis of 3'-UTR sequence elements and proteins regulating mRNA stability during maternal-to-zygotic transition in zebrafish: iCLIP	SRS4539471	8158.63	1	150366775	11427874900	AGR001638;AGR001640;AGR001642	OTHER	TRANSCRIPTOMIC	unspecified
Danio rerio	SRX5577564	iCLIP - iCLIP hrnpd B4	Illumina HiSeq 2000	Yale_Giraldez	SRP189499	Genome wide analysis of 3'-UTR sequence elements and proteins regulating mRNA stability during maternal-to-zygotic transition in zebrafish: iCLIP	SRS4539469	252.28	1	13049141	401606803	AGR001659	OTHER	TRANSCRIPTOMIC	unspecified
Danio rerio	SRX5577563	Raw multiplex: iCLIP fubp1 B1;iCLIP fubp1 B2;iCLIP fubp1 B3	Illumina HiSeq 2000	Yale_Giraldez	SRP189499	Genome wide analysis of 3'-UTR sequence elements and proteins regulating mRNA stability during maternal-to-zygotic transition in zebrafish: iCLIP	SRS4539470	2030.8	1	57493000	4369468000	AGR001770;AGR001772;AGR001774	OTHER	TRANSCRIPTOMIC	unspecified
Danio rerio	SRX5577562	Raw multiplex: iCLIP fubp1 B1;iCLIP fubp1 B2;iCLIP fubp1 B3	Illumina HiSeq 2000	Yale_Giraldez	SRP189499	Genome wide analysis of 3'-UTR sequence elements and proteins regulating mRNA stability during maternal-to-zygotic transition in zebrafish: iCLIP	SRS4539470	281.67	1	9345912	710289312	AGR001769;AGR001771;AGR001773	OTHER	TRANSCRIPTOMIC	unspecified
Danio rerio	SRX5577561	iCLIP - iCLIP hrnpd B4	Illumina HiSeq 2000	Yale_Giraldez	SRP189499	Genome wide analysis of 3'-UTR sequence elements and proteins regulating mRNA stability during maternal-to-zygotic transition in zebrafish: iCLIP	SRS4539469	920.19	1	40191868	1240761602	AGR001660	OTHER	TRANSCRIPTOMIC	unspecified
Danio rerio	SRX5577560	Raw multiplex: iCLIP rbm4.2 B2;iCLIP rbm4.2 B3;iCLIP rbm4.2 B4	Illumina HiSeq 2000	Yale_Giraldez	SRP189499	Genome wide analysis of 3'-UTR sequence elements and proteins regulating mRNA stability during maternal-to-zygotic transition in zebrafish: iCLIP	SRS4539468	776.72	1	17105170	1299992920	AGR001716;AGR001718;AGR001720	OTHER	TRANSCRIPTOMIC	unspecified
Danio rerio	SRX5577559	iCLIP - iCLIP hug B1	Illumina HiSeq 2000	Yale_Giraldez	SRP189499	Genome wide analysis of 3'-UTR sequence elements and proteins regulating mRNA stability during maternal-to-zygotic transition in zebrafish: iCLIP	SRS4539459	15.88	1	889521	21474210	AGR001661	OTHER	TRANSCRIPTOMIC	unspecified
Danio rerio	SRX5577558	iCLIP - iCLIP zff9 B4	Illumina HiSeq 2000	Yale_Giraldez	SRP189499	Genome wide analysis of 3'-UTR sequence elements and proteins regulating mRNA stability during maternal-to-zygotic transition in zebrafish: iCLIP	SRS4539425	103.42	1	4846435	156943588	AGR001621	OTHER	TRANSCRIPTOMIC	unspecified
Danio rerio	SRX5577557	iCLIP - iCLIP hug B1	Illumina HiSeq 2000	Yale_Giraldez	SRP189499	Genome wide analysis of 3'-UTR sequence elements and proteins regulating mRNA stability during maternal-to-zygotic transition in zebrafish: iCLIP	SRS4539459	107.05	1	6312901	151566597	AGR001662	OTHER	TRANSCRIPTOMIC	unspecified
Danio rerio	SRX5577556	iCLIP - iCLIP hrnpd B2	Illumina HiSeq 2000	Yale_Giraldez	SRP189499	Genome wide analysis of 3'-UTR sequence elements and proteins regulating mRNA stability during maternal-to-zygotic transition in zebrafish: iCLIP	SRS4539467	492.11	1	21091210	668036295	AGR001656	OTHER	TRANSCRIPTOMIC	unspecified
Danio rerio	SRX5577555	iCLIP - iCLIP hnrnpab B2	Illumina HiSeq 2000	Yale_Giraldez	SRP189499	Genome wide analysis of 3'-UTR sequence elements and proteins regulating mRNA stability during maternal-to-zygotic transition in zebrafish: iCLIP	SRS4539391	148.98	1	8639618	226960450	AGR001673	OTHER	TRANSCRIPTOMIC	unspecified
Danio rerio	SRX5577554	iCLIP - iCLIP purbb patA B1	Illumina HiSeq 2000	Yale_Giraldez	SRP189499	Genome wide analysis of 3'-UTR sequence elements and proteins regulating mRNA stability during maternal-to-zygotic transition in zebrafish: iCLIP	SRS4539463	129.53	1	5249724	205643499	AGR001794	OTHER	TRANSCRIPTOMIC	unspecified
Danio rerio	SRX5577553	iCLIP - iCLIP purbb patA B2	Illumina HiSeq 2000	Yale_Giraldez	SRP189499	Genome wide analysis of 3'-UTR sequence elements and proteins regulating mRNA stability during maternal-to-zygotic transition in zebrafish: iCLIP	SRS4539450	582.73	1	27167237	946281451	AGR001795	OTHER	TRANSCRIPTOMIC	unspecified
Danio rerio	SRX5577552	iCLIP - iCLIP zff9 patA B1	Illumina HiSeq 2000	Yale_Giraldez	SRP189499	Genome wide analysis of 3'-UTR sequence elements and proteins regulating mRNA stability during maternal-to-zygotic transition in zebrafish: iCLIP	SRS4539466	218.45	1	10118786	355404486	AGR001790	OTHER	TRANSCRIPTOMIC	unspecified
Danio rerio	SRX5577551	iCLIP - iCLIP zff9 patA B2	Illumina HiSeq 2000	Yale_Giraldez	SRP189499	Genome wide analysis of 3'-UTR sequence elements and proteins regulating mRNA stability during maternal-to-zygotic transition in zebrafish: iCLIP	SRS4539465	367.27	1	16858399	596245238	AGR001791	OTHER	TRANSCRIPTOMIC	unspecified
Danio rerio	SRX5577550	iCLIP - iCLIP zff9 patA B3	Illumina HiSeq 2000	Yale_Giraldez	SRP189499	Genome wide analysis of 3'-UTR sequence elements and proteins regulating mRNA stability during maternal-to-zygotic transition in zebrafish: iCLIP	SRS4539464	484.6	1	22530463	786497836	AGR001792	OTHER	TRANSCRIPTOMIC	unspecified
Danio rerio	SRX5577549	iCLIP - iCLIP purbb patA B1	Illumina HiSeq 2000	Yale_Giraldez	SRP189499	Genome wide analysis of 3'-UTR sequence elements and proteins regulating mRNA stability during maternal-to-zygotic transition in zebrafish: iCLIP	SRS4539463	246.45	1	11271774	402624319	AGR001793	OTHER	TRANSCRIPTOMIC	unspecified
Danio rerio	SRX5577548	iCLIP - iCLIP hug patA B2	Illumina HiSeq 2000	Yale_Giraldez	SRP189499	Genome wide analysis of 3'-UTR sequence elements and proteins regulating mRNA stability during maternal-to-zygotic transition in zebrafish: iCLIP	SRS4539462	415.98	1	17328497	703311666	AGR001786	OTHER	TRANSCRIPTOMIC	unspecified
Danio rerio	SRX5577547	iCLIP - iCLIP hug patA B2	Illumina HiSeq 2000	Yale_Giraldez	SRP189499	Genome wide analysis of 3'-UTR sequence elements and proteins regulating mRNA stability during maternal-to-zygotic transition in zebrafish: iCLIP	SRS4539462	125.89	1	5113046	207397532	AGR001787	OTHER	TRANSCRIPTOMIC	unspecified
Danio rerio	SRX5577546	iCLIP - iCLIP hug patA B3	Illumina HiSeq 2000	Yale_Giraldez	SRP189499	Genome wide analysis of 3'-UTR sequence elements and proteins regulating mRNA stability during maternal-to-zygotic transition in zebrafish: iCLIP	SRS4539461	192.34	1	7870018	317720216	AGR001788	OTHER	TRANSCRIPTOMIC	unspecified
Danio rerio	SRX5577545	iCLIP - iCLIP hug patA B3	Illumina HiSeq 2000	Yale_Giraldez	SRP189499	Genome wide analysis of 3'-UTR sequence elements and proteins regulating mRNA stability during maternal-to-zygotic transition in zebrafish: iCLIP	SRS4539461	57.73	1	2311825	93362714	AGR001789	OTHER	TRANSCRIPTOMIC	unspecified
Danio rerio	SRX5577544	iCLIP - iCLIP khdrbs1a B3	Illumina HiSeq 2000	Yale_Giraldez	SRP189499	Genome wide analysis of 3'-UTR sequence elements and proteins regulating mRNA stability during maternal-to-zygotic transition in zebrafish: iCLIP	SRS4539460	81.84	1	5447348	173339609	AGR001708	OTHER	TRANSCRIPTOMIC	unspecified
Danio rerio	SRX5577543	iCLIP - iCLIP hug B1	Illumina HiSeq 2000	Yale_Giraldez	SRP189499	Genome wide analysis of 3'-UTR sequence elements and proteins regulating mRNA stability during maternal-to-zygotic transition in zebrafish: iCLIP	SRS4539459	418.79	1	24362103	585929139	AGR001663	OTHER	TRANSCRIPTOMIC	unspecified
Danio rerio	SRX5577542	Raw multiplex: iCLIP hnrnpc B2;iCLIP hnrnpc B3;iCLIP hnrnpc B4	Illumina HiSeq 2000	Yale_Giraldez	SRP189499	Genome wide analysis of 3'-UTR sequence elements and proteins regulating mRNA stability during maternal-to-zygotic transition in zebrafish: iCLIP	SRS4539458	7815.37	1	152919165	11621856540	AGR001648;AGR001650;AGR001652	OTHER	TRANSCRIPTOMIC	unspecified
Danio rerio	SRX5577541	Raw multiplex: iCLIP hnrnpc B2;iCLIP hnrnpc B3;iCLIP hnrnpc B4	Illumina HiSeq 2000	Yale_Giraldez	SRP189499	Genome wide analysis of 3'-UTR sequence elements and proteins regulating mRNA stability during maternal-to-zygotic transition in zebrafish: iCLIP	SRS4539458	2533.07	1	56225012	4273100912	AGR001647;AGR001649;AGR001651	OTHER	TRANSCRIPTOMIC	unspecified
Danio rerio	SRX5577540	Raw multiplex: iCLIP hrnpd B2;iCLIP hrnpd B3;iCLIP hrnpd B4	Illumina HiSeq 2000	Yale_Giraldez	SRP189499	Genome wide analysis of 3'-UTR sequence elements and proteins regulating mRNA stability during maternal-to-zygotic transition in zebrafish: iCLIP	SRS4539457	7771.09	1	154874197	11770438972	AGR001656;AGR001658;AGR001660	OTHER	TRANSCRIPTOMIC	unspecified
Danio rerio	SRX5577539	Raw multiplex: iCLIP hrnpd B2;iCLIP hrnpd B3;iCLIP hrnpd B4	Illumina HiSeq 2000	Yale_Giraldez	SRP189499	Genome wide analysis of 3'-UTR sequence elements and proteins regulating mRNA stability during maternal-to-zygotic transition in zebrafish: iCLIP	SRS4539457	2227.14	1	50316016	3824017216	AGR001655;AGR001657;AGR001659	OTHER	TRANSCRIPTOMIC	unspecified
Danio rerio	SRX5577538	Raw multiplex: iCLIP hug B1;iCLIP hnrnpa1 B1;iCLIP hnrnpa1 B2;unrelated	Illumina HiSeq 2000	Yale_Giraldez	SRP189499	Genome wide analysis of 3'-UTR sequence elements and proteins regulating mRNA stability during maternal-to-zygotic transition in zebrafish: iCLIP	SRS4539456	1351.35	1	28626300	2175598800	AGR001662;AGR001680;AGR001683;unrelated	OTHER	TRANSCRIPTOMIC	unspecified
Danio rerio	SRX5577537	Raw multiplex: iCLIP hug B1;iCLIP hnrnpa1 B1;iCLIP hnrnpa1 B2;unrelated	Illumina HiSeq 2000	Yale_Giraldez	SRP189499	Genome wide analysis of 3'-UTR sequence elements and proteins regulating mRNA stability during maternal-to-zygotic transition in zebrafish: iCLIP	SRS4539456	186.91	1	3821740	290452240	AGR001661;AGR001679;AGR001682;unrelated	OTHER	TRANSCRIPTOMIC	unspecified
Danio rerio	SRX5577536	Raw multiplex: iCLIP hug B3;iCLIP hug B4;unrelated	Illumina HiSeq 2000	Yale_Giraldez	SRP189499	Genome wide analysis of 3'-UTR sequence elements and proteins regulating mRNA stability during maternal-to-zygotic transition in zebrafish: iCLIP	SRS4539455	7958.34	1	148297574	11270615624	AGR001667;AGR001669;unrelated	OTHER	TRANSCRIPTOMIC	unspecified
Danio rerio	SRX5577535	Raw multiplex: iCLIP hug B1;iCLIP hnrnpa1 B1;iCLIP hnrnpa1 B2;unrelated	Illumina HiSeq 2000	Yale_Giraldez	SRP189499	Genome wide analysis of 3'-UTR sequence elements and proteins regulating mRNA stability during maternal-to-zygotic transition in zebrafish: iCLIP	SRS4539456	5190.87	1	110099482	8367560632	AGR001663;AGR001681;AGR001684;unrelated	OTHER	TRANSCRIPTOMIC	unspecified
Danio rerio	SRX5577534	Raw multiplex: iCLIP hnrnpab B2;iCLIP hnrnpab B3;iCLIP hnrnpab B4	Illumina HiSeq 2000	Yale_Giraldez	SRP189499	Genome wide analysis of 3'-UTR sequence elements and proteins regulating mRNA stability during maternal-to-zygotic transition in zebrafish: iCLIP	SRS4539443	2239.57	1	49773878	3782814728	AGR001673;AGR001675;AGR001677	OTHER	TRANSCRIPTOMIC	unspecified
Danio rerio	SRX5577533	Raw multiplex: iCLIP hug B3;iCLIP hug B4;unrelated	Illumina HiSeq 2000	Yale_Giraldez	SRP189499	Genome wide analysis of 3'-UTR sequence elements and proteins regulating mRNA stability during maternal-to-zygotic transition in zebrafish: iCLIP	SRS4539455	2447.13	1	54116340	4112841840	AGR001666;AGR001668;unrelated	OTHER	TRANSCRIPTOMIC	unspecified
Danio rerio	SRX5577532	Raw multiplex: iCLIP celf1 B2;iCLIP celf1 B3;iCLIP celf1 B4	Illumina HiSeq 2000	Yale_Giraldez	SRP189499	Genome wide analysis of 3'-UTR sequence elements and proteins regulating mRNA stability during maternal-to-zygotic transition in zebrafish: iCLIP	SRS4539454	2332.19	1	51319797	3900304572	AGR001739;AGR001741;AGR001743	OTHER	TRANSCRIPTOMIC	unspecified
Danio rerio	SRX5577531	Raw multiplex: iCLIP celf1 B2;iCLIP celf1 B3;iCLIP celf1 B4	Illumina HiSeq 2000	Yale_Giraldez	SRP189499	Genome wide analysis of 3'-UTR sequence elements and proteins regulating mRNA stability during maternal-to-zygotic transition in zebrafish: iCLIP	SRS4539454	7279.79	1	132928282	10102549432	AGR001740;AGR001742;AGR001744	OTHER	TRANSCRIPTOMIC	unspecified
Danio rerio	SRX5577530	iCLIP - iCLIP zff9 B2	Illumina HiSeq 2000	Yale_Giraldez	SRP189499	Genome wide analysis of 3'-UTR sequence elements and proteins regulating mRNA stability during maternal-to-zygotic transition in zebrafish: iCLIP	SRS4539380	1038.9	1	47128725	1594283847	AGR001617	OTHER	TRANSCRIPTOMIC	unspecified
Danio rerio	SRX5577529	iCLIP - iCLIP hnrnpab B4	Illumina HiSeq 2000	Yale_Giraldez	SRP189499	Genome wide analysis of 3'-UTR sequence elements and proteins regulating mRNA stability during maternal-to-zygotic transition in zebrafish: iCLIP	SRS4539390	1616.85	1	78059565	2091932814	AGR001678	OTHER	TRANSCRIPTOMIC	unspecified
Danio rerio	SRX5577528	iCLIP - iCLIP hug B4	Illumina HiSeq 2000	Yale_Giraldez	SRP189499	Genome wide analysis of 3'-UTR sequence elements and proteins regulating mRNA stability during maternal-to-zygotic transition in zebrafish: iCLIP	SRS4539423	760.01	1	38491003	1186951770	AGR001668	OTHER	TRANSCRIPTOMIC	unspecified
Danio rerio	SRX5577527	iCLIP - iCLIP ddx6 B3	Illumina HiSeq 2000	Yale_Giraldez	SRP189499	Genome wide analysis of 3'-UTR sequence elements and proteins regulating mRNA stability during maternal-to-zygotic transition in zebrafish: iCLIP	SRS4539453	47.6	1	1865855	76020081	AGR001807	OTHER	TRANSCRIPTOMIC	unspecified
Danio rerio	SRX5577526	iCLIP - iCLIP ddx6 B3	Illumina HiSeq 2000	Yale_Giraldez	SRP189499	Genome wide analysis of 3'-UTR sequence elements and proteins regulating mRNA stability during maternal-to-zygotic transition in zebrafish: iCLIP	SRS4539453	56.3	1	2195746	89309638	AGR001806	OTHER	TRANSCRIPTOMIC	unspecified
Danio rerio	SRX5577525	iCLIP - iCLIP celf1 6h patA B1	Illumina HiSeq 2000	Yale_Giraldez	SRP189499	Genome wide analysis of 3'-UTR sequence elements and proteins regulating mRNA stability during maternal-to-zygotic transition in zebrafish: iCLIP	SRS4539452	277.67	1	11250077	446788113	AGR001799	OTHER	TRANSCRIPTOMIC	unspecified
Danio rerio	SRX5577524	iCLIP - iCLIP purbb patA B3	Illumina HiSeq 2000	Yale_Giraldez	SRP189499	Genome wide analysis of 3'-UTR sequence elements and proteins regulating mRNA stability during maternal-to-zygotic transition in zebrafish: iCLIP	SRS4539451	68.29	1	2860898	107699361	AGR001798	OTHER	TRANSCRIPTOMIC	unspecified
Danio rerio	SRX5577523	iCLIP - iCLIP purbb patA B3	Illumina HiSeq 2000	Yale_Giraldez	SRP189499	Genome wide analysis of 3'-UTR sequence elements and proteins regulating mRNA stability during maternal-to-zygotic transition in zebrafish: iCLIP	SRS4539451	178.96	1	8333859	290605331	AGR001797	OTHER	TRANSCRIPTOMIC	unspecified
Danio rerio	SRX5577522	iCLIP - iCLIP purbb patA B2	Illumina HiSeq 2000	Yale_Giraldez	SRP189499	Genome wide analysis of 3'-UTR sequence elements and proteins regulating mRNA stability during maternal-to-zygotic transition in zebrafish: iCLIP	SRS4539450	268.49	1	11246297	423426604	AGR001796	OTHER	TRANSCRIPTOMIC	unspecified
Danio rerio	SRX5577521	iCLIP - iCLIP ddx6 B1	Illumina HiSeq 2000	Yale_Giraldez	SRP189499	Genome wide analysis of 3'-UTR sequence elements and proteins regulating mRNA stability during maternal-to-zygotic transition in zebrafish: iCLIP	SRS4539449	116.51	1	4556325	187062914	AGR001803	OTHER	TRANSCRIPTOMIC	unspecified
Danio rerio	SRX5577520	iCLIP - iCLIP ddx6 B1	Illumina HiSeq 2000	Yale_Giraldez	SRP189499	Genome wide analysis of 3'-UTR sequence elements and proteins regulating mRNA stability during maternal-to-zygotic transition in zebrafish: iCLIP	SRS4539449	132.08	1	5181502	212653770	AGR001802	OTHER	TRANSCRIPTOMIC	unspecified
Danio rerio	SRX5577519	iCLIP - iCLIP celf1 6h patA B3	Illumina HiSeq 2000	Yale_Giraldez	SRP189499	Genome wide analysis of 3'-UTR sequence elements and proteins regulating mRNA stability during maternal-to-zygotic transition in zebrafish: iCLIP	SRS4539448	715.92	1	29378629	1152834833	AGR001801	OTHER	TRANSCRIPTOMIC	unspecified
Danio rerio	SRX5577518	iCLIP - iCLIP celf1 6h patA B2	Illumina HiSeq 2000	Yale_Giraldez	SRP189499	Genome wide analysis of 3'-UTR sequence elements and proteins regulating mRNA stability during maternal-to-zygotic transition in zebrafish: iCLIP	SRS4539447	168.38	1	6973483	270825178	AGR001800	OTHER	TRANSCRIPTOMIC	unspecified
Danio rerio	SRX5577517	Raw multiplex: iCLIP tia1 B1;unrelated;unrelated	Illumina HiSeq 2000	Yale_Giraldez	SRP189499	Genome wide analysis of 3'-UTR sequence elements and proteins regulating mRNA stability during maternal-to-zygotic transition in zebrafish: iCLIP	SRS4539445	1040.5	1	21277826	1617114776	AGR001721;unrelated;unrelated	OTHER	TRANSCRIPTOMIC	unspecified
Danio rerio	SRX5577516	iCLIP - iCLIP hnrnpab B3	Illumina HiSeq 2000	Yale_Giraldez	SRP189499	Genome wide analysis of 3'-UTR sequence elements and proteins regulating mRNA stability during maternal-to-zygotic transition in zebrafish: iCLIP	SRS4539446	896.82	1	44632595	1159109887	AGR001676	OTHER	TRANSCRIPTOMIC	unspecified
Danio rerio	SRX5577515	Raw multiplex: iCLIP tia1 B1;unrelated;unrelated	Illumina HiSeq 2000	Yale_Giraldez	SRP189499	Genome wide analysis of 3'-UTR sequence elements and proteins regulating mRNA stability during maternal-to-zygotic transition in zebrafish: iCLIP	SRS4539445	5182.07	1	108944513	8279782988	AGR001722;unrelated;unrelated	OTHER	TRANSCRIPTOMIC	unspecified
Danio rerio	SRX5577514	iCLIP - iCLIP khdrbs1a B1	Illumina HiSeq 2000	Yale_Giraldez	SRP189499	Genome wide analysis of 3'-UTR sequence elements and proteins regulating mRNA stability during maternal-to-zygotic transition in zebrafish: iCLIP	SRS4539444	522.91	1	30696391	709045766	AGR001703	OTHER	TRANSCRIPTOMIC	unspecified
Danio rerio	SRX5577513	iCLIP - iCLIP hug B3	Illumina HiSeq 2000	Yale_Giraldez	SRP189499	Genome wide analysis of 3'-UTR sequence elements and proteins regulating mRNA stability during maternal-to-zygotic transition in zebrafish: iCLIP	SRS4539424	196.48	1	10041368	306981060	AGR001666	OTHER	TRANSCRIPTOMIC	unspecified
Danio rerio	SRX5577512	Raw multiplex: iCLIP hnrnpa1 B3;iCLIP hnrnpa1 B4;iCLIP hnrnpa1 B5	Illumina HiSeq 2000	Yale_Giraldez	SRP189499	Genome wide analysis of 3'-UTR sequence elements and proteins regulating mRNA stability during maternal-to-zygotic transition in zebrafish: iCLIP	SRS4539442	2031.28	1	44397278	3374193128	AGR001685;AGR001687;AGR001689	OTHER	TRANSCRIPTOMIC	unspecified
Danio rerio	SRX5577511	Raw multiplex: iCLIP hnrnpab B2;iCLIP hnrnpab B3;iCLIP hnrnpab B4	Illumina HiSeq 2000	Yale_Giraldez	SRP189499	Genome wide analysis of 3'-UTR sequence elements and proteins regulating mRNA stability during maternal-to-zygotic transition in zebrafish: iCLIP	SRS4539443	8201.21	1	160610164	12206372464	AGR001674;AGR001676;AGR001678	OTHER	TRANSCRIPTOMIC	unspecified
Danio rerio	SRX5577510	Raw multiplex: iCLIP khdrbs1b B1;iCLIP khdrbs1b B2;iCLIP khdrbs1a B1;iCLIP rbm4.2 B1	Illumina HiSeq 2000	Yale_Giraldez	SRP189499	Genome wide analysis of 3'-UTR sequence elements and proteins regulating mRNA stability during maternal-to-zygotic transition in zebrafish: iCLIP	SRS4539441	2532.37	1	51944422	3947776072	AGR001691;AGR001694;AGR001703;AGR001712	OTHER	TRANSCRIPTOMIC	unspecified
Danio rerio	SRX5577509	Raw multiplex: iCLIP hnrnpa1 B3;iCLIP hnrnpa1 B4;iCLIP hnrnpa1 B5	Illumina HiSeq 2000	Yale_Giraldez	SRP189499	Genome wide analysis of 3'-UTR sequence elements and proteins regulating mRNA stability during maternal-to-zygotic transition in zebrafish: iCLIP	SRS4539442	9024.45	1	173679759	13199661684	AGR001686;AGR001688;AGR001690	OTHER	TRANSCRIPTOMIC	unspecified
Danio rerio	SRX5577508	Raw multiplex: iCLIP khdrbs1b B1;iCLIP khdrbs1b B2;iCLIP khdrbs1a B1;iCLIP rbm4.2 B1	Illumina HiSeq 2000	Yale_Giraldez	SRP189499	Genome wide analysis of 3'-UTR sequence elements and proteins regulating mRNA stability during maternal-to-zygotic transition in zebrafish: iCLIP	SRS4539441	4775.54	1	100336438	7625569288	AGR001693;AGR001696;AGR001705;AGR001714	OTHER	TRANSCRIPTOMIC	unspecified
Danio rerio	SRX5577507	Raw multiplex: iCLIP khdrbs1b B1;iCLIP khdrbs1b B2;iCLIP khdrbs1a B1;iCLIP rbm4.2 B1	Illumina HiSeq 2000	Yale_Giraldez	SRP189499	Genome wide analysis of 3'-UTR sequence elements and proteins regulating mRNA stability during maternal-to-zygotic transition in zebrafish: iCLIP	SRS4539441	1540.66	1	32442397	2465622172	AGR001692;AGR001695;AGR001704;AGR001713	OTHER	TRANSCRIPTOMIC	unspecified
Danio rerio	SRX5577506	Raw multiplex: iCLIP khdrbs1b B3;iCLIP khdrbs1b B4;unrelated	Illumina HiSeq 2000	Yale_Giraldez	SRP189499	Genome wide analysis of 3'-UTR sequence elements and proteins regulating mRNA stability during maternal-to-zygotic transition in zebrafish: iCLIP	SRS4539440	1854.83	1	37899922	2880394072	AGR001698;AGR001700;unrelated	OTHER	TRANSCRIPTOMIC	unspecified
Danio rerio	SRX5577505	Raw multiplex: iCLIP khdrbs1b B3;iCLIP khdrbs1b B4;unrelated	Illumina HiSeq 2000	Yale_Giraldez	SRP189499	Genome wide analysis of 3'-UTR sequence elements and proteins regulating mRNA stability during maternal-to-zygotic transition in zebrafish: iCLIP	SRS4539440	1300.09	1	26928235	2046545860	AGR001697;AGR001699;unrelated	OTHER	TRANSCRIPTOMIC	unspecified
Danio rerio	SRX5577504	Raw multiplex: iCLIP khdrbs1a B2;iCLIP khdrbs1a B3;iCLIP khdrbs1a B4	Illumina HiSeq 2000	Yale_Giraldez	SRP189499	Genome wide analysis of 3'-UTR sequence elements and proteins regulating mRNA stability during maternal-to-zygotic transition in zebrafish: iCLIP	SRS4539439	1938	1	58642311	4456815636	AGR001707;AGR001709;AGR001711	OTHER	TRANSCRIPTOMIC	unspecified
Danio rerio	SRX5577503	Raw multiplex: iCLIP khdrbs1a B2;iCLIP khdrbs1a B3;iCLIP khdrbs1a B4	Illumina HiSeq 2000	Yale_Giraldez	SRP189499	Genome wide analysis of 3'-UTR sequence elements and proteins regulating mRNA stability during maternal-to-zygotic transition in zebrafish: iCLIP	SRS4539439	1283.58	1	43937079	3339218004	AGR001706;AGR001708;AGR001710	OTHER	TRANSCRIPTOMIC	unspecified
Danio rerio	SRX5577502	iCLIP - iCLIP zff9 B3	Illumina HiSeq 2000	Yale_Giraldez	SRP189499	Genome wide analysis of 3'-UTR sequence elements and proteins regulating mRNA stability during maternal-to-zygotic transition in zebrafish: iCLIP	SRS4539438	161.2	1	6866001	230507211	AGR001620	OTHER	TRANSCRIPTOMIC	unspecified
Danio rerio	SRX5577501	Raw multiplex: iCLIP g3bp1 B2;iCLIP g3bp1 B3;iCLIP g3bp1 B4	Illumina HiSeq 2000	Yale_Giraldez	SRP189499	Genome wide analysis of 3'-UTR sequence elements and proteins regulating mRNA stability during maternal-to-zygotic transition in zebrafish: iCLIP	SRS4539437	1125.78	1	37818604	2874213904	AGR001731;AGR001733;AGR001735	OTHER	TRANSCRIPTOMIC	unspecified
Danio rerio	SRX5577500	Raw multiplex: iCLIP g3bp1 B2;iCLIP g3bp1 B3;iCLIP g3bp1 B4	Illumina HiSeq 2000	Yale_Giraldez	SRP189499	Genome wide analysis of 3'-UTR sequence elements and proteins regulating mRNA stability during maternal-to-zygotic transition in zebrafish: iCLIP	SRS4539437	2186.39	1	64925289	4934321964	AGR001732;AGR001734;AGR001736	OTHER	TRANSCRIPTOMIC	unspecified
Danio rerio	SRX5577499	Raw multiplex: iCLIP tia1 B2;iCLIP tia1 B3;iCLIP tia1 B4	Illumina HiSeq 2000	Yale_Giraldez	SRP189499	Genome wide analysis of 3'-UTR sequence elements and proteins regulating mRNA stability during maternal-to-zygotic transition in zebrafish: iCLIP	SRS4539436	950.21	1	32061244	2436654544	AGR001723;AGR001725;AGR001727	OTHER	TRANSCRIPTOMIC	unspecified
Danio rerio	SRX5577498	Raw multiplex: iCLIP tia1 B2;iCLIP tia1 B3;iCLIP tia1 B4	Illumina HiSeq 2000	Yale_Giraldez	SRP189499	Genome wide analysis of 3'-UTR sequence elements and proteins regulating mRNA stability during maternal-to-zygotic transition in zebrafish: iCLIP	SRS4539436	2544.21	1	76564113	5818872588	AGR001724;AGR001726;AGR001728	OTHER	TRANSCRIPTOMIC	unspecified
Danio rerio	SRX5577497	iCLIP - iCLIP fubp1 B2	Illumina HiSeq 2000	Yale_Giraldez	SRP189499	Genome wide analysis of 3'-UTR sequence elements and proteins regulating mRNA stability during maternal-to-zygotic transition in zebrafish: iCLIP	SRS4539435	105.19	1	6483123	168438788	AGR001772	OTHER	TRANSCRIPTOMIC	unspecified
Danio rerio	SRX5577496	iCLIP - iCLIP fubp1 B3	Illumina HiSeq 2000	Yale_Giraldez	SRP189499	Genome wide analysis of 3'-UTR sequence elements and proteins regulating mRNA stability during maternal-to-zygotic transition in zebrafish: iCLIP	SRS4539431	19.2	1	1632548	38285536	AGR001773	OTHER	TRANSCRIPTOMIC	unspecified
Danio rerio	SRX5577495	iCLIP - iCLIP fubp1 B1	Illumina HiSeq 2000	Yale_Giraldez	SRP189499	Genome wide analysis of 3'-UTR sequence elements and proteins regulating mRNA stability during maternal-to-zygotic transition in zebrafish: iCLIP	SRS4539434	132.08	1	10126767	222793086	AGR001770	OTHER	TRANSCRIPTOMIC	unspecified
Danio rerio	SRX5577494	iCLIP - iCLIP fubp1 B2	Illumina HiSeq 2000	Yale_Giraldez	SRP189499	Genome wide analysis of 3'-UTR sequence elements and proteins regulating mRNA stability during maternal-to-zygotic transition in zebrafish: iCLIP	SRS4539435	10.18	1	811829	18543799	AGR001771	OTHER	TRANSCRIPTOMIC	unspecified
Danio rerio	SRX5577493	iCLIP - iCLIP control-bottom B3	Illumina HiSeq 2000	Yale_Giraldez	SRP189499	Genome wide analysis of 3'-UTR sequence elements and proteins regulating mRNA stability during maternal-to-zygotic transition in zebrafish: iCLIP	SRS4539432	19.96	1	1322560	35059860	AGR001768	OTHER	TRANSCRIPTOMIC	unspecified
Danio rerio	SRX5577492	iCLIP - iCLIP fubp1 B1	Illumina HiSeq 2000	Yale_Giraldez	SRP189499	Genome wide analysis of 3'-UTR sequence elements and proteins regulating mRNA stability during maternal-to-zygotic transition in zebrafish: iCLIP	SRS4539434	19.33	1	1695054	36474447	AGR001769	OTHER	TRANSCRIPTOMIC	unspecified
Danio rerio	SRX5577491	iCLIP - iCLIP control-bottom B2	Illumina HiSeq 2000	Yale_Giraldez	SRP189499	Genome wide analysis of 3'-UTR sequence elements and proteins regulating mRNA stability during maternal-to-zygotic transition in zebrafish: iCLIP	SRS4539433	55.48	1	3935835	96260799	AGR001766	OTHER	TRANSCRIPTOMIC	unspecified
Danio rerio	SRX5577490	iCLIP - iCLIP control-bottom B3	Illumina HiSeq 2000	Yale_Giraldez	SRP189499	Genome wide analysis of 3'-UTR sequence elements and proteins regulating mRNA stability during maternal-to-zygotic transition in zebrafish: iCLIP	SRS4539432	67.9	1	4962271	131597932	AGR001767	OTHER	TRANSCRIPTOMIC	unspecified
Danio rerio	SRX5577489	iCLIP - iCLIP fubp1 B3	Illumina HiSeq 2000	Yale_Giraldez	SRP189499	Genome wide analysis of 3'-UTR sequence elements and proteins regulating mRNA stability during maternal-to-zygotic transition in zebrafish: iCLIP	SRS4539431	150.34	1	10531880	258082096	AGR001774	OTHER	TRANSCRIPTOMIC	unspecified
Danio rerio	SRX5577488	iCLIP - iCLIP ptbp2a B1	Illumina HiSeq 2000	Yale_Giraldez	SRP189499	Genome wide analysis of 3'-UTR sequence elements and proteins regulating mRNA stability during maternal-to-zygotic transition in zebrafish: iCLIP	SRS4539415	1.9	1	115434	3802874	AGR001775	OTHER	TRANSCRIPTOMIC	unspecified
Danio rerio	SRX5577487	iCLIP - iCLIP khdrbs1b B4	Illumina HiSeq 2000	Yale_Giraldez	SRP189499	Genome wide analysis of 3'-UTR sequence elements and proteins regulating mRNA stability during maternal-to-zygotic transition in zebrafish: iCLIP	SRS4539430	10.32	1	638099	13790292	AGR001699	OTHER	TRANSCRIPTOMIC	unspecified
Danio rerio	SRX5577486	iCLIP - iCLIP khdrbs1b B3	Illumina HiSeq 2000	Yale_Giraldez	SRP189499	Genome wide analysis of 3'-UTR sequence elements and proteins regulating mRNA stability during maternal-to-zygotic transition in zebrafish: iCLIP	SRS4539428	36.86	1	2302316	48993657	AGR001698	OTHER	TRANSCRIPTOMIC	unspecified
Danio rerio	SRX5577485	iCLIP - iCLIP khdrbs1b B2	Illumina HiSeq 2000	Yale_Giraldez	SRP189499	Genome wide analysis of 3'-UTR sequence elements and proteins regulating mRNA stability during maternal-to-zygotic transition in zebrafish: iCLIP	SRS4539429	32.78	1	1824107	47059984	AGR001695	OTHER	TRANSCRIPTOMIC	unspecified
Danio rerio	SRX5577484	iCLIP - iCLIP khdrbs1b B2	Illumina HiSeq 2000	Yale_Giraldez	SRP189499	Genome wide analysis of 3'-UTR sequence elements and proteins regulating mRNA stability during maternal-to-zygotic transition in zebrafish: iCLIP	SRS4539429	55.73	1	2981680	77256318	AGR001694	OTHER	TRANSCRIPTOMIC	unspecified
Danio rerio	SRX5577483	iCLIP - iCLIP khdrbs1b B3	Illumina HiSeq 2000	Yale_Giraldez	SRP189499	Genome wide analysis of 3'-UTR sequence elements and proteins regulating mRNA stability during maternal-to-zygotic transition in zebrafish: iCLIP	SRS4539428	21.74	1	1455368	30273292	AGR001697	OTHER	TRANSCRIPTOMIC	unspecified
Danio rerio	SRX5577482	iCLIP - iCLIP khdrbs1b B2	Illumina HiSeq 2000	Yale_Giraldez	SRP189499	Genome wide analysis of 3'-UTR sequence elements and proteins regulating mRNA stability during maternal-to-zygotic transition in zebrafish: iCLIP	SRS4539429	102.31	1	5655110	146173881	AGR001696	OTHER	TRANSCRIPTOMIC	unspecified
Danio rerio	SRX5577481	iCLIP - iCLIP khdrbs1b B1	Illumina HiSeq 2000	Yale_Giraldez	SRP189499	Genome wide analysis of 3'-UTR sequence elements and proteins regulating mRNA stability during maternal-to-zygotic transition in zebrafish: iCLIP	SRS4539426	129.06	1	7412490	172495125	AGR001691	OTHER	TRANSCRIPTOMIC	unspecified
Danio rerio	SRX5577480	iCLIP - iCLIP hnrnpa1 B5	Illumina HiSeq 2000	Yale_Giraldez	SRP189499	Genome wide analysis of 3'-UTR sequence elements and proteins regulating mRNA stability during maternal-to-zygotic transition in zebrafish: iCLIP	SRS4539411	434	1	23306278	671962316	AGR001689	OTHER	TRANSCRIPTOMIC	unspecified
Danio rerio	SRX5577479	iCLIP - iCLIP pcbp2 B3	Illumina HiSeq 2000	Yale_Giraldez	SRP189499	Genome wide analysis of 3'-UTR sequence elements and proteins regulating mRNA stability during maternal-to-zygotic transition in zebrafish: iCLIP	SRS4539427	1767.03	1	59032373	2318488403	AGR001640	OTHER	TRANSCRIPTOMIC	unspecified
Danio rerio	SRX5577478	iCLIP - iCLIP khdrbs1b B1	Illumina HiSeq 2000	Yale_Giraldez	SRP189499	Genome wide analysis of 3'-UTR sequence elements and proteins regulating mRNA stability during maternal-to-zygotic transition in zebrafish: iCLIP	SRS4539426	72.64	1	4404447	101375772	AGR001692	OTHER	TRANSCRIPTOMIC	unspecified
Danio rerio	SRX5577477	iCLIP - iCLIP zff9 B4	Illumina HiSeq 2000	Yale_Giraldez	SRP189499	Genome wide analysis of 3'-UTR sequence elements and proteins regulating mRNA stability during maternal-to-zygotic transition in zebrafish: iCLIP	SRS4539425	295.88	1	12949641	419169102	AGR001622	OTHER	TRANSCRIPTOMIC	unspecified
Danio rerio	SRX5577476	iCLIP - iCLIP hnrnpa1 B1	Illumina HiSeq 2000	Yale_Giraldez	SRP189499	Genome wide analysis of 3'-UTR sequence elements and proteins regulating mRNA stability during maternal-to-zygotic transition in zebrafish: iCLIP	SRS4539407	8.6	1	501195	11551631	AGR001679	OTHER	TRANSCRIPTOMIC	unspecified
Danio rerio	SRX5577475	iCLIP - iCLIP hug B4	Illumina HiSeq 2000	Yale_Giraldez	SRP189499	Genome wide analysis of 3'-UTR sequence elements and proteins regulating mRNA stability during maternal-to-zygotic transition in zebrafish: iCLIP	SRS4539423	2539.6	1	104865784	3245501965	AGR001669	OTHER	TRANSCRIPTOMIC	unspecified
Danio rerio	SRX5577474	iCLIP - iCLIP hug B3	Illumina HiSeq 2000	Yale_Giraldez	SRP189499	Genome wide analysis of 3'-UTR sequence elements and proteins regulating mRNA stability during maternal-to-zygotic transition in zebrafish: iCLIP	SRS4539424	654.31	1	27318019	838260925	AGR001667	OTHER	TRANSCRIPTOMIC	unspecified
Danio rerio	SRX5577473	iCLIP - iCLIP rbm4.2 B1	Illumina HiSeq 2000	Yale_Giraldez	SRP189499	Genome wide analysis of 3'-UTR sequence elements and proteins regulating mRNA stability during maternal-to-zygotic transition in zebrafish: iCLIP	SRS4539422	72.25	1	4127202	100639785	AGR001714	OTHER	TRANSCRIPTOMIC	unspecified
Danio rerio	SRX5577472	iCLIP - iCLIP rbm4.2 B1	Illumina HiSeq 2000	Yale_Giraldez	SRP189499	Genome wide analysis of 3'-UTR sequence elements and proteins regulating mRNA stability during maternal-to-zygotic transition in zebrafish: iCLIP	SRS4539422	23.06	1	1334653	32416496	AGR001713	OTHER	TRANSCRIPTOMIC	unspecified
Danio rerio	SRX5577471	iCLIP - iCLIP rbm4.2 B1	Illumina HiSeq 2000	Yale_Giraldez	SRP189499	Genome wide analysis of 3'-UTR sequence elements and proteins regulating mRNA stability during maternal-to-zygotic transition in zebrafish: iCLIP	SRS4539422	39.78	1	2200367	53869799	AGR001712	OTHER	TRANSCRIPTOMIC	unspecified
Danio rerio	SRX5577470	iCLIP - iCLIP rbm4.2 B4	Illumina HiSeq 2000	Yale_Giraldez	SRP189499	Genome wide analysis of 3'-UTR sequence elements and proteins regulating mRNA stability during maternal-to-zygotic transition in zebrafish: iCLIP	SRS4539419	35.99	1	2267000	50025114	AGR001719	OTHER	TRANSCRIPTOMIC	unspecified
Danio rerio	SRX5577469	iCLIP - iCLIP rbm4.2 B3	Illumina HiSeq 2000	Yale_Giraldez	SRP189499	Genome wide analysis of 3'-UTR sequence elements and proteins regulating mRNA stability during maternal-to-zygotic transition in zebrafish: iCLIP	SRS4539421	62.78	1	4506515	89568857	AGR001718	OTHER	TRANSCRIPTOMIC	unspecified
Danio rerio	SRX5577468	iCLIP - iCLIP rbm4.2 B3	Illumina HiSeq 2000	Yale_Giraldez	SRP189499	Genome wide analysis of 3'-UTR sequence elements and proteins regulating mRNA stability during maternal-to-zygotic transition in zebrafish: iCLIP	SRS4539421	59.32	1	4177181	82690036	AGR001717	OTHER	TRANSCRIPTOMIC	unspecified
Danio rerio	SRX5577467	iCLIP - iCLIP rbm4.2 B2	Illumina HiSeq 2000	Yale_Giraldez	SRP189499	Genome wide analysis of 3'-UTR sequence elements and proteins regulating mRNA stability during maternal-to-zygotic transition in zebrafish: iCLIP	SRS4539420	9.66	1	670879	13726178	AGR001716	OTHER	TRANSCRIPTOMIC	unspecified
Danio rerio	SRX5577466	iCLIP - iCLIP tia1 B1	Illumina HiSeq 2000	Yale_Giraldez	SRP189499	Genome wide analysis of 3'-UTR sequence elements and proteins regulating mRNA stability during maternal-to-zygotic transition in zebrafish: iCLIP	SRS4539396	5.32	1	252480	6652631	AGR001721	OTHER	TRANSCRIPTOMIC	unspecified
Danio rerio	SRX5577465	iCLIP - iCLIP rbm4.2 B4	Illumina HiSeq 2000	Yale_Giraldez	SRP189499	Genome wide analysis of 3'-UTR sequence elements and proteins regulating mRNA stability during maternal-to-zygotic transition in zebrafish: iCLIP	SRS4539419	36.57	1	2390378	53037529	AGR001720	OTHER	TRANSCRIPTOMIC	unspecified
Danio rerio	SRX5577464	iCLIP - iCLIP celf1 patA B1	Illumina HiSeq 2000	Yale_Giraldez	SRP189499	Genome wide analysis of 3'-UTR sequence elements and proteins regulating mRNA stability during maternal-to-zygotic transition in zebrafish: iCLIP	SRS4539418	598.41	1	27033349	969055704	AGR001781	OTHER	TRANSCRIPTOMIC	unspecified
Danio rerio	SRX5577463	iCLIP - iCLIP ptbp2a B3	Illumina HiSeq 2000	Yale_Giraldez	SRP189499	Genome wide analysis of 3'-UTR sequence elements and proteins regulating mRNA stability during maternal-to-zygotic transition in zebrafish: iCLIP	SRS4539414	89.79	1	5521998	197551764	AGR001779	OTHER	TRANSCRIPTOMIC	unspecified
Danio rerio	SRX5577462	iCLIP - iCLIP celf1 patA B3	Illumina HiSeq 2000	Yale_Giraldez	SRP189499	Genome wide analysis of 3'-UTR sequence elements and proteins regulating mRNA stability during maternal-to-zygotic transition in zebrafish: iCLIP	SRS4539417	364.63	1	16577232	584474057	AGR001783	OTHER	TRANSCRIPTOMIC	unspecified
Danio rerio	SRX5577461	iCLIP - iCLIP celf1 patA B2	Illumina HiSeq 2000	Yale_Giraldez	SRP189499	Genome wide analysis of 3'-UTR sequence elements and proteins regulating mRNA stability during maternal-to-zygotic transition in zebrafish: iCLIP	SRS4539416	222.26	1	10201126	360425986	AGR001782	OTHER	TRANSCRIPTOMIC	unspecified
Danio rerio	SRX5577460	iCLIP - iCLIP ptbp2a B2	Illumina HiSeq 2000	Yale_Giraldez	SRP189499	Genome wide analysis of 3'-UTR sequence elements and proteins regulating mRNA stability during maternal-to-zygotic transition in zebrafish: iCLIP	SRS4539413	297.11	1	18212050	659669844	AGR001777	OTHER	TRANSCRIPTOMIC	unspecified
Danio rerio	SRX5577459	iCLIP - iCLIP ptbp2a B1	Illumina HiSeq 2000	Yale_Giraldez	SRP189499	Genome wide analysis of 3'-UTR sequence elements and proteins regulating mRNA stability during maternal-to-zygotic transition in zebrafish: iCLIP	SRS4539415	4.88	1	269827	8414350	AGR001776	OTHER	TRANSCRIPTOMIC	unspecified
Danio rerio	SRX5577458	iCLIP - iCLIP ptbp2a B3	Illumina HiSeq 2000	Yale_Giraldez	SRP189499	Genome wide analysis of 3'-UTR sequence elements and proteins regulating mRNA stability during maternal-to-zygotic transition in zebrafish: iCLIP	SRS4539414	169.45	1	9394543	335224174	AGR001780	OTHER	TRANSCRIPTOMIC	unspecified
Danio rerio	SRX5577457	iCLIP - iCLIP ptbp2a B2	Illumina HiSeq 2000	Yale_Giraldez	SRP189499	Genome wide analysis of 3'-UTR sequence elements and proteins regulating mRNA stability during maternal-to-zygotic transition in zebrafish: iCLIP	SRS4539413	558.32	1	30827224	1116355933	AGR001778	OTHER	TRANSCRIPTOMIC	unspecified
Danio rerio	SRX5577456	iCLIP - iCLIP hug patA B1	Illumina HiSeq 2000	Yale_Giraldez	SRP189499	Genome wide analysis of 3'-UTR sequence elements and proteins regulating mRNA stability during maternal-to-zygotic transition in zebrafish: iCLIP	SRS4539412	94.28	1	3798931	155654330	AGR001785	OTHER	TRANSCRIPTOMIC	unspecified
Danio rerio	SRX5577455	iCLIP - iCLIP hug patA B1	Illumina HiSeq 2000	Yale_Giraldez	SRP189499	Genome wide analysis of 3'-UTR sequence elements and proteins regulating mRNA stability during maternal-to-zygotic transition in zebrafish: iCLIP	SRS4539412	312.78	1	12906703	528542458	AGR001784	OTHER	TRANSCRIPTOMIC	unspecified
Danio rerio	SRX5577454	Raw multiplex: iCLIP control-bottom B1;iCLIP control-bottom B2;iCLIP control-bottom B3	Illumina HiSeq 2000	Yale_Giraldez	SRP189499	Genome wide analysis of 3'-UTR sequence elements and proteins regulating mRNA stability during maternal-to-zygotic transition in zebrafish: iCLIP	SRS4539409	584.08	1	16834028	1279386128	AGR001764;AGR001766;AGR001768	OTHER	TRANSCRIPTOMIC	unspecified
Danio rerio	SRX5577453	iCLIP - iCLIP hnrnpa1 B4	Illumina HiSeq 2000	Yale_Giraldez	SRP189499	Genome wide analysis of 3'-UTR sequence elements and proteins regulating mRNA stability during maternal-to-zygotic transition in zebrafish: iCLIP	SRS4539410	160.68	1	6780733	208514955	AGR001688	OTHER	TRANSCRIPTOMIC	unspecified
Danio rerio	SRX5577452	iCLIP - iCLIP hnrnpa1 B5	Illumina HiSeq 2000	Yale_Giraldez	SRP189499	Genome wide analysis of 3'-UTR sequence elements and proteins regulating mRNA stability during maternal-to-zygotic transition in zebrafish: iCLIP	SRS4539411	2069.49	1	91965411	2668094336	AGR001690	OTHER	TRANSCRIPTOMIC	unspecified
Danio rerio	SRX5577451	iCLIP - iCLIP hnrnpa1 B3	Illumina HiSeq 2000	Yale_Giraldez	SRP189499	Genome wide analysis of 3'-UTR sequence elements and proteins regulating mRNA stability during maternal-to-zygotic transition in zebrafish: iCLIP	SRS4539408	1369.29	1	66932463	1719780031	AGR001686	OTHER	TRANSCRIPTOMIC	unspecified
Danio rerio	SRX5577450	iCLIP - iCLIP hnrnpa1 B4	Illumina HiSeq 2000	Yale_Giraldez	SRP189499	Genome wide analysis of 3'-UTR sequence elements and proteins regulating mRNA stability during maternal-to-zygotic transition in zebrafish: iCLIP	SRS4539410	35.99	1	1797335	55105820	AGR001687	OTHER	TRANSCRIPTOMIC	unspecified
Danio rerio	SRX5577449	Raw multiplex: iCLIP control-bottom B1;iCLIP control-bottom B2;iCLIP control-bottom B3	Illumina HiSeq 2000	Yale_Giraldez	SRP189499	Genome wide analysis of 3'-UTR sequence elements and proteins regulating mRNA stability during maternal-to-zygotic transition in zebrafish: iCLIP	SRS4539409	1960.82	1	63966921	4861485996	AGR001763;AGR001765;AGR001767	OTHER	TRANSCRIPTOMIC	unspecified
Danio rerio	SRX5577448	iCLIP - iCLIP hnrnpa1 B3	Illumina HiSeq 2000	Yale_Giraldez	SRP189499	Genome wide analysis of 3'-UTR sequence elements and proteins regulating mRNA stability during maternal-to-zygotic transition in zebrafish: iCLIP	SRS4539408	294.34	1	17362637	443829891	AGR001685	OTHER	TRANSCRIPTOMIC	unspecified
Danio rerio	SRX5577447	iCLIP - iCLIP hnrnpa1 B2	Illumina HiSeq 2000	Yale_Giraldez	SRP189499	Genome wide analysis of 3'-UTR sequence elements and proteins regulating mRNA stability during maternal-to-zygotic transition in zebrafish: iCLIP	SRS4539389	1.51	1	77087	1936104	AGR001682	OTHER	TRANSCRIPTOMIC	unspecified
Danio rerio	SRX5577446	iCLIP - iCLIP hnrnpa1 B2	Illumina HiSeq 2000	Yale_Giraldez	SRP189499	Genome wide analysis of 3'-UTR sequence elements and proteins regulating mRNA stability during maternal-to-zygotic transition in zebrafish: iCLIP	SRS4539389	9.51	1	538024	13369290	AGR001683	OTHER	TRANSCRIPTOMIC	unspecified
Danio rerio	SRX5577445	iCLIP - iCLIP hnrnpa1 B1	Illumina HiSeq 2000	Yale_Giraldez	SRP189499	Genome wide analysis of 3'-UTR sequence elements and proteins regulating mRNA stability during maternal-to-zygotic transition in zebrafish: iCLIP	SRS4539407	60.95	1	3729935	85601008	AGR001680	OTHER	TRANSCRIPTOMIC	unspecified
Danio rerio	SRX5577444	iCLIP - iCLIP hnrnpa1 B1	Illumina HiSeq 2000	Yale_Giraldez	SRP189499	Genome wide analysis of 3'-UTR sequence elements and proteins regulating mRNA stability during maternal-to-zygotic transition in zebrafish: iCLIP	SRS4539407	236.08	1	14301138	328832523	AGR001681	OTHER	TRANSCRIPTOMIC	unspecified
Danio rerio	SRX5577443	Raw multiplex: iCLIP control-top B1;iCLIP control-top B2;iCLIP control-top B3	Illumina HiSeq 2000	Yale_Giraldez	SRP189499	Genome wide analysis of 3'-UTR sequence elements and proteins regulating mRNA stability during maternal-to-zygotic transition in zebrafish: iCLIP	SRS4539406	3207.41	1	92672626	7043119576	AGR001758;AGR001760;AGR001762	OTHER	TRANSCRIPTOMIC	unspecified
Danio rerio	SRX5577442	Raw multiplex: iCLIP control-top B1;iCLIP control-top B2;iCLIP control-top B3	Illumina HiSeq 2000	Yale_Giraldez	SRP189499	Genome wide analysis of 3'-UTR sequence elements and proteins regulating mRNA stability during maternal-to-zygotic transition in zebrafish: iCLIP	SRS4539406	1350.88	1	34595825	2629282700	AGR001757;AGR001759;AGR001761	OTHER	TRANSCRIPTOMIC	unspecified
Danio rerio	SRX5577441	Raw multiplex: iCLIP purbb B1;iCLIP purbb B2;iCLIP purbb B3	Illumina HiSeq 2000	Yale_Giraldez	SRP189499	Genome wide analysis of 3'-UTR sequence elements and proteins regulating mRNA stability during maternal-to-zygotic transition in zebrafish: iCLIP	SRS4539405	1110.36	1	22962234	1745129784	AGR001751;AGR001753;AGR001755	OTHER	TRANSCRIPTOMIC	unspecified
Danio rerio	SRX5577440	Raw multiplex: iCLIP purbb B1;iCLIP purbb B2;iCLIP purbb B3	Illumina HiSeq 2000	Yale_Giraldez	SRP189499	Genome wide analysis of 3'-UTR sequence elements and proteins regulating mRNA stability during maternal-to-zygotic transition in zebrafish: iCLIP	SRS4539405	864.26	1	19338998	1469763848	AGR001752;AGR001754;AGR001756	OTHER	TRANSCRIPTOMIC	unspecified
Danio rerio	SRX5577439	Raw multiplex: iCLIP khsrp B1;iCLIP ddx5 B1;iCLIP ythdf1 B1	Illumina HiSeq 2000	Yale_Giraldez	SRP189499	Genome wide analysis of 3'-UTR sequence elements and proteins regulating mRNA stability during maternal-to-zygotic transition in zebrafish: iCLIP	SRS4539404	6449.71	1	135947600	10332017600	AGR001746;AGR001748;AGR001750	OTHER	TRANSCRIPTOMIC	unspecified
Danio rerio	SRX5577438	Raw multiplex: iCLIP khsrp B1;iCLIP ddx5 B1;iCLIP ythdf1 B1	Illumina HiSeq 2000	Yale_Giraldez	SRP189499	Genome wide analysis of 3'-UTR sequence elements and proteins regulating mRNA stability during maternal-to-zygotic transition in zebrafish: iCLIP	SRS4539404	941.86	1	19152301	1455574876	AGR001745;AGR001747;AGR001749	OTHER	TRANSCRIPTOMIC	unspecified
Danio rerio	SRX5577437	iCLIP - iCLIP khsrp B1	Illumina HiSeq 2000	Yale_Giraldez	SRP189499	Genome wide analysis of 3'-UTR sequence elements and proteins regulating mRNA stability during maternal-to-zygotic transition in zebrafish: iCLIP	SRS4539403	1428.79	1	81310965	1986010645	AGR001746	OTHER	TRANSCRIPTOMIC	unspecified
Danio rerio	SRX5577436	iCLIP - iCLIP ddx5 B1	Illumina HiSeq 2000	Yale_Giraldez	SRP189499	Genome wide analysis of 3'-UTR sequence elements and proteins regulating mRNA stability during maternal-to-zygotic transition in zebrafish: iCLIP	SRS4539402	5.31	1	293065	6943476	AGR001747	OTHER	TRANSCRIPTOMIC	unspecified
Danio rerio	SRX5577435	iCLIP - iCLIP ddx5 B1	Illumina HiSeq 2000	Yale_Giraldez	SRP189499	Genome wide analysis of 3'-UTR sequence elements and proteins regulating mRNA stability during maternal-to-zygotic transition in zebrafish: iCLIP	SRS4539402	33.84	1	1943308	45894088	AGR001748	OTHER	TRANSCRIPTOMIC	unspecified
Danio rerio	SRX5577434	iCLIP - iCLIP ythdf1 B1	Illumina HiSeq 2000	Yale_Giraldez	SRP189499	Genome wide analysis of 3'-UTR sequence elements and proteins regulating mRNA stability during maternal-to-zygotic transition in zebrafish: iCLIP	SRS4539401	101.87	1	5815875	138648551	AGR001749	OTHER	TRANSCRIPTOMIC	unspecified
Danio rerio	SRX5577433	iCLIP - iCLIP ythdf1 B1	Illumina HiSeq 2000	Yale_Giraldez	SRP189499	Genome wide analysis of 3'-UTR sequence elements and proteins regulating mRNA stability during maternal-to-zygotic transition in zebrafish: iCLIP	SRS4539401	690.61	1	40444864	964357042	AGR001750	OTHER	TRANSCRIPTOMIC	unspecified
Danio rerio	SRX5577432	iCLIP - iCLIP purbb B1	Illumina HiSeq 2000	Yale_Giraldez	SRP189499	Genome wide analysis of 3'-UTR sequence elements and proteins regulating mRNA stability during maternal-to-zygotic transition in zebrafish: iCLIP	SRS4539400	2.58	1	156239	3599783	AGR001752	OTHER	TRANSCRIPTOMIC	unspecified
Danio rerio	SRX5577431	iCLIP - iCLIP purbb B1	Illumina HiSeq 2000	Yale_Giraldez	SRP189499	Genome wide analysis of 3'-UTR sequence elements and proteins regulating mRNA stability during maternal-to-zygotic transition in zebrafish: iCLIP	SRS4539400	3.09	1	183477	4191022	AGR001751	OTHER	TRANSCRIPTOMIC	unspecified
Danio rerio	SRX5577430	iCLIP - iCLIP purbb B2	Illumina HiSeq 2000	Yale_Giraldez	SRP189499	Genome wide analysis of 3'-UTR sequence elements and proteins regulating mRNA stability during maternal-to-zygotic transition in zebrafish: iCLIP	SRS4539399	282.57	1	17602144	393035818	AGR001753	OTHER	TRANSCRIPTOMIC	unspecified
Danio rerio	SRX5577429	iCLIP - iCLIP g3bp1 B3	Illumina HiSeq 2000	Yale_Giraldez	SRP189499	Genome wide analysis of 3'-UTR sequence elements and proteins regulating mRNA stability during maternal-to-zygotic transition in zebrafish: iCLIP	SRS4539398	238.23	1	14981817	519014012	AGR001733	OTHER	TRANSCRIPTOMIC	unspecified
Danio rerio	SRX5577428	iCLIP - iCLIP hrnpd B3	Illumina HiSeq 2000	Yale_Giraldez	SRP189499	Genome wide analysis of 3'-UTR sequence elements and proteins regulating mRNA stability during maternal-to-zygotic transition in zebrafish: iCLIP	SRS4539397	1995.67	1	86229704	2670274455	AGR001658	OTHER	TRANSCRIPTOMIC	unspecified
Danio rerio	SRX5577427	iCLIP - iCLIP tia1 B2	Illumina HiSeq 2000	Yale_Giraldez	SRP189499	Genome wide analysis of 3'-UTR sequence elements and proteins regulating mRNA stability during maternal-to-zygotic transition in zebrafish: iCLIP	SRS4539395	271.34	1	18877429	497392536	AGR001724	OTHER	TRANSCRIPTOMIC	unspecified
Danio rerio	SRX5577426	iCLIP - iCLIP tia1 B3	Illumina HiSeq 2000	Yale_Giraldez	SRP189499	Genome wide analysis of 3'-UTR sequence elements and proteins regulating mRNA stability during maternal-to-zygotic transition in zebrafish: iCLIP	SRS4539393	120.29	1	8893370	244043229	AGR001725	OTHER	TRANSCRIPTOMIC	unspecified
Danio rerio	SRX5577425	iCLIP - iCLIP tia1 B1	Illumina HiSeq 2000	Yale_Giraldez	SRP189499	Genome wide analysis of 3'-UTR sequence elements and proteins regulating mRNA stability during maternal-to-zygotic transition in zebrafish: iCLIP	SRS4539396	17.13	1	836558	22635943	AGR001722	OTHER	TRANSCRIPTOMIC	unspecified
Danio rerio	SRX5577424	iCLIP - iCLIP tia1 B2	Illumina HiSeq 2000	Yale_Giraldez	SRP189499	Genome wide analysis of 3'-UTR sequence elements and proteins regulating mRNA stability during maternal-to-zygotic transition in zebrafish: iCLIP	SRS4539395	103.6	1	7956325	209731335	AGR001723	OTHER	TRANSCRIPTOMIC	unspecified
Danio rerio	SRX5577423	iCLIP - iCLIP tia1 B4	Illumina HiSeq 2000	Yale_Giraldez	SRP189499	Genome wide analysis of 3'-UTR sequence elements and proteins regulating mRNA stability during maternal-to-zygotic transition in zebrafish: iCLIP	SRS4539392	135.04	1	10127407	274516576	AGR001727	OTHER	TRANSCRIPTOMIC	unspecified
Danio rerio	SRX5577422	iCLIP - iCLIP g3bp1 B2	Illumina HiSeq 2000	Yale_Giraldez	SRP189499	Genome wide analysis of 3'-UTR sequence elements and proteins regulating mRNA stability during maternal-to-zygotic transition in zebrafish: iCLIP	SRS4539394	44.21	1	3030489	93619171	AGR001731	OTHER	TRANSCRIPTOMIC	unspecified
Danio rerio	SRX5577421	iCLIP - iCLIP tia1 B3	Illumina HiSeq 2000	Yale_Giraldez	SRP189499	Genome wide analysis of 3'-UTR sequence elements and proteins regulating mRNA stability during maternal-to-zygotic transition in zebrafish: iCLIP	SRS4539393	316.37	1	21099026	580175174	AGR001726	OTHER	TRANSCRIPTOMIC	unspecified
Danio rerio	SRX5577420	iCLIP - iCLIP tia1 B4	Illumina HiSeq 2000	Yale_Giraldez	SRP189499	Genome wide analysis of 3'-UTR sequence elements and proteins regulating mRNA stability during maternal-to-zygotic transition in zebrafish: iCLIP	SRS4539392	350.51	1	23819604	646131469	AGR001728	OTHER	TRANSCRIPTOMIC	unspecified
Danio rerio	SRX5577419	iCLIP - iCLIP hnrnpab B2	Illumina HiSeq 2000	Yale_Giraldez	SRP189499	Genome wide analysis of 3'-UTR sequence elements and proteins regulating mRNA stability during maternal-to-zygotic transition in zebrafish: iCLIP	SRS4539391	563.43	1	27645965	727236114	AGR001674	OTHER	TRANSCRIPTOMIC	unspecified
Danio rerio	SRX5577418	iCLIP - iCLIP hnrnpab B4	Illumina HiSeq 2000	Yale_Giraldez	SRP189499	Genome wide analysis of 3'-UTR sequence elements and proteins regulating mRNA stability during maternal-to-zygotic transition in zebrafish: iCLIP	SRS4539390	425.71	1	24286725	649640580	AGR001677	OTHER	TRANSCRIPTOMIC	unspecified
Danio rerio	SRX5577417	iCLIP - iCLIP hnrnpa1 B2	Illumina HiSeq 2000	Yale_Giraldez	SRP189499	Genome wide analysis of 3'-UTR sequence elements and proteins regulating mRNA stability during maternal-to-zygotic transition in zebrafish: iCLIP	SRS4539389	37.43	1	2092993	52150884	AGR001684	OTHER	TRANSCRIPTOMIC	unspecified
Danio rerio	SRX5577416	iCLIP - iCLIP hnrnpc B1	Illumina HiSeq 2000	Yale_Giraldez	SRP189499	Genome wide analysis of 3'-UTR sequence elements and proteins regulating mRNA stability during maternal-to-zygotic transition in zebrafish: iCLIP	SRS4539388	29.86	1	1544966	42062449	AGR001646	OTHER	TRANSCRIPTOMIC	unspecified
Danio rerio	SRX5577415	iCLIP - iCLIP hnrnpc B1	Illumina HiSeq 2000	Yale_Giraldez	SRP189499	Genome wide analysis of 3'-UTR sequence elements and proteins regulating mRNA stability during maternal-to-zygotic transition in zebrafish: iCLIP	SRS4539388	104.57	1	5296228	144454249	AGR001645	OTHER	TRANSCRIPTOMIC	unspecified
Danio rerio	SRX5577414	iCLIP - iCLIP hnrnpc B2	Illumina HiSeq 2000	Yale_Giraldez	SRP189499	Genome wide analysis of 3'-UTR sequence elements and proteins regulating mRNA stability during maternal-to-zygotic transition in zebrafish: iCLIP	SRS4539387	1387.45	1	56541516	1857511531	AGR001648	OTHER	TRANSCRIPTOMIC	unspecified
Danio rerio	SRX5577413	iCLIP - iCLIP hnrnpc B2	Illumina HiSeq 2000	Yale_Giraldez	SRP189499	Genome wide analysis of 3'-UTR sequence elements and proteins regulating mRNA stability during maternal-to-zygotic transition in zebrafish: iCLIP	SRS4539387	430.63	1	20783806	680513086	AGR001647	OTHER	TRANSCRIPTOMIC	unspecified
Danio rerio	SRX5577412	iCLIP - iCLIP zff9 B1	Illumina HiSeq 2000	Yale_Giraldez	SRP189499	Genome wide analysis of 3'-UTR sequence elements and proteins regulating mRNA stability during maternal-to-zygotic transition in zebrafish: iCLIP	SRS4539382	1496.66	1	80569853	2096453420	AGR001616	OTHER	TRANSCRIPTOMIC	unspecified
Danio rerio	SRX5577411	iCLIP - iCLIP hnrnpc B3	Illumina HiSeq 2000	Yale_Giraldez	SRP189499	Genome wide analysis of 3'-UTR sequence elements and proteins regulating mRNA stability during maternal-to-zygotic transition in zebrafish: iCLIP	SRS4539386	147.22	1	6977606	232342369	AGR001649	OTHER	TRANSCRIPTOMIC	unspecified
Danio rerio	SRX5577410	iCLIP - iCLIP hnrnpc B4	Illumina HiSeq 2000	Yale_Giraldez	SRP189499	Genome wide analysis of 3'-UTR sequence elements and proteins regulating mRNA stability during maternal-to-zygotic transition in zebrafish: iCLIP	SRS4539385	1339.28	1	54026009	1801537492	AGR001652	OTHER	TRANSCRIPTOMIC	unspecified
Danio rerio	SRX5577409	iCLIP - iCLIP hnrnpc B4	Illumina HiSeq 2000	Yale_Giraldez	SRP189499	Genome wide analysis of 3'-UTR sequence elements and proteins regulating mRNA stability during maternal-to-zygotic transition in zebrafish: iCLIP	SRS4539385	418.58	1	19976615	663360228	AGR001651	OTHER	TRANSCRIPTOMIC	unspecified
Danio rerio	SRX5577408	iCLIP - iCLIP hrnpd B1	Illumina HiSeq 2000	Yale_Giraldez	SRP189499	Genome wide analysis of 3'-UTR sequence elements and proteins regulating mRNA stability during maternal-to-zygotic transition in zebrafish: iCLIP	SRS4539384	12.15	1	644035	16838863	AGR001654	OTHER	TRANSCRIPTOMIC	unspecified
Danio rerio	SRX5577407	iCLIP - iCLIP hrnpd B1	Illumina HiSeq 2000	Yale_Giraldez	SRP189499	Genome wide analysis of 3'-UTR sequence elements and proteins regulating mRNA stability during maternal-to-zygotic transition in zebrafish: iCLIP	SRS4539384	44.14	1	2288315	60061712	AGR001653	OTHER	TRANSCRIPTOMIC	unspecified
Danio rerio	SRX5577406	iCLIP - iCLIP zff9 B1	Illumina HiSeq 2000	Yale_Giraldez	SRP189499	Genome wide analysis of 3'-UTR sequence elements and proteins regulating mRNA stability during maternal-to-zygotic transition in zebrafish: iCLIP	SRS4539382	994.01	1	52219255	1356366121	AGR001615	OTHER	TRANSCRIPTOMIC	unspecified
Danio rerio	SRX5577405	Raw multiplex: iCLIP celf1 6h patA B1;iCLIP celf1 6h patA B2;iCLIP celf1 6h patA B3	Illumina HiSeq 2000	Yale_Giraldez	SRP189499	Genome wide analysis of 3'-UTR sequence elements and proteins regulating mRNA stability during maternal-to-zygotic transition in zebrafish: iCLIP	SRS4539383	3488.6	1	78298214	5950664264	AGR001799;AGR001800;AGR001801	OTHER	TRANSCRIPTOMIC	unspecified
Danio rerio	SRX5577404	Raw multiplex: iCLIP ddx6 B1;iCLIP ddx6 B3;unrelated	Illumina HiSeq 2000	Yale_Giraldez	SRP189499	Genome wide analysis of 3'-UTR sequence elements and proteins regulating mRNA stability during maternal-to-zygotic transition in zebrafish: iCLIP	SRS4539381	1688.18	1	37538743	2852944468	AGR001802;AGR001806;unrelated	OTHER	TRANSCRIPTOMIC	unspecified
Danio rerio	SRX5577403	iCLIP - iCLIP zff9 B2	Illumina HiSeq 2000	Yale_Giraldez	SRP189499	Genome wide analysis of 3'-UTR sequence elements and proteins regulating mRNA stability during maternal-to-zygotic transition in zebrafish: iCLIP	SRS4539380	2950.07	1	125108083	4228849966	AGR001618	OTHER	TRANSCRIPTOMIC	unspecified
Danio rerio	SRX5577402	Raw multiplex: iCLIP ptbp2a B1;iCLIP ptbp2a B2;iCLIP ptbp2a B3	Illumina HiSeq 2000	Yale_Giraldez	SRP189499	Genome wide analysis of 3'-UTR sequence elements and proteins regulating mRNA stability during maternal-to-zygotic transition in zebrafish: iCLIP	SRS4539379	947.47	1	31761222	2413852872	AGR001775;AGR001777;AGR001779	OTHER	TRANSCRIPTOMIC	unspecified
Danio rerio	SRX5577401	Raw multiplex: iCLIP ptbp2a B1;iCLIP ptbp2a B2;iCLIP ptbp2a B3	Illumina HiSeq 2000	Yale_Giraldez	SRP189499	Genome wide analysis of 3'-UTR sequence elements and proteins regulating mRNA stability during maternal-to-zygotic transition in zebrafish: iCLIP	SRS4539379	1800.85	1	53983670	4102758920	AGR001776;AGR001778;AGR001780	OTHER	TRANSCRIPTOMIC	unspecified
Danio rerio	SRX5577400	Raw multiplex: iCLIP celf1 patA B1;iCLIP celf1 patA B2;iCLIP celf1 patA B3	Illumina HiSeq 2000	Yale_Giraldez	SRP189499	Genome wide analysis of 3'-UTR sequence elements and proteins regulating mRNA stability during maternal-to-zygotic transition in zebrafish: iCLIP	SRS4539378	2855.51	1	65358583	4967252308	AGR001781;AGR001782;AGR001783	OTHER	TRANSCRIPTOMIC	unspecified
Danio rerio	SRX5577399	Raw multiplex: iCLIP hug patA B1;iCLIP hug patA B2;iCLIP hug patA B3	Illumina HiSeq 2000	Yale_Giraldez	SRP189499	Genome wide analysis of 3'-UTR sequence elements and proteins regulating mRNA stability during maternal-to-zygotic transition in zebrafish: iCLIP	SRS4539377	2278.12	1	52832069	4015237244	AGR001784;AGR001786;AGR001788	OTHER	TRANSCRIPTOMIC	unspecified
Danio rerio	SRX5577398	Raw multiplex: iCLIP hug patA B1;iCLIP hug patA B2;iCLIP hug patA B3	Illumina HiSeq 2000	Yale_Giraldez	SRP189499	Genome wide analysis of 3'-UTR sequence elements and proteins regulating mRNA stability during maternal-to-zygotic transition in zebrafish: iCLIP	SRS4539377	691	1	15564504	1182902304	AGR001785;AGR001787;AGR001789	OTHER	TRANSCRIPTOMIC	unspecified
Danio rerio	SRX5577397	Raw multiplex: iCLIP zff9 patA B1;iCLIP zff9 patA B2;iCLIP zff9 patA B3	Illumina HiSeq 2000	Yale_Giraldez	SRP189499	Genome wide analysis of 3'-UTR sequence elements and proteins regulating mRNA stability during maternal-to-zygotic transition in zebrafish: iCLIP	SRS4539376	2631.44	1	60023638	4561796488	AGR001790;AGR001791;AGR001792	OTHER	TRANSCRIPTOMIC	unspecified
Danio rerio	SRX5577396	Raw multiplex: iCLIP purbb patA B1;iCLIP purbb patA B2;iCLIP purbb patA B3	Illumina HiSeq 2000	Yale_Giraldez	SRP189499	Genome wide analysis of 3'-UTR sequence elements and proteins regulating mRNA stability during maternal-to-zygotic transition in zebrafish: iCLIP	SRS4539375	2503.89	1	57583112	4376316512	AGR001793;AGR001795;AGR001797	OTHER	TRANSCRIPTOMIC	unspecified
Danio rerio	SRX5577395	Raw multiplex: iCLIP purbb patA B1;iCLIP purbb patA B2;iCLIP purbb patA B3	Illumina HiSeq 2000	Yale_Giraldez	SRP189499	Genome wide analysis of 3'-UTR sequence elements and proteins regulating mRNA stability during maternal-to-zygotic transition in zebrafish: iCLIP	SRS4539375	1239.31	1	27425414	2084331464	AGR001794;AGR001796;AGR001798	OTHER	TRANSCRIPTOMIC	unspecified
Danio rerio	SRX5574338	Control-F-48-3_S1	Illumina MiniSeq	University of California, Riverside	SRP189394	Diphenyl Phosphate-Induced Toxicity During Embryonic Development	SRS4536896	23.56	1	899986	67830713	Control-F-48-3_S1	RNA-Seq	TRANSCRIPTOMIC	Oligo-dT
Danio rerio	SRX5574337	Control-F-48-3-2_S3	Illumina MiniSeq	University of California, Riverside	SRP189394	Diphenyl Phosphate-Induced Toxicity During Embryonic Development	SRS4536895	76.68	1	2830433	213142249	Control-F-48-3-2_S3	RNA-Seq	TRANSCRIPTOMIC	Oligo-dT
Danio rerio	SRX5574336	Control-F-48-2_S2	Illumina MiniSeq	University of California, Riverside	SRP189394	Diphenyl Phosphate-Induced Toxicity During Embryonic Development	SRS4536894	62.86	1	2376837	178747420	Control-F-48-2_S2	RNA-Seq	TRANSCRIPTOMIC	Oligo-dT
Danio rerio	SRX5574335	Control-F-48-2-2_S6	Illumina MiniSeq	University of California, Riverside	SRP189394	Diphenyl Phosphate-Induced Toxicity During Embryonic Development	SRS4536893	145.71	1	5339776	400819899	Control-F-48-2-2_S6	RNA-Seq	TRANSCRIPTOMIC	Oligo-dT
Danio rerio	SRX5574334	DPHP-D-30-1-2_S10	Illumina MiniSeq	University of California, Riverside	SRP189394	Diphenyl Phosphate-Induced Toxicity During Embryonic Development	SRS4536892	87.53	1	3201052	238461832	DPHP-D-30-1-2_S10	RNA-Seq	TRANSCRIPTOMIC	Oligo-dT
Danio rerio	SRX5574333	DPHP-D-30-1_S12	Illumina MiniSeq	University of California, Riverside	SRP189394	Diphenyl Phosphate-Induced Toxicity During Embryonic Development	SRS4536891	45.01	1	1705353	127484541	DPHP-D-30-1_S12	RNA-Seq	TRANSCRIPTOMIC	Oligo-dT
Danio rerio	SRX5574332	DPHP-D-30-2-2_S12	Illumina MiniSeq	University of California, Riverside	SRP189394	Diphenyl Phosphate-Induced Toxicity During Embryonic Development	SRS4536890	57.86	1	2124088	158402653	DPHP-D-30-2-2_S12	RNA-Seq	TRANSCRIPTOMIC	Oligo-dT
Danio rerio	SRX5574331	DPHP-D-30-2_S11	Illumina MiniSeq	University of California, Riverside	SRP189394	Diphenyl Phosphate-Induced Toxicity During Embryonic Development	SRS4536889	64.33	1	2424959	181133063	DPHP-D-30-2_S11	RNA-Seq	TRANSCRIPTOMIC	Oligo-dT
Danio rerio	SRX5574330	DPHP-D-30-3-2_S8	Illumina MiniSeq	University of California, Riverside	SRP189394	Diphenyl Phosphate-Induced Toxicity During Embryonic Development	SRS4536888	52.8	1	1979750	144659077	DPHP-D-30-3-2_S8	RNA-Seq	TRANSCRIPTOMIC	Oligo-dT
Danio rerio	SRX5574329	DPHP-D-30-3_S10	Illumina MiniSeq	University of California, Riverside	SRP189394	Diphenyl Phosphate-Induced Toxicity During Embryonic Development	SRS4536887	73.39	1	2849099	208642460	DPHP-D-30-3_S10	RNA-Seq	TRANSCRIPTOMIC	Oligo-dT
Danio rerio	SRX5574328	DPHP-D-48-1-2_S11	Illumina MiniSeq	University of California, Riverside	SRP189394	Diphenyl Phosphate-Induced Toxicity During Embryonic Development	SRS4536886	106.2	1	3908349	293965246	DPHP-D-48-1-2_S11	RNA-Seq	TRANSCRIPTOMIC	Oligo-dT
Danio rerio	SRX5574327	DPHP-D-48-1_S9	Illumina MiniSeq	University of California, Riverside	SRP189394	Diphenyl Phosphate-Induced Toxicity During Embryonic Development	SRS4536885	66.68	1	2546032	191714492	DPHP-D-48-1_S9	RNA-Seq	TRANSCRIPTOMIC	Oligo-dT
Danio rerio	SRX5574326	DPHP-D-48-2-2_S7	Illumina MiniSeq	University of California, Riverside	SRP189394	Diphenyl Phosphate-Induced Toxicity During Embryonic Development	SRS4536884	56.18	1	2087810	155583883	DPHP-D-48-2-2_S7	RNA-Seq	TRANSCRIPTOMIC	Oligo-dT
Danio rerio	SRX5574325	DPHP-D-48-2_S8	Illumina MiniSeq	University of California, Riverside	SRP189394	Diphenyl Phosphate-Induced Toxicity During Embryonic Development	SRS4536883	46.1	1	1772522	132230474	DPHP-D-48-2_S8	RNA-Seq	TRANSCRIPTOMIC	Oligo-dT
Danio rerio	SRX5574324	Control-F-48-1-2_S4	Illumina MiniSeq	University of California, Riverside	SRP189394	Diphenyl Phosphate-Induced Toxicity During Embryonic Development	SRS4536882	91.88	1	3390672	255149752	Control-F-48-1-2_S4	RNA-Seq	TRANSCRIPTOMIC	Oligo-dT
Danio rerio	SRX5574323	Control-F-48-1_S3	Illumina MiniSeq	University of California, Riverside	SRP189394	Diphenyl Phosphate-Induced Toxicity During Embryonic Development	SRS4536881	51.14	1	1956683	147407439	Control-F-48-1_S3	RNA-Seq	TRANSCRIPTOMIC	Oligo-dT
Danio rerio	SRX5574322	Control-F-30-1-2_S5	Illumina MiniSeq	University of California, Riverside	SRP189394	Diphenyl Phosphate-Induced Toxicity During Embryonic Development	SRS4536880	67.18	1	2471206	184025156	Control-F-30-1-2_S5	RNA-Seq	TRANSCRIPTOMIC	Oligo-dT
Danio rerio	SRX5574321	Control-F-30-1_S6	Illumina MiniSeq	University of California, Riverside	SRP189394	Diphenyl Phosphate-Induced Toxicity During Embryonic Development	SRS4536879	58.91	1	2244011	167461374	Control-F-30-1_S6	RNA-Seq	TRANSCRIPTOMIC	Oligo-dT
Danio rerio	SRX5574320	DPHP-D-48-3-2_S9	Illumina MiniSeq	University of California, Riverside	SRP189394	Diphenyl Phosphate-Induced Toxicity During Embryonic Development	SRS4536878	53.93	1	1984474	148782995	DPHP-D-48-3-2_S9	RNA-Seq	TRANSCRIPTOMIC	Oligo-dT
Danio rerio	SRX5574319	DPHP-D-48-3_S7	Illumina MiniSeq	University of California, Riverside	SRP189394	Diphenyl Phosphate-Induced Toxicity During Embryonic Development	SRS4536877	34.37	1	1314290	98806235	DPHP-D-48-3_S7	RNA-Seq	TRANSCRIPTOMIC	Oligo-dT
Danio rerio	SRX5574318	Control-F-30-3-2_S1	Illumina MiniSeq	University of California, Riverside	SRP189394	Diphenyl Phosphate-Induced Toxicity During Embryonic Development	SRS4536876	54.43	1	2005707	150754933	Control-F-30-3-2_S1	RNA-Seq	TRANSCRIPTOMIC	Oligo-dT
Danio rerio	SRX5574317	Control-F-30-3_S4	Illumina MiniSeq	University of California, Riverside	SRP189394	Diphenyl Phosphate-Induced Toxicity During Embryonic Development	SRS4536875	47.26	1	1808392	136108968	Control-F-30-3_S4	RNA-Seq	TRANSCRIPTOMIC	Oligo-dT
Danio rerio	SRX5574316	Control-F-30-2-2_S2	Illumina MiniSeq	University of California, Riverside	SRP189394	Diphenyl Phosphate-Induced Toxicity During Embryonic Development	SRS4536874	49.39	1	1822208	136980240	Control-F-30-2-2_S2	RNA-Seq	TRANSCRIPTOMIC	Oligo-dT
Danio rerio	SRX5574315	Control-F-30-2_S5	Illumina MiniSeq	University of California, Riverside	SRP189394	Diphenyl Phosphate-Induced Toxicity During Embryonic Development	SRS4536873	51.19	1	1959720	147514404	Control-F-30-2_S5	RNA-Seq	TRANSCRIPTOMIC	Oligo-dT
Danio rerio	SRX5574148	RESA - WT 6h r2 B2	Illumina HiSeq 2000	Yale_Giraldez	SRP189389	Genome wide analysis of 3'-UTR sequence elements and proteins regulating mRNA stability during maternal-to-zygotic transition in zebrafish: RESA	SRS4536708	478.21	1	4675084	710612768	AGR000770	RNA-Seq	TRANSCRIPTOMIC	unspecified
Danio rerio	SRX5574147	RESA - WT 6h r2 B2	Illumina HiSeq 2000	Yale_Giraldez	SRP189389	Genome wide analysis of 3'-UTR sequence elements and proteins regulating mRNA stability during maternal-to-zygotic transition in zebrafish: RESA	SRS4536708	113.77	1	1391769	211548888	AGR000769	RNA-Seq	TRANSCRIPTOMIC	unspecified
Danio rerio	SRX5574146	RESA - WT 6h a-Am r2 B1	Illumina HiSeq 2000	Yale_Giraldez	SRP189389	Genome wide analysis of 3'-UTR sequence elements and proteins regulating mRNA stability during maternal-to-zygotic transition in zebrafish: RESA	SRS4536707	456.03	1	5645077	858051704	AGR000772	RNA-Seq	TRANSCRIPTOMIC	unspecified
Danio rerio	SRX5574145	RESA - WT 6h r2 B3	Illumina HiSeq 2000	Yale_Giraldez	SRP189389	Genome wide analysis of 3'-UTR sequence elements and proteins regulating mRNA stability during maternal-to-zygotic transition in zebrafish: RESA	SRS4536706	460.49	1	5644102	857903504	AGR000771	RNA-Seq	TRANSCRIPTOMIC	unspecified
Danio rerio	SRX5574144	RESA - WT TinyLNA430 6h DL B2	Illumina HiSeq 2000	Yale_Giraldez	SRP189389	Genome wide analysis of 3'-UTR sequence elements and proteins regulating mRNA stability during maternal-to-zygotic transition in zebrafish: RESA	SRS4536704	1654.94	1	34572707	2627525732	AGR000602	OTHER	TRANSCRIPTOMIC	unspecified
Danio rerio	SRX5574143	RESA - WT TinyLNA430 6h DL B1	Illumina HiSeq 2000	Yale_Giraldez	SRP189389	Genome wide analysis of 3'-UTR sequence elements and proteins regulating mRNA stability during maternal-to-zygotic transition in zebrafish: RESA	SRS4536697	2473.82	1	48210414	3663991464	AGR000601	OTHER	TRANSCRIPTOMIC	unspecified
Danio rerio	SRX5574142	RESA - WT 6h r2 B1	Illumina HiSeq 2000	Yale_Giraldez	SRP189389	Genome wide analysis of 3'-UTR sequence elements and proteins regulating mRNA stability during maternal-to-zygotic transition in zebrafish: RESA	SRS4536705	515.41	1	6382578	970151856	AGR000768	RNA-Seq	TRANSCRIPTOMIC	unspecified
Danio rerio	SRX5574141	RESA - WT TinyLNA430 6h DL B2	Illumina HiSeq 2000	Yale_Giraldez	SRP189389	Genome wide analysis of 3'-UTR sequence elements and proteins regulating mRNA stability during maternal-to-zygotic transition in zebrafish: RESA	SRS4536704	2260.27	1	44648693	3393300668	AGR000603	OTHER	TRANSCRIPTOMIC	unspecified
Danio rerio	SRX5574140	RESA - WT 6h a-Am r2 B2	Illumina HiSeq 2000	Yale_Giraldez	SRP189389	Genome wide analysis of 3'-UTR sequence elements and proteins regulating mRNA stability during maternal-to-zygotic transition in zebrafish: RESA	SRS4536703	765.18	1	7485595	1137810440	AGR000774	RNA-Seq	TRANSCRIPTOMIC	unspecified
Danio rerio	SRX5574139	RESA - WT 6h a-Am r2 B2	Illumina HiSeq 2000	Yale_Giraldez	SRP189389	Genome wide analysis of 3'-UTR sequence elements and proteins regulating mRNA stability during maternal-to-zygotic transition in zebrafish: RESA	SRS4536703	182.47	1	2236098	339886896	AGR000773	RNA-Seq	TRANSCRIPTOMIC	unspecified
Danio rerio	SRX5574138	RESA - WT 6h DL B2	Illumina HiSeq 2000	Yale_Giraldez	SRP189389	Genome wide analysis of 3'-UTR sequence elements and proteins regulating mRNA stability during maternal-to-zygotic transition in zebrafish: RESA	SRS4536691	410.87	1	7393039	561870964	AGR000589	OTHER	TRANSCRIPTOMIC	unspecified
Danio rerio	SRX5574137	RESA - WT 6h DL B2	Illumina HiSeq 2000	Yale_Giraldez	SRP189389	Genome wide analysis of 3'-UTR sequence elements and proteins regulating mRNA stability during maternal-to-zygotic transition in zebrafish: RESA	SRS4536691	321.15	1	5753509	437266684	AGR000590	OTHER	TRANSCRIPTOMIC	unspecified
Danio rerio	SRX5574136	RESA - WT 32c DL B2	Illumina HiSeq 2000	Yale_Giraldez	SRP189389	Genome wide analysis of 3'-UTR sequence elements and proteins regulating mRNA stability during maternal-to-zygotic transition in zebrafish: RESA	SRS4536700	3604.82	1	72178168	5485540768	AGR000585	OTHER	TRANSCRIPTOMIC	unspecified
Danio rerio	SRX5574135	RESA - WT 6h DL B1	Illumina HiSeq 2000	Yale_Giraldez	SRP189389	Genome wide analysis of 3'-UTR sequence elements and proteins regulating mRNA stability during maternal-to-zygotic transition in zebrafish: RESA	SRS4536702	1722.4	1	35451683	2694327908	AGR000586	OTHER	TRANSCRIPTOMIC	unspecified
Danio rerio	SRX5574134	RESA - WT 6h DL B1	Illumina HiSeq 2000	Yale_Giraldez	SRP189389	Genome wide analysis of 3'-UTR sequence elements and proteins regulating mRNA stability during maternal-to-zygotic transition in zebrafish: RESA	SRS4536702	2991.14	1	59568087	4527174612	AGR000587	OTHER	TRANSCRIPTOMIC	unspecified
Danio rerio	SRX5574133	RESA - WT 6h DL B2	Illumina HiSeq 2000	Yale_Giraldez	SRP189389	Genome wide analysis of 3'-UTR sequence elements and proteins regulating mRNA stability during maternal-to-zygotic transition in zebrafish: RESA	SRS4536691	1640.27	1	33996593	2583741068	AGR000588	OTHER	TRANSCRIPTOMIC	unspecified
Danio rerio	SRX5574132	RESA - WT 32c DL B1	Illumina HiSeq 2000	Yale_Giraldez	SRP189389	Genome wide analysis of 3'-UTR sequence elements and proteins regulating mRNA stability during maternal-to-zygotic transition in zebrafish: RESA	SRS4536701	540.98	1	9851122	748685272	AGR000582	OTHER	TRANSCRIPTOMIC	unspecified
Danio rerio	SRX5574131	RESA - WT 32c DL B1	Illumina HiSeq 2000	Yale_Giraldez	SRP189389	Genome wide analysis of 3'-UTR sequence elements and proteins regulating mRNA stability during maternal-to-zygotic transition in zebrafish: RESA	SRS4536701	293.62	1	5251646	399125096	AGR000583	OTHER	TRANSCRIPTOMIC	unspecified
Danio rerio	SRX5574130	RESA - WT 32c DL B1	Illumina HiSeq 2000	Yale_Giraldez	SRP189389	Genome wide analysis of 3'-UTR sequence elements and proteins regulating mRNA stability during maternal-to-zygotic transition in zebrafish: RESA	SRS4536701	2687.82	1	54311581	4127680156	AGR000581	OTHER	TRANSCRIPTOMIC	unspecified
Danio rerio	SRX5574129	RESA - WT 32c DL B2	Illumina HiSeq 2000	Yale_Giraldez	SRP189389	Genome wide analysis of 3'-UTR sequence elements and proteins regulating mRNA stability during maternal-to-zygotic transition in zebrafish: RESA	SRS4536700	2400.67	1	48583281	3692329356	AGR000584	OTHER	TRANSCRIPTOMIC	unspecified
Danio rerio	SRX5574128	RESA - WT 32c r2 B3	Illumina HiSeq 2000	Yale_Giraldez	SRP189389	Genome wide analysis of 3'-UTR sequence elements and proteins regulating mRNA stability during maternal-to-zygotic transition in zebrafish: RESA	SRS4536699	861.44	1	10643865	1617867480	AGR000783	RNA-Seq	TRANSCRIPTOMIC	unspecified
Danio rerio	SRX5574127	RESA - WT 8h a-Am pA r3 B1	Illumina HiSeq 2000	Yale_Giraldez	SRP189389	Genome wide analysis of 3'-UTR sequence elements and proteins regulating mRNA stability during maternal-to-zygotic transition in zebrafish: RESA	SRS4536698	660.92	1	7180307	1091406664	AGR001457	RNA-Seq	TRANSCRIPTOMIC	unspecified
Danio rerio	SRX5574126	RESA - WT a-Am 6h DL B2	Illumina HiSeq 2000	Yale_Giraldez	SRP189389	Genome wide analysis of 3'-UTR sequence elements and proteins regulating mRNA stability during maternal-to-zygotic transition in zebrafish: RESA	SRS4536688	444.92	1	7876014	598577064	AGR000599	OTHER	TRANSCRIPTOMIC	unspecified
Danio rerio	SRX5574125	RESA - WT TinyLNA430 6h DL B1	Illumina HiSeq 2000	Yale_Giraldez	SRP189389	Genome wide analysis of 3'-UTR sequence elements and proteins regulating mRNA stability during maternal-to-zygotic transition in zebrafish: RESA	SRS4536697	1872.73	1	38509033	2926686508	AGR000600	OTHER	TRANSCRIPTOMIC	unspecified
Danio rerio	SRX5574124	RESA - WT 6h L430 r2 B3	Illumina HiSeq 2000	Yale_Giraldez	SRP189389	Genome wide analysis of 3'-UTR sequence elements and proteins regulating mRNA stability during maternal-to-zygotic transition in zebrafish: RESA	SRS4536696	470.75	1	5850298	889245296	AGR000779	RNA-Seq	TRANSCRIPTOMIC	unspecified
Danio rerio	SRX5574123	RESA - WT 32c r2 B1	Illumina HiSeq 2000	Yale_Giraldez	SRP189389	Genome wide analysis of 3'-UTR sequence elements and proteins regulating mRNA stability during maternal-to-zygotic transition in zebrafish: RESA	SRS4536695	895.07	1	11064269	1681768888	AGR000780	RNA-Seq	TRANSCRIPTOMIC	unspecified
Danio rerio	SRX5574122	RESA - WT 6h L430 r2 B2	Illumina HiSeq 2000	Yale_Giraldez	SRP189389	Genome wide analysis of 3'-UTR sequence elements and proteins regulating mRNA stability during maternal-to-zygotic transition in zebrafish: RESA	SRS4536694	104.64	1	1291634	196328368	AGR000777	RNA-Seq	TRANSCRIPTOMIC	unspecified
Danio rerio	SRX5574121	RESA - WT 6h L430 r2 B2	Illumina HiSeq 2000	Yale_Giraldez	SRP189389	Genome wide analysis of 3'-UTR sequence elements and proteins regulating mRNA stability during maternal-to-zygotic transition in zebrafish: RESA	SRS4536694	355.05	1	3507989	533214328	AGR000778	RNA-Seq	TRANSCRIPTOMIC	unspecified
[truncated: 48,205 more rows]
