# Supplementary material for: FishDB: an integrated functional genomics database for fishes
Source: BMC Genomics. 2020 Nov 17;21:801. doi: 10.1186/s12864-020-07159-9 (PMC7670658; doi:10.1186/s12864-020-07159-9)
Supplement: Supplementary file 7 — Additional file 7 : Supplementary Data S7. The fish mitochondrial genomes obtained from MitoFish and NCBI in FishDB. [file 12864_2020_7159_MOESM7_ESM.xlsx]

## Sheet: Data S7
Supplementary Data S7. The fish mitochondrial genomes obtained from MitoFish and NCBI in FishDB.
Order	Family	Species name	Gene ID	Source
Acanthuriformes	Acanthuridae	Acanthurus_leucosternon	NC_009830	MitoFish
Acanthuriformes	Acanthuridae	Acanthurus_lineatus	NC_010108	MitoFish
Acanthuriformes	Acanthuridae	Naso_lopezi	NC_009853	MitoFish
Acanthuriformes	Acanthuridae	Paracanthurus_hepatus	NC_029237	MitoFish
Acanthuriformes	Acanthuridae	Zebrasoma_flavescens	NC_009874	MitoFish
Acanthuriformes	Luvaridae	Luvarus_imperialis	NC_009851	MitoFish
Acanthuriformes	Zanclidae	Zanclus_cornutus	NC_009852	MitoFish
Acipenseriformes	Acipenseridae	Acipenser_baerii	NC_017603	MitoFish
Acipenseriformes	Acipenseridae	Acipenser_brevirostrum	NC_032715	MitoFish
Acipenseriformes	Acipenseridae	Acipenser_dabryanus	NC_005451	MitoFish
Acipenseriformes	Acipenseridae	Acipenser_dabryanus_x_Acipenser_schrenckii	NC_036420	MitoFish
Acipenseriformes	Acipenseridae	Acipenser_fulvescens	NC_030325	MitoFish
Acipenseriformes	Acipenseridae	Acipenser_gueldenstaedtii	NC_012576	MitoFish
Acipenseriformes	Acipenseridae	Acipenser_gueldenstaedtii_x_Acipenser_baerii	NC_036675	MitoFish
Acipenseriformes	Acipenseridae	Acipenser_medirostris	NC_028405	MitoFish
Acipenseriformes	Acipenseridae	Acipenser_mikadoi	NC_031188	MitoFish
Acipenseriformes	Acipenseridae	Acipenser_nudiventris	NC_030344	MitoFish
Acipenseriformes	Acipenseridae	Acipenser_oxyrinchus	NC_028290	MitoFish
Acipenseriformes	Acipenseridae	Acipenser_ruthenus	NC_022453	MitoFish
Acipenseriformes	Acipenseridae	Acipenser_schrenckii	NC_021757	MitoFish
Acipenseriformes	Acipenseridae	Acipenser_schrenckii_x_Huso_dauricus	NC_027522	MitoFish
Acipenseriformes	Acipenseridae	Acipenser_sinensis	NC_012646	MitoFish
Acipenseriformes	Acipenseridae	Acipenser_stellatus	NC_005795	MitoFish
Acipenseriformes	Acipenseridae	Acipenser_sturio	NC_027417	MitoFish
Acipenseriformes	Acipenseridae	Acipenser_transmontanus	NC_004743	MitoFish
Acipenseriformes	Acipenseridae	Huso_dauricus	NC_023837	MitoFish
Acipenseriformes	Acipenseridae	Huso_dauricus_x_Acipenser_schrenckii	NC_034784	MitoFish
Acipenseriformes	Acipenseridae	Huso_huso	NC_005252	MitoFish
Acipenseriformes	Acipenseridae	Scaphirhynchus_albus	NC_030324	MitoFish
Acipenseriformes	Acipenseridae	Scaphirhynchus_albus_x_Scaphirhynchus_platorynchus	NC_030327	MitoFish
Acipenseriformes	Acipenseridae	Scaphirhynchus_cf._albus	NC_004420	MitoFish
Acipenseriformes	Acipenseridae	Scaphirhynchus_platorynchus	NC_030326	MitoFish
Acipenseriformes	Acipenseridae	Scaphirhynchus_suttkusi	NC_036060	MitoFish
Acipenseriformes	Polyodontidae	Polyodon_spathula	NC_004419	MitoFish
Acipenseriformes	Polyodontidae	Psephurus_gladius	NC_005834	MitoFish
Albuliformes	Albulidae	Albula_glossodonta	NC_005800	MitoFish
Albuliformes	Albulidae	Pterothrissus_gissu	NC_005796	MitoFish
Alepocephaliformes	Alepocephalidae	Alepocephalus_agassizii	NC_013564	MitoFish
Alepocephaliformes	Alepocephalidae	Alepocephalus_australis	NC_013566	MitoFish
Alepocephaliformes	Alepocephalidae	Alepocephalus_bairdii	NC_013567	MitoFish
Alepocephaliformes	Alepocephalidae	Alepocephalus_bicolor	NC_011012	MitoFish
Alepocephaliformes	Alepocephalidae	Alepocephalus_productus	NC_013570	MitoFish
Alepocephaliformes	Alepocephalidae	Alepocephalus_tenebrosus	NC_004590	MitoFish
Alepocephaliformes	Alepocephalidae	Alepocephalus_umbriceps	NC_013572	MitoFish
Alepocephaliformes	Alepocephalidae	Bajacalifornia_megalops	NC_013577	MitoFish
Alepocephaliformes	Alepocephalidae	Bathyprion_danae	NC_011015	MitoFish
Alepocephaliformes	Alepocephalidae	Bathytroctes_breviceps	NC_013574	MitoFish
Alepocephaliformes	Alepocephalidae	Bathytroctes_macrolepis	NC_013575	MitoFish
Alepocephaliformes	Alepocephalidae	Bathytroctes_michaelsarsi	NC_013579	MitoFish
Alepocephaliformes	Alepocephalidae	Bathytroctes_microlepis	NC_011017	MitoFish
Alepocephaliformes	Alepocephalidae	Conocara_macropterum	NC_013581	MitoFish
Alepocephaliformes	Alepocephalidae	Conocara_murrayi	NC_013583	MitoFish
Alepocephaliformes	Alepocephalidae	Herwigia_kreffti	NC_013555	MitoFish
Alepocephaliformes	Alepocephalidae	Leptoderma_lubricum	NC_013557	MitoFish
Alepocephaliformes	Alepocephalidae	Leptoderma_macrophthalmum	NC_015100	MitoFish
Alepocephaliformes	Alepocephalidae	Leptoderma_retropinna	NC_013559	MitoFish
Alepocephaliformes	Alepocephalidae	Narcetes_erimelas	NC_011008	MitoFish
Alepocephaliformes	Alepocephalidae	Narcetes_stomias	NC_013560	MitoFish
Alepocephaliformes	Alepocephalidae	Talismania_bifurcata	NC_013562	MitoFish
Alepocephaliformes	Leptochilichthyidae	Leptochilichthys_agassizii	NC_011006	MitoFish
Alepocephaliformes	Platytroctidae	Maulisia_mauli	NC_011007	MitoFish
Alepocephaliformes	Platytroctidae	Normichthys_operosus	NC_011009	MitoFish
Alepocephaliformes	Platytroctidae	Platytroctes_apus	NC_004597	MitoFish
Alepocephaliformes	Platytroctidae	Sagamichthys_abei	NC_011010	MitoFish
Amiiformes	Amiidae	Amia_calva	NC_004742	MitoFish
Anabantiformes	Anabantidae	Anabas_testudineus	NC_024752	MitoFish
Anabantiformes	Channidae	Channa_argus	NC_015191	MitoFish
Anabantiformes	Channidae	Channa_argus_x_Channa_maculata	NC_020012	MitoFish
Anabantiformes	Channidae	Channa_asiatica	NC_025225	MitoFish
Anabantiformes	Channidae	Channa_gachua	NC_036948	MitoFish
Anabantiformes	Channidae	Channa_maculata	NC_020011	MitoFish
Anabantiformes	Channidae	Channa_marulius	NC_022713	MitoFish
Anabantiformes	Channidae	Channa_micropeltes	NC_030542	MitoFish
Anabantiformes	Channidae	Channa_punctata	NC_042213	MitoFish
Anabantiformes	Channidae	Channa_striata	NC_032037	MitoFish
Anabantiformes	Channidae	Parachanna_insignis	NC_022480	MitoFish
Anabantiformes	Helostomatidae	Helostoma_temminkii	NC_022728	MitoFish
Anabantiformes	Osphronemidae	Betta_splendens	NC_026581	MitoFish
Anabantiformes	Osphronemidae	Macropodus_chinensis	NC_034352	MitoFish
Anabantiformes	Osphronemidae	Macropodus_erythropterus	NC_029946	MitoFish
Anabantiformes	Osphronemidae	Macropodus_ocellatus	NC_024753	MitoFish
Anabantiformes	Osphronemidae	Macropodus_opercularis	NC_025932	MitoFish
Anabantiformes	Osphronemidae	Osphronemus_goramy	NC_031363	MitoFish
Anabantiformes	Osphronemidae	Trichogaster_fasciata	NC_026794	MitoFish
Anabantiformes	Osphronemidae	Trichogaster_lalius	NC_022479	MitoFish
Anabantiformes	Osphronemidae	Trichopodus_leerii	NC_026725	MitoFish
Anabantiformes	Osphronemidae	Trichopodus_microlepis	NC_027238	MitoFish
Anabantiformes	Osphronemidae	Trichopodus_pectoralis	NC_035144	MitoFish
Anabantiformes	Osphronemidae	Trichopodus_trichopterus	NC_026580	MitoFish
Anguilliformes	Anguillidae	Anguilla_anguilla	NC_006531	MitoFish
Anguilliformes	Anguillidae	Anguilla_australis_australis	NC_006532	MitoFish
Anguilliformes	Anguillidae	Anguilla_australis_schmidti	NC_006533	MitoFish
Anguilliformes	Anguillidae	Anguilla_bengalensis_labiata	NC_006543	MitoFish
Anguilliformes	Anguillidae	Anguilla_bicolor_bicolor	NC_006534	MitoFish
Anguilliformes	Anguillidae	Anguilla_bicolor_pacifica	NC_006535	MitoFish
Anguilliformes	Anguillidae	Anguilla_celebesensis	NC_006537	MitoFish
Anguilliformes	Anguillidae	Anguilla_dieffenbachii	NC_006538	MitoFish
Anguilliformes	Anguillidae	Anguilla_interioris	NC_006539	MitoFish
Anguilliformes	Anguillidae	Anguilla_japonica	NC_002707	MitoFish
Anguilliformes	Anguillidae	Anguilla_luzonensis	NC_011575	MitoFish
Anguilliformes	Anguillidae	Anguilla_malgumora	NC_006536	MitoFish
Anguilliformes	Anguillidae	Anguilla_marmorata	NC_006540	MitoFish
Anguilliformes	Anguillidae	Anguilla_megastoma	NC_006541	MitoFish
Anguilliformes	Anguillidae	Anguilla_mossambica	NC_006542	MitoFish
Anguilliformes	Anguillidae	Anguilla_nebulosa_nebulosa	NC_006544	MitoFish
Anguilliformes	Anguillidae	Anguilla_obscura	NC_006545	MitoFish
Anguilliformes	Anguillidae	Anguilla_reinhardtii	NC_006546	MitoFish
Anguilliformes	Anguillidae	Anguilla_rostrata	NC_006547	MitoFish
Anguilliformes	Chlopsidae	Kaupichthys_hyoproroides	NC_013607	MitoFish
Anguilliformes	Chlopsidae	Robinsia_catherinae	NC_013633	MitoFish
Anguilliformes	Colocongridae	Coloconger_cadenati	NC_013606	MitoFish
Anguilliformes	Congridae	Ariosoma_shiroanago	NC_013632	MitoFish
Anguilliformes	Congridae	Conger_japonicus	NC_027186	MitoFish
Anguilliformes	Congridae	Conger_myriaster	NC_002761	MitoFish
Anguilliformes	Congridae	Congriscus_sp._Tht2	NC_013618	MitoFish
Anguilliformes	Congridae	Heteroconger_hassi	NC_013629	MitoFish
Anguilliformes	Congridae	Paraconger_notialis	NC_013630	MitoFish
Anguilliformes	Cyematidae	Cyema_atrum	NC_013609	MitoFish
Anguilliformes	Cyematidae	Neocyema_erythrosoma	NC_039137	MitoFish
Anguilliformes	Derichthyidae	Derichthys_serpentinus	NC_013611	MitoFish
Anguilliformes	Derichthyidae	Nessorhamphus_ingolfianus	NC_013608	MitoFish
Anguilliformes	Eurypharyngidae	Eurypharynx_pelecanoides	NC_005299	MitoFish
Anguilliformes	Heterenchelyidae	Pythonichthys_microphthalmus	NC_013601	MitoFish
Anguilliformes	Monognathidae	Monognathus_jesperseni	NC_013612	MitoFish
Anguilliformes	Moringuidae	Moringua_edwardsi	NC_013622	MitoFish
Anguilliformes	Moringuidae	Moringua_microchir	NC_013602	MitoFish
Anguilliformes	Muraenesocidae	Cynoponticus_ferox	NC_013617	MitoFish
Anguilliformes	Muraenesocidae	Muraenesox_bagio	NC_013614	MitoFish
Anguilliformes	Muraenidae	Anarchias_sp._Ansp	NC_013613	MitoFish
Anguilliformes	Muraenidae	Enchelynassa_canina	NC_027234	MitoFish
Anguilliformes	Muraenidae	Gymnomuraena_zebra	NC_027240	MitoFish
Anguilliformes	Muraenidae	Gymnothorax_kidako	NC_004417	MitoFish
Anguilliformes	Muraenidae	Gymnothorax_minor	NC_038175	MitoFish
Anguilliformes	Muraenidae	Gymnothorax_niphostigmus	NC_039138	MitoFish
Anguilliformes	Muraenidae	Rhinomuraena_quaesita	NC_013610	MitoFish
Anguilliformes	Myrocongridae	Myroconger_compressus	NC_013631	MitoFish
Anguilliformes	Nemichthyidae	Avocettina_infans	NC_013624	MitoFish
Anguilliformes	Nemichthyidae	Labichthys_carinatus	NC_013626	MitoFish
Anguilliformes	Nemichthyidae	Nemichthys_scolopaceus	NC_013620	MitoFish
Anguilliformes	Nettastomatidae	Facciolella_oxyrhyncha	NC_013621	MitoFish
Anguilliformes	Nettastomatidae	Hoplunnis_punctata	NC_013623	MitoFish
Anguilliformes	Nettastomatidae	Leptocephalus_sp._'type_II_larva'_(Smith,_1989)	NC_013615	MitoFish
Anguilliformes	Nettastomatidae	Nettastoma_parviceps	NC_013625	MitoFish
Anguilliformes	Ophichthidae	Myrichthys_maculosus	NC_013635	MitoFish
Anguilliformes	Ophichthidae	Ophisurus_macrorhynchos	NC_005802	MitoFish
Anguilliformes	Saccopharyngidae	Saccopharynx_lavenbergi	NC_005298	MitoFish
Anguilliformes	Serrivomeridae	Serrivomer_beanii	NC_013627	MitoFish
Anguilliformes	Serrivomeridae	Serrivomer_sector	NC_013436	MitoFish
Anguilliformes	Serrivomeridae	Stemonidium_hypomelas	NC_013628	MitoFish
Anguilliformes	Synaphobranchidae	Ilyophis_brunneus	NC_013634	MitoFish
Anguilliformes	Synaphobranchidae	Simenchelys_parasitica	NC_013605	MitoFish
Anguilliformes	Synaphobranchidae	Synaphobranchus_kaupii	NC_005805	MitoFish
Ateleopodiformes	Ateleopodidae	Ateleopus_japonicus	NC_003178	MitoFish
Ateleopodiformes	Ateleopodidae	Ijimaia_dofleini	NC_003179	MitoFish
Atheriniformes	Atherinidae	Atherinomorus_lacunosus	NC_036768	MitoFish
Atheriniformes	Atherinidae	Atherinosoma_microstoma	NC_035147	MitoFish
Atheriniformes	Atherinidae	Craterocephalus_eyresii	NC_035148	MitoFish
Atheriniformes	Atherinidae	Hypoatherina_tsurugae	NC_004386	MitoFish
Atheriniformes	Atherinopsidae	Chirostoma_humboldtianum	NC_024883	MitoFish
Atheriniformes	Atherinopsidae	Menidia_menidia	NC_011174	MitoFish
Atheriniformes	Atherinopsidae	Odontesthes_sp._Odsp-001	NC_011175	MitoFish
Atheriniformes	Bedotiidae	Bedotia_geayi	NC_034336	MitoFish
Atheriniformes	Isonidae	Iso_hawaiiensis	NC_011178	MitoFish
Atheriniformes	Melanotaeniidae	Glossolepis_incisus	NC_028090	MitoFish
Atheriniformes	Melanotaeniidae	Iriatherina_werneri	NC_036767	MitoFish
Atheriniformes	Melanotaeniidae	Melanotaenia_australis	NC_030170	MitoFish
Atheriniformes	Melanotaeniidae	Melanotaenia_boesemani	NC_028208	MitoFish
Atheriniformes	Melanotaeniidae	Melanotaenia_lacustris	NC_004385	MitoFish
Atheriniformes	Melanotaeniidae	Melanotaenia_parkinsoni	NC_026904	MitoFish
Atheriniformes	Melanotaeniidae	Melanotaenia_praecox	NC_030253	MitoFish
Atheriniformes	Melanotaeniidae	Melanotaenia_splendida	NC_028280	MitoFish
Aulopiformes	Aulopidae	Hime_japonica	NC_002674	MitoFish
Aulopiformes	Chlorophthalmidae	Chlorophthalmus_agassizi	NC_003160	MitoFish
Aulopiformes	Chlorophthalmidae	Chlorophthalmus_nigromarginatus	NC_027654	MitoFish
Aulopiformes	Synodontidae	Harpadon_microchir	NC_003161	MitoFish
Aulopiformes	Synodontidae	Saurida_microlepis	NC_023980	MitoFish
Aulopiformes	Synodontidae	Saurida_umeyoshii	NC_024836	MitoFish
Aulopiformes	Synodontidae	Saurida_undosquamis	NC_003162	MitoFish
Aulopiformes	Synodontidae	Saurida_wanieso	NC_025940	MitoFish
Aulopiformes	Synodontidae	Synodus_variegatus	NC_007228	MitoFish
Beloniformes	Adrianichthyidae	Oryzias_curvinotus	NC_034775	MitoFish
Beloniformes	Adrianichthyidae	Oryzias_dancena	NC_012976	MitoFish
Beloniformes	Adrianichthyidae	Oryzias_javanicus	NC_012981	MitoFish
Beloniformes	Adrianichthyidae	Oryzias_latipes	NC_004387	MitoFish
Beloniformes	Adrianichthyidae	Oryzias_luzonensis	NC_012979	MitoFish
Beloniformes	Adrianichthyidae	Oryzias_melastigma	NC_018546	MitoFish
Beloniformes	Adrianichthyidae	Oryzias_minutillus	NC_012975	MitoFish
Beloniformes	Adrianichthyidae	Oryzias_sarasinorum	NC_011172	MitoFish
Beloniformes	Adrianichthyidae	Oryzias_sinensis	NC_013434	MitoFish
Beloniformes	Belonidae	Ablennes_hians	NC_011180	MitoFish
Beloniformes	Belonidae	Cololabis_saira	NC_003183	MitoFish
Beloniformes	Belonidae	Strongylura_anastomella	NC_026998	MitoFish
Beloniformes	Exocoetidae	Cheilopogon_agoo	NC_036720	MitoFish
Beloniformes	Exocoetidae	Cheilopogon_arcticeps	NC_029729	MitoFish
Beloniformes	Exocoetidae	Cheilopogon_atrisignis	NC_029730	MitoFish
Beloniformes	Exocoetidae	Cheilopogon_cyanopterus	NC_036721	MitoFish
Beloniformes	Exocoetidae	Cheilopogon_doederleinii	NC_033541	MitoFish
Beloniformes	Exocoetidae	Cheilopogon_pinnatibarbatus	NC_039356	MitoFish
Beloniformes	Exocoetidae	Cheilopogon_spilonotopterus	NC_039400	MitoFish
Beloniformes	Exocoetidae	Cheilopogon_unicolor	NC_029728	MitoFish
Beloniformes	Exocoetidae	Cypselurus_hiraii	NC_007403	MitoFish
Beloniformes	Exocoetidae	Exocoetus_volitans	NC_003184	MitoFish
Beloniformes	Exocoetidae	Hirundichthys_rondeletii	NC_039357	MitoFish
Beloniformes	Exocoetidae	Parexocoetus_brachypterus	NC_036719	MitoFish
Beloniformes	Exocoetidae	Prognichthys_sealei	NC_036722	MitoFish
Beloniformes	Hemiramphidae	Hyporhamphus_dussumieri	NC_042259	MitoFish
Beloniformes	Hemiramphidae	Hyporhamphus_intermedius	NC_026467	MitoFish
Beloniformes	Hemiramphidae	Hyporhamphus_limbatus	NC_042260	MitoFish
Beloniformes	Hemiramphidae	Hyporhamphus_quoyi	NC_039423	MitoFish
Beloniformes	Hemiramphidae	Hyporhamphus_sajori	NC_011173	MitoFish
Beloniformes	Zenarchopteridae	Dermogenys_pusilla	NC_034337	MitoFish
Beryciformes	Anomalopidae	Anomalops_katoptron	NC_008128	MitoFish
Beryciformes	Anoplogasteridae	Anoplogaster_cornuta	NC_004391	MitoFish
Beryciformes	Barbourisiidae	Barbourisia_rufa	NC_012046	MitoFish
Beryciformes	Berycidae	Beryx_decadactylus	NC_004393	MitoFish
Beryciformes	Berycidae	Beryx_mollis	NC_013845	MitoFish
Beryciformes	Berycidae	Beryx_splendens	NC_003188	MitoFish
Beryciformes	Cetomimidae	Ataxolepis_apus	NC_012045	MitoFish
Beryciformes	Cetomimidae	Cetomimus_sp._AMS_I34481001	NC_012048	MitoFish
Beryciformes	Cetomimidae	Cetostoma_regani	NC_004389	MitoFish
Beryciformes	Cetomimidae	Danacetichthys_galathenus	NC_003185	MitoFish
Beryciformes	Cetomimidae	Eutaeniophorus_festivus	NC_012043	MitoFish
Beryciformes	Cetomimidae	Eutaeniophorus_sp._033-Miya	NC_004390	MitoFish
Beryciformes	Cetomimidae	Gyrinomimus_myersi	NC_012050	MitoFish
Beryciformes	Cetomimidae	Gyrinomimus_sp._UW_113191	NC_012049	MitoFish
Beryciformes	Cetomimidae	Parataeniophorus_gulosus	NC_012044	MitoFish
Beryciformes	Cetomimidae	Procetichthys_kreffti	NC_012047	MitoFish
Beryciformes	Diretmidae	Diretmoides_veriginae	NC_008126	MitoFish
Beryciformes	Diretmidae	Diretmus_argenteus	NC_008127	MitoFish
Beryciformes	Melamphaidae	Poromitra_oscitans	NC_003172	MitoFish
Beryciformes	Melamphaidae	Scopelogadus_mizolepis	NC_003171	MitoFish
Beryciformes	Monocentridae	Monocentris_japonicus	NC_004392	MitoFish
Beryciformes	Rondeletiidae	Rondeletia_loricata	NC_003186	MitoFish
Beryciformes	Trachichthyidae	Hoplostethus_japonicus	NC_003187	MitoFish
Blenniiformes	Blenniidae	Ecsenius_bicolor	NC_028295	MitoFish
Blenniiformes	Blenniidae	Petroscirtes_breviceps	NC_004411	MitoFish
Blenniiformes	Blenniidae	Salarias_fasciatus	NC_004412	MitoFish
Blenniiformes	Gobiesocidae	Arcos_sp._KU_149	NC_004413	MitoFish
Blenniiformes	Gobiesocidae	Aspasma_minima	NC_008130	MitoFish
Caproiformes	Caproidae	Antigonia_capros	NC_003191	MitoFish
Caproiformes	Caproidae	Capros_aper	NC_010958	MitoFish
Carangiformes	Carangidae	Alectis_ciliaris	NC_025566	MitoFish
Carangiformes	Carangidae	Alectis_indica	NC_037050	MitoFish
Carangiformes	Carangidae	Alepes_djedaba	NC_037049	MitoFish
Carangiformes	Carangidae	Alepes_kleinii	NC_023524	MitoFish
Carangiformes	Carangidae	Atule_mate	NC_026222	MitoFish
Carangiformes	Carangidae	Carangoides_armatus	NC_004405	MitoFish
Carangiformes	Carangidae	Carangoides_equula	NC_025644	MitoFish
Carangiformes	Carangidae	Carangoides_malabaricus	NC_023968	MitoFish
Carangiformes	Carangidae	Caranx_ignobilis	NC_022932	MitoFish
Carangiformes	Carangidae	Caranx_melampygus	NC_004406	MitoFish
Carangiformes	Carangidae	Caranx_tille	NC_029421	MitoFish
Carangiformes	Carangidae	Decapterus_macarellus	NC_026718	MitoFish
Carangiformes	Carangidae	Decapterus_macrosoma	NC_023458	MitoFish
Carangiformes	Carangidae	Decapterus_maruadsi	NC_024556	MitoFish
Carangiformes	Carangidae	Elagatis_bipinnulata	NC_029880	MitoFish
Carangiformes	Carangidae	Megalaspis_cordyla	NC_025565	MitoFish
Carangiformes	Carangidae	Selar_crumenophthalmus	NC_023954	MitoFish
Carangiformes	Carangidae	Selaroides_leptolepis	NC_029184	MitoFish
Carangiformes	Carangidae	Seriola_dumerili	NC_016870	MitoFish
Carangiformes	Carangidae	Seriola_lalandi	NC_016869	MitoFish
Carangiformes	Carangidae	Seriola_quinqueradiata	NC_016868	MitoFish
Carangiformes	Carangidae	Seriola_rivoliana	NC_027183	MitoFish
Carangiformes	Carangidae	Seriolina_nigrofasciata	NC_028420	MitoFish
Carangiformes	Carangidae	Trachinotus_blochii	NC_024026	MitoFish
Carangiformes	Carangidae	Trachinotus_carolinus	NC_024184	MitoFish
Carangiformes	Carangidae	Trachinotus_ovatus	NC_022707	MitoFish
Carangiformes	Carangidae	Trachurus_japonicus	NC_002813	MitoFish
Carangiformes	Carangidae	Trachurus_trachurus	NC_006818	MitoFish
Carangiformes	Carangidae	Uraspis_helvola	NC_033402	MitoFish
Carangiformes	Carangidae	Uraspis_secunda	NC_029488	MitoFish
Carangiformes	Echeneidae	Echeneis_naucrates	NC_022508	MitoFish
Carangiformes	Rachycentridae	Rachycentron_canadum	NC_011219	MitoFish
Carcharhiniformes	Carcharhinidae	Carcharhinus_acronotus	NC_024055	MitoFish
Carcharhiniformes	Carcharhinidae	Carcharhinus_amblyrhynchoides	NC_023948	MitoFish
Carcharhiniformes	Carcharhinidae	Carcharhinus_amboinensis	NC_026696	MitoFish
Carcharhiniformes	Carcharhinidae	Carcharhinus_brevipinna	NC_027081	MitoFish
Carcharhiniformes	Carcharhinidae	Carcharhinus_falciformis	NC_042256	MitoFish
Carcharhiniformes	Carcharhinidae	Carcharhinus_leucas	NC_023522	MitoFish
Carcharhiniformes	Carcharhinidae	Carcharhinus_longimanus	NC_025520	MitoFish
Carcharhiniformes	Carcharhinidae	Carcharhinus_macloti	NC_024862	MitoFish
Carcharhiniformes	Carcharhinidae	Carcharhinus_melanopterus	NC_024284	MitoFish
Carcharhiniformes	Carcharhinidae	Carcharhinus_obscurus	NC_020611	MitoFish
Carcharhiniformes	Carcharhinidae	Carcharhinus_plumbeus	NC_024596	MitoFish
Carcharhiniformes	Carcharhinidae	Carcharhinus_sorrah	NC_023521	MitoFish
Carcharhiniformes	Carcharhinidae	Carcharhinus_tjutjot	NC_026871	MitoFish
Carcharhiniformes	Carcharhinidae	Galeocerdo_cuvier	NC_022193	MitoFish
Carcharhiniformes	Carcharhinidae	Glyphis_fowlerae	NC_028342	MitoFish
Carcharhiniformes	Carcharhinidae	Glyphis_gangeticus	NC_028338	MitoFish
Carcharhiniformes	Carcharhinidae	Glyphis_garricki	NC_023361	MitoFish
Carcharhiniformes	Carcharhinidae	Glyphis_glyphis	NC_021768	MitoFish
Carcharhiniformes	Carcharhinidae	Glyphis_siamensis	NC_028344	MitoFish
Carcharhiniformes	Carcharhinidae	Glyphis_sp._Bangladesh	NC_028343	MitoFish
Carcharhiniformes	Carcharhinidae	Glyphis_sp._Borneo	NC_028339	MitoFish
Carcharhiniformes	Carcharhinidae	Glyphis_sp._Pakistan	NC_028337	MitoFish
Carcharhiniformes	Carcharhinidae	Lamiopsis_temminckii	NC_028341	MitoFish
Carcharhiniformes	Carcharhinidae	Lamiopsis_tephrodes	NC_028340	MitoFish
Carcharhiniformes	Carcharhinidae	Loxodon_macrorhinus	NC_029843	MitoFish
Carcharhiniformes	Carcharhinidae	Prionace_glauca	NC_022819	MitoFish
Carcharhiniformes	Carcharhinidae	Scoliodon_macrorhynchos	NC_018052	MitoFish
Carcharhiniformes	Carcharhinidae	Sphyrna_lewini	NC_022679	MitoFish
Carcharhiniformes	Carcharhinidae	Sphyrna_mokarran	NC_035491	MitoFish
Carcharhiniformes	Carcharhinidae	Sphyrna_tiburo	NC_028508	MitoFish
Carcharhiniformes	Carcharhinidae	Sphyrna_zygaena	NC_025778	MitoFish
Carcharhiniformes	Carcharhinidae	Triaenodon_obesus	NC_026287	MitoFish
Carcharhiniformes	Hemigaleidae	Hemigaleus_microstoma	NC_029400	MitoFish
Carcharhiniformes	Hemigaleidae	Hemipristis_elongata	NC_032065	MitoFish
Carcharhiniformes	Proscylliidae	Proscyllium_habereri	NC_030216	MitoFish
Carcharhiniformes	Pseudotriakidae	Pseudotriakis_microdon	NC_022735	MitoFish
Carcharhiniformes	Scyliorhinidae	Cephaloscyllium_umbratile	NC_029399	MitoFish
Carcharhiniformes	Scyliorhinidae	Halaelurus_buergeri	NC_031811	MitoFish
Carcharhiniformes	Scyliorhinidae	Scyliorhinus_canicula	NC_001950	MitoFish
Carcharhiniformes	Sphyrnidae	Eusphyra_blochii	NC_031812	MitoFish
Carcharhiniformes	Triakidae	Hemitriakis_japanica	NC_026774	MitoFish
Carcharhiniformes	Triakidae	Mustelus_griseus	NC_023527	MitoFish
Carcharhiniformes	Triakidae	Mustelus_manazo	NC_000890	MitoFish
Carcharhiniformes	Triakidae	Mustelus_mustelus	NC_039629	MitoFish
Centrarchiformes	Centrarchidae	Ambloplites_rupestris	NC_035659	MitoFish
Centrarchiformes	Centrarchidae	Chaenobryttus_gulosus	NC_042249	MitoFish
Centrarchiformes	Centrarchidae	Lepomis_auritus	NC_036385	MitoFish
Centrarchiformes	Centrarchidae	Lepomis_cyanellus	NC_020359	MitoFish
Centrarchiformes	Centrarchidae	Lepomis_gibbosus	NC_028284	MitoFish
Centrarchiformes	Centrarchidae	Lepomis_macrochirus	NC_015984	MitoFish
Centrarchiformes	Centrarchidae	Lepomis_punctatus	NC_036388	MitoFish
Centrarchiformes	Centrarchidae	Micropterus_dolomieu	NC_011361	MitoFish
Centrarchiformes	Centrarchidae	Micropterus_floridanus	NC_014689	MitoFish
Centrarchiformes	Centrarchidae	Micropterus_salmoides	NC_008106	MitoFish
Centrarchiformes	Centrarchidae	Micropterus_salmoides_salmoides	NC_014686	MitoFish
Centrarchiformes	Centrarchidae	Pomoxis_nigromaculatus	NC_028298	MitoFish
Centrarchiformes	Cheilodactylidae	Cheilodactylus_quadricornis	NC_028180	MitoFish
Centrarchiformes	Cheilodactylidae	Cheilodactylus_variegatus	NC_026899	MitoFish
Centrarchiformes	Cheilodactylidae	Cheilodactylus_zonatus	NC_024858	MitoFish
Centrarchiformes	Cirrhitidae	Cirrhitichthys_aprinus	NC_024857	MitoFish
Centrarchiformes	Cirrhitidae	Paracirrhites_arcatus	NC_022512	MitoFish
Centrarchiformes	Elassomatidae	Elassoma_evergladei	NC_003175	MitoFish
Centrarchiformes	Elassomatidae	Elassoma_zonatum	NC_011388	MitoFish
Centrarchiformes	Enoplosidae	Enoplosus_armatus	NC_013181	MitoFish
Centrarchiformes	Kuhliidae	Kuhlia_mugil	NC_013142	MitoFish
Centrarchiformes	Kyphosidae	Girella_punctata	NC_013137	MitoFish
Centrarchiformes	Kyphosidae	Kyphosus_cinerascens	NC_013138	MitoFish
Centrarchiformes	Kyphosidae	Labracoglossa_argenteiventris	NC_013139	MitoFish
Centrarchiformes	Kyphosidae	Microcanthus_strigatus	NC_013182	MitoFish
Centrarchiformes	Kyphosidae	Scorpis_lineolata	NC_013140	MitoFish
Centrarchiformes	Kyphosidae	Tilodon_sexfasciatum	NC_024853	MitoFish
Centrarchiformes	Oplegnathidae	Oplegnathus_fasciatus	NC_010968	MitoFish
Centrarchiformes	Oplegnathidae	Oplegnathus_punctatus	NC_013143	MitoFish
Centrarchiformes	Percichthyidae	Bostockia_porosa	NC_024847	MitoFish
Centrarchiformes	Percichthyidae	Gadopsis_bispinosus	NC_024848	MitoFish
Centrarchiformes	Percichthyidae	Gadopsis_marmoratus	NC_024436	MitoFish
Centrarchiformes	Percichthyidae	Maccullochella_ikei	NC_028166	MitoFish
Centrarchiformes	Percichthyidae	Maccullochella_macquariensis	NC_028167	MitoFish
Centrarchiformes	Percichthyidae	Maccullochella_mariensis	NC_037076	MitoFish
Centrarchiformes	Percichthyidae	Maccullochella_peelii	NC_023807	MitoFish
Centrarchiformes	Percichthyidae	Macquaria_ambigua	NC_024849	MitoFish
Centrarchiformes	Percichthyidae	Macquaria_australasica	NC_023383	MitoFish
Centrarchiformes	Percichthyidae	Nannoperca_australis	NC_015542	MitoFish
Centrarchiformes	Percichthyidae	Nannoperca_obscura	NC_015545	MitoFish
Centrarchiformes	Percichthyidae	Nannoperca_variegata	NC_024851	MitoFish
Centrarchiformes	Percichthyidae	Percilia_irwini	NC_024846	MitoFish
Centrarchiformes	Sinipercidae	Coreoperca_herzi	NC_027164	MitoFish
Centrarchiformes	Sinipercidae	Coreoperca_kawamebari	NC_009868	MitoFish
Centrarchiformes	Sinipercidae	Coreoperca_loona	NC_024431	MitoFish
Centrarchiformes	Sinipercidae	Siniperca_chuatsi	NC_015822	MitoFish
Centrarchiformes	Sinipercidae	Siniperca_chuatsi_x_Siniperca_knerii	NC_025317	MitoFish
Centrarchiformes	Sinipercidae	Siniperca_chuatsi_x_Siniperca_scherzeri	NC_024876	MitoFish
Centrarchiformes	Sinipercidae	Siniperca_knerii	NC_015987	MitoFish
Centrarchiformes	Sinipercidae	Siniperca_knerii_x_Siniperca_chuatsi	NC_027228	MitoFish
Centrarchiformes	Sinipercidae	Siniperca_obscura	NC_021136	MitoFish
Centrarchiformes	Sinipercidae	Siniperca_roulei	NC_024432	MitoFish
Centrarchiformes	Sinipercidae	Siniperca_scherzeri	NC_015815	MitoFish
Centrarchiformes	Sinipercidae	Siniperca_scherzeri_x_Siniperca_chuatsi	NC_024879	MitoFish
Centrarchiformes	Sinipercidae	Siniperca_undulata	NC_024433	MitoFish
Centrarchiformes	Terapontidae	Bidyanus_bidyanus	NC_024854	MitoFish
Centrarchiformes	Terapontidae	Rhynchopelates_oxyrhynchus	NC_013141	MitoFish
Centrarchiformes	Terapontidae	Scortum_barcoo	NC_027171	MitoFish
Centrarchiformes	Terapontidae	Terapon_jarbua	NC_027281	MitoFish
Perciformes	Percichthyidae	Percalates_novemaculeata	NC_024850	MitoFish
Ceratodontiformes	Ceratodontidae	Neoceratodus_forsteri	NC_003127	MitoFish
Chaetodontiformes	Chaetodontidae	Chaetodon_auripes	NC_009870	MitoFish
Chaetodontiformes	Chaetodontidae	Chaetodon_octofasciatus	NC_040865	MitoFish
Chaetodontiformes	Chaetodontidae	Chelmon_rostratus	NC_025953	MitoFish
Chaetodontiformes	Chaetodontidae	Heniochus_diphreutes	NC_009871	MitoFish
Chaetodontiformes	Leiognathidae	Gazza_minuta	NC_026232	MitoFish
Characiformes	Acestrorhynchidae	Acestrorhynchus_sp._NM-2010	NC_015755	MitoFish
Characiformes	Alestidae	Micralestes_sp._NM-2010	NC_015753	MitoFish
Characiformes	Alestidae	Phenacogrammus_interruptus	NC_004699	MitoFish
Characiformes	Anostomidae	Megaleporinus_elongatus	NC_034281	MitoFish
Characiformes	Anostomidae	Megaleporinus_obtusidens	NC_034945	MitoFish
Characiformes	Anostomidae	Megaleporinus_piavussu	NC_025767	MitoFish
Characiformes	Chalceidae	Chalceus_macrolepidotus	NC_004700	MitoFish
Characiformes	Characidae	Astyanax_paranae	NC_031380	MitoFish
Characiformes	Characidae	Grundulus_bogotensis	NC_026195	MitoFish
Characiformes	Characidae	Hasemania_nana	NC_022724	MitoFish
Characiformes	Characidae	Hemigrammus_bleheri	NC_027946	MitoFish
Characiformes	Characidae	Hydrolycus_scomberoides	NC_015813	MitoFish
Characiformes	Characidae	Paracheirodon_innesi	NC_028279	MitoFish
Characiformes	Citharinidae	Citharinus_congicus	NC_015805	MitoFish
Characiformes	Citharinidae	Ichthyborus_sp._NM-2010	NC_015752	MitoFish
Characiformes	Curimatidae	Curimata_mivartii	NC_025951	MitoFish
Characiformes	Distichodontidae	Distichodus_sexfasciatus	NC_015836	MitoFish
Characiformes	Erythrinidae	Hoplias_intermedius	NC_033860	MitoFish
Characiformes	Hemiodontidae	Hemiodopsis_gracilis	NC_015816	MitoFish
Characiformes	Hepsetidae	Hepsetus_odoe	NC_015819	MitoFish
Characiformes	Lebiasinidae	Lebiasina_astrigata	NC_015750	MitoFish
Characiformes	Parodontidae	Apareiodon_affinis	NC_015834	MitoFish
Characiformes	Bryconidae	Brycon_henni	NC_026873	MitoFish
Characiformes	Bryconidae	Brycon_orbignyanus	NC_024938	MitoFish
Characiformes	Chilodontidae	Chilodus_punctatus	NC_015801	MitoFish
Characiformes	Prochilodontidae	Ichthyoelephas_longirostris	NC_025950	MitoFish
Characiformes	Serrasalmidae	Metynnis_hypsauchen	NC_039113	MitoFish
Characiformes	Serrasalmidae	Myleus_cf._schomburgkii_XL-2018	NC_039114	MitoFish
Characiformes	Serrasalmidae	Myleus_sp._NM-2010	NC_015751	MitoFish
Characiformes	Serrasalmidae	Myloplus_rubripinnis	NC_039115	MitoFish
Characiformes	Serrasalmidae	Piaractus_brachypomus	NC_025315	MitoFish
Characiformes	Serrasalmidae	Piaractus_mesopotamicus	NC_024940	MitoFish
Characiformes	Prochilodontidae	Prochilodus_argenteus	NC_027689	MitoFish
Characiformes	Prochilodontidae	Prochilodus_costatus	NC_027690	MitoFish
Characiformes	Prochilodontidae	Prochilodus_harttii	NC_037715	MitoFish
Characiformes	Prochilodontidae	Prochilodus_lineatus	NC_024939	MitoFish
Characiformes	Prochilodontidae	Prochilodus_vimboides	NC_037712	MitoFish
Characiformes	Serrasalmidae	Pygocentrus_nattereri	NC_015840	MitoFish
Characiformes	Bryconidae	Salminus_brasiliensis	NC_024941	MitoFish
Chimaeriformes	Callorhinchidae	Callorhinchus_callorynchus	NC_014281	MitoFish
Chimaeriformes	Callorhinchidae	Callorhinchus_capensis	NC_014284	MitoFish
Chimaeriformes	Callorhinchidae	Callorhinchus_milii	NC_014285	MitoFish
Chimaeriformes	Chimaeridae	Chimaera_fulva	NC_014288	MitoFish
Chimaeriformes	Chimaeridae	Chimaera_monstrosa	NC_003136	MitoFish
Chimaeriformes	Chimaeridae	Hydrolagus_lemures	NC_014290	MitoFish
Chimaeriformes	Rhinochimaeridae	Harriotta_raleighana	NC_014292	MitoFish
Chimaeriformes	Rhinochimaeridae	Rhinochimaera_pacifica	NC_014293	MitoFish
Cichliformes	Cichlidae	Aequidens_metae	NC_033544	MitoFish
Cichliformes	Cichlidae	Alticorpus_geoffreyi	NC_028033	MitoFish
Cichliformes	Cichlidae	Amphilophus_citrinellus	NC_023827	MitoFish
Cichliformes	Cichlidae	Andinoacara_pulcher	NC_033547	MitoFish
Cichliformes	Cichlidae	Andinoacara_rivulatus	NC_025671	MitoFish
Cichliformes	Cichlidae	Astatotilapia_calliptera	NC_018560	MitoFish
Cichliformes	Cichlidae	Astronotus_ocellatus	NC_009058	MitoFish
Cichliformes	Cichlidae	Aulonocara_stuartgranti	NC_029380	MitoFish
Cichliformes	Cichlidae	Buccochromis_nototaenia	NC_031416	MitoFish
Cichliformes	Cichlidae	Bujurquina_mariae	NC_033543	MitoFish
Cichliformes	Cichlidae	Chaetobranchopsis_bitaeniatus	NC_033542	MitoFish
Cichliformes	Cichlidae	Cheilochromis_euchilus	NC_020672	MitoFish
Cichliformes	Cichlidae	Chilotilapia_rhoadesii	NC_035992	MitoFish
Cichliformes	Cichlidae	Cichla_ocellaris	NC_030272	MitoFish
Cichliformes	Cichlidae	Cichlasoma_dimerus	NC_033551	MitoFish
Cichliformes	Cichlidae	Copadichromis_mloto	NC_030584	MitoFish
Cichliformes	Cichlidae	Copadichromis_quadrimaculatus	NC_030607	MitoFish
Cichliformes	Cichlidae	Copadichromis_trimaculatus	NC_035991	MitoFish
Cichliformes	Cichlidae	Copadichromis_virginalis	NC_029761	MitoFish
Cichliformes	Cichlidae	Coptodon_zillii	NC_026110	MitoFish
Cichliformes	Cichlidae	Cryptoheros_cutteri	NC_033552	MitoFish
Cichliformes	Cichlidae	Cyathochromis_obliquidens	NC_035993	MitoFish
Cichliformes	Cichlidae	Cynotilapia_afra	NC_018564	MitoFish
Cichliformes	Cichlidae	Dimidiochromis_compressiceps	NC_018561	MitoFish
Cichliformes	Cichlidae	Dimidiochromis_kiwinge	NC_030608	MitoFish
Cichliformes	Cichlidae	Diplotaxodon_limnothrissa	NC_018556	MitoFish
Cichliformes	Cichlidae	Etroplus_maculatus	NC_011179	MitoFish
Cichliformes	Cichlidae	Etroplus_suratensis	NC_029832	MitoFish
Cichliformes	Cichlidae	Fossorochromis_rostratus	NC_028089	MitoFish
Cichliformes	Cichlidae	Genyochromis_mento	NC_018562	MitoFish
Cichliformes	Cichlidae	Geophagus_brasiliensis	NC_031181	MitoFish
Cichliformes	Cichlidae	Geophagus_steindachneri	NC_033545	MitoFish
Cichliformes	Cichlidae	Haplochromis_burtoni	NC_027289	MitoFish
Cichliformes	Cichlidae	Hemitilapia_oxyrhynchus	NC_031415	MitoFish
Cichliformes	Cichlidae	Herichthys_cyanoguttatus	NC_033546	MitoFish
Cichliformes	Cichlidae	Heterotilapia_buttikoferi	NC_023470	MitoFish
Cichliformes	Cichlidae	Hypselecara_temporalis	NC_011168	MitoFish
Cichliformes	Cichlidae	Konia_dikume	NC_041676	MitoFish
Cichliformes	Cichlidae	Krobia_guianensis	NC_031440	MitoFish
Cichliformes	Cichlidae	Lethrinops_lethrinus	NC_031419	MitoFish
Cichliformes	Cichlidae	Maylandia_zebra	NC_027944	MitoFish
Cichliformes	Cichlidae	Mikrogeophagus_ramirezi	NC_031439	MitoFish
Cichliformes	Cichlidae	Myaka_myaka	NC_041675	MitoFish
Cichliformes	Cichlidae	Mylochromis_lateristriga	NC_029740	MitoFish
Cichliformes	Cichlidae	Nannacara_anomala	NC_031183	MitoFish
Cichliformes	Cichlidae	Neolamprologus_brichardi	NC_009062	MitoFish
Cichliformes	Cichlidae	Nimbochromis_linni	NC_018558	MitoFish
Cichliformes	Cichlidae	Oreochromis_andersonii	NC_037019	MitoFish
Cichliformes	Cichlidae	Oreochromis_aureus	NC_013750	MitoFish
Cichliformes	Cichlidae	Oreochromis_esculentus	NC_025555	MitoFish
Cichliformes	Cichlidae	Oreochromis_macrochir	NC_037020	MitoFish
Cichliformes	Cichlidae	Oreochromis_mossambicus	NC_007231	MitoFish
Cichliformes	Cichlidae	Oreochromis_niloticus	NC_013663	MitoFish
Cichliformes	Cichlidae	Oreochromis_niloticus_x_Oreochromis_aureus	NC_025669	MitoFish
Cichliformes	Cichlidae	Oreochromis_sp._'red_tilapia'	NC_014060	MitoFish
Cichliformes	Cichlidae	Oreochromis_sp._KM-2006	NC_009057	MitoFish
Cichliformes	Cichlidae	Oreochromis_variabilis	NC_026109	MitoFish
Cichliformes	Cichlidae	Parachromis_managuensis	NC_026918	MitoFish
Cichliformes	Cichlidae	Paraneetroplus_synspilus_x_Amphilophus_citrinellus	NC_024737	MitoFish
Cichliformes	Cichlidae	Paratilapia_polleni	NC_011170	MitoFish
Cichliformes	Cichlidae	Paretroplus_maculatus	NC_011177	MitoFish
Cichliformes	Cichlidae	Petenia_splendida	NC_024835	MitoFish
Cichliformes	Cichlidae	Petrochromis_trewavasae	NC_018814	MitoFish
Cichliformes	Cichlidae	Petrotilapia_nigra	NC_018557	MitoFish
Cichliformes	Cichlidae	Placidochromis_longimanus	NC_028156	MitoFish
Cichliformes	Cichlidae	Protomelas_annectens	NC_027953	MitoFish
Cichliformes	Cichlidae	Pseudotropheus_crabro	NC_018559	MitoFish
Cichliformes	Cichlidae	Pterophyllum_altum	NC_028723	MitoFish
Cichliformes	Cichlidae	Pterophyllum_scalare	NC_026535	MitoFish
Cichliformes	Cichlidae	Ptychochromoides_katria	NC_011169	MitoFish
Cichliformes	Cichlidae	Pundamilia_nyererei	NC_028011	MitoFish
Cichliformes	Cichlidae	Pungu_maclareni	NC_041674	MitoFish
Cichliformes	Cichlidae	Retroculus_lapidifer	NC_033549	MitoFish
Cichliformes	Cichlidae	Rhamphochromis_esox	NC_018563	MitoFish
Cichliformes	Cichlidae	Rocio_octofasciata	NC_033548	MitoFish
Cichliformes	Cichlidae	Sarotherodon_linnellii	NC_041673	MitoFish
Cichliformes	Cichlidae	Sarotherodon_lohbergeri	NC_041677	MitoFish
Cichliformes	Cichlidae	Sarotherodon_melanotheron	NC_015611	MitoFish
Cichliformes	Cichlidae	Serranochromis_robustus	NC_031418	MitoFish
Cichliformes	Cichlidae	Stomatepia_pindu	NC_041678	MitoFish
Cichliformes	Cichlidae	Symphysodon_aequifasciata	NC_028182	MitoFish
Cichliformes	Cichlidae	Symphysodon_discus	NC_026689	MitoFish
Cichliformes	Cichlidae	Symphysodon_haraldi	NC_027965	MitoFish
Cichliformes	Cichlidae	Thorichthys_aureus	NC_031182	MitoFish
Cichliformes	Cichlidae	Trematocranus_placodon	NC_018555	MitoFish
Cichliformes	Cichlidae	Tropheus_duboisi	NC_009063	MitoFish
Cichliformes	Cichlidae	Tropheus_moorii	NC_018815	MitoFish
Cichliformes	Cichlidae	Tylochromis_polylepis	NC_011171	MitoFish
Cichliformes	Cichlidae	Uaru_amphiacanthoides	NC_033550	MitoFish
Cichliformes	Cichlidae	Vieja_melanura	NC_023526	MitoFish
Clupeiformes	Chirocentridae	Chirocentrus_dorab	NC_006913	MitoFish
Clupeiformes	Clupeidae	Alosa_aestivalis	NC_037017	MitoFish
Clupeiformes	Clupeidae	Alosa_alabamae	NC_028275	MitoFish
Clupeiformes	Clupeidae	Alosa_alosa	NC_009575	MitoFish
Clupeiformes	Clupeidae	Alosa_mediocris	NC_037016	MitoFish
Clupeiformes	Clupeidae	Alosa_pseudoharengus	NC_009576	MitoFish
Clupeiformes	Clupeidae	Alosa_sapidissima	NC_014690	MitoFish
Clupeiformes	Clupeidae	Amblygaster_sirm	NC_035064	MitoFish
Clupeiformes	Clupeidae	Anodontostoma_chacunda	NC_021446	MitoFish
Clupeiformes	Clupeidae	Brevoortia_tyrannus	NC_014266	MitoFish
Clupeiformes	Clupeidae	Clupanodon_thrissa	NC_018600	MitoFish
Clupeiformes	Clupeidae	Clupea_harengus	NC_009577	MitoFish
Clupeiformes	Clupeidae	Clupea_pallasii	NC_009578	MitoFish
Clupeiformes	Clupeidae	Clupeichthys_aesarnensis	NC_016702	MitoFish
Clupeiformes	Clupeidae	Clupeichthys_goniognathus	NC_016721	MitoFish
Clupeiformes	Clupeidae	Clupeichthys_perakensis	NC_016705	MitoFish
Clupeiformes	Clupeidae	Clupeoides_borneensis	NC_016709	MitoFish
Clupeiformes	Clupeidae	Clupeoides_sp._Chao_Phraya	NC_016714	MitoFish
Clupeiformes	Clupeidae	Clupeonella_cultriventris	NC_015109	MitoFish
Clupeiformes	Clupeidae	Dorosoma_cepedianum	NC_008107	MitoFish
Clupeiformes	Clupeidae	Dorosoma_petenense	NC_009580	MitoFish
Clupeiformes	Clupeidae	Ehirava_fluviatilis	NC_016717	MitoFish
Clupeiformes	Clupeidae	Escualosa_thoracata	NC_016706	MitoFish
Clupeiformes	Clupeidae	Ethmalosa_fimbriata	NC_009582	MitoFish
Clupeiformes	Clupeidae	Ethmidium_maculatum	NC_016710	MitoFish
Clupeiformes	Clupeidae	Gudusia_chapra	NC_016715	MitoFish
Clupeiformes	Clupeidae	Harengula_jaguana	NC_016667	MitoFish
Clupeiformes	Clupeidae	Hyperlophus_vittatus	NC_016671	MitoFish
Clupeiformes	Clupeidae	Jenkinsia_lamprotaenia	NC_006917	MitoFish
Clupeiformes	Clupeidae	Jenkinsia_sp._CL54	NC_015076	MitoFish
Clupeiformes	Clupeidae	Konosirus_punctatus	NC_016694	MitoFish
Clupeiformes	Clupeidae	Microthrissa_congica	NC_016695	MitoFish
Clupeiformes	Clupeidae	Microthrissa_royauxi	NC_016683	MitoFish
Clupeiformes	Clupeidae	Nematalosa_come	NC_021447	MitoFish
Clupeiformes	Clupeidae	Nematalosa_japonica	NC_009586	MitoFish
Clupeiformes	Clupeidae	Nematalosa_nasus	NC_023824	MitoFish
Clupeiformes	Clupeidae	Odaxothrissa_losera	NC_016678	MitoFish
Clupeiformes	Clupeidae	Odaxothrissa_vittata	NC_009590	MitoFish
Clupeiformes	Clupeidae	Pellonula_leonensis	NC_009591	MitoFish
Clupeiformes	Clupeidae	Potamalosa_richmondia	NC_016674	MitoFish
Clupeiformes	Clupeidae	Potamothrissa_acutirostris	NC_016688	MitoFish
Clupeiformes	Clupeidae	Potamothrissa_obtusirostris	NC_016698	MitoFish
Clupeiformes	Clupeidae	Sardina_pilchardus	NC_009592	MitoFish
Clupeiformes	Clupeidae	Sardinella_albella	NC_016726	MitoFish
Clupeiformes	Clupeidae	Sardinella_fijiensis	NC_035874	MitoFish
Clupeiformes	Clupeidae	Sardinella_gibbosa	NC_037131	MitoFish
Clupeiformes	Clupeidae	Sardinella_lemuru	NC_039553	MitoFish
Clupeiformes	Clupeidae	Sardinella_longiceps	NC_033407	MitoFish
Clupeiformes	Clupeidae	Sardinella_maderensis	NC_009587	MitoFish
Clupeiformes	Clupeidae	Sardinops_melanostictus	NC_002616	MitoFish
Clupeiformes	Clupeidae	Spratelloides_delicatulus	NC_009588	MitoFish
Clupeiformes	Clupeidae	Spratelloides_gracilis	NC_009589	MitoFish
Clupeiformes	Clupeidae	Sprattus_antipodum	NC_016673	MitoFish
Clupeiformes	Clupeidae	Sprattus_muelleri	NC_016669	MitoFish
Clupeiformes	Clupeidae	Sprattus_sprattus	NC_009593	MitoFish
Clupeiformes	Clupeidae	Sundasalanx_mekongensis	NC_006919	MitoFish
Clupeiformes	Clupeidae	Sundasalanx_praecox	NC_016725	MitoFish
Clupeiformes	Clupeidae	Sundasalanx_sp._Chao_Phraya	NC_016663	MitoFish
Clupeiformes	Clupeidae	Tenualosa_ilisha	NC_016682	MitoFish
Clupeiformes	Clupeidae	Tenualosa_thibaudeaui	NC_016719	MitoFish
Clupeiformes	Clupeidae	Tenualosa_toli	NC_016700	MitoFish
Clupeiformes	Denticipitidae	Denticeps_clupeoides	NC_007889	MitoFish
Clupeiformes	Engraulidae	Amazonsprattus_scintilla	NC_014265	MitoFish
Clupeiformes	Engraulidae	Anchoviella_sp._LBP_2297	NC_014269	MitoFish
Clupeiformes	Engraulidae	Coilia_brachygnathus	NC_026912	MitoFish
Clupeiformes	Engraulidae	Coilia_grayii	NC_023538	MitoFish
Clupeiformes	Engraulidae	Coilia_lindmani	NC_014271	MitoFish
Clupeiformes	Engraulidae	Coilia_mystus	NC_019644	MitoFish
Clupeiformes	Engraulidae	Coilia_nasus	NC_009579	MitoFish
Clupeiformes	Engraulidae	Coilia_reynaldi	NC_014276	MitoFish
Clupeiformes	Engraulidae	Engraulis_encrasicolus	NC_009581	MitoFish
Clupeiformes	Engraulidae	Engraulis_japonicus	NC_003097	MitoFish
Clupeiformes	Engraulidae	Engraulis_mordax	NC_041097	MitoFish
Clupeiformes	Engraulidae	Lycengraulis_grossidens	NC_014279	MitoFish
Clupeiformes	Engraulidae	Lycothrissa_crocodilus	NC_014277	MitoFish
Clupeiformes	Engraulidae	Setipinna_taty	NC_020468	MitoFish
Clupeiformes	Engraulidae	Stolephorus_commersonnii	NC_033521	MitoFish
Clupeiformes	Engraulidae	Thryssa_baelama	NC_014264	MitoFish
Clupeiformes	Engraulidae	Thryssa_dussumieri	NC_035065	MitoFish
Clupeiformes	Engraulidae	Thryssa_hamiltonii	NC_036672	MitoFish
Clupeiformes	Engraulidae	Thryssa_kammalensis	NC_029940	MitoFish
Clupeiformes	Engraulidae	Thryssa_setirostris	NC_038196	MitoFish
Clupeiformes	Engraulidae	Thryssa_vitrirostris	NC_039819	MitoFish
Clupeiformes	Pristigasteridae	Ilisha_africana	NC_009584	MitoFish
Clupeiformes	Pristigasteridae	Ilisha_elongata	NC_009585	MitoFish
Clupeiformes	Pristigasteridae	Opisthopterus_tardoore	NC_035062	MitoFish
Clupeiformes	Pristigasteridae	Pellona_flavipinnis	NC_014268	MitoFish
Clupeiformes	Dussumieriidae	Dussumieria_elopsoides	NC_035063	MitoFish
Clupeiformes	Dussumieriidae	Etrumeus_teres	NC_009583	MitoFish
Coelacanthiformes	Coelacanthidae	Latimeria_chalumnae	NC_001804	MitoFish
Coelacanthiformes	Coelacanthidae	Latimeria_menadoensis	NC_006921	MitoFish
Cypriniformes	Balitoridae	Beaufortia_kweichowensis	NC_030335	MitoFish
Cypriniformes	Balitoridae	Beaufortia_szechuanensis	NC_027291	MitoFish
Cypriniformes	Balitoridae	Bhavania_australis	NC_029440	MitoFish
Cypriniformes	Balitoridae	Formosania_lacustris	NC_001727	MitoFish
Cypriniformes	Balitoridae	Gastromyzon_scitulus	NC_031578	MitoFish
Cypriniformes	Balitoridae	Gastromyzon_zebrinus	NC_031547	MitoFish
Cypriniformes	Balitoridae	Homaloptera_confuzona	NC_033955	MitoFish
Cypriniformes	Balitoridae	Homaloptera_ocellata	NC_033953	MitoFish
Cypriniformes	Balitoridae	Homaloptera_ogilviei	NC_031635	MitoFish
Cypriniformes	Balitoridae	Homaloptera_parclitella	NC_031634	MitoFish
Cypriniformes	Balitoridae	Homalopteroides_smithi	NC_033957	MitoFish
Cypriniformes	Balitoridae	Homalosoma_hainanensis	NC_031636	MitoFish
Cypriniformes	Balitoridae	Jinshaia_abbreviata	NC_024606	MitoFish
Cypriniformes	Balitoridae	Jinshaia_sinensis	NC_024598	MitoFish
Cypriniformes	Balitoridae	Lepturichthys_fimbriata	NC_024609	MitoFish
Cypriniformes	Balitoridae	Metahomaloptera_omeiensis	NC_025297	MitoFish
Cypriniformes	Balitoridae	Neohomaloptera_johorensis	NC_033952	MitoFish
Cypriniformes	Balitoridae	Plesiomyzon_baotingensis	NC_023267	MitoFish
Cypriniformes	Balitoridae	Pseudogastromyzon_fasciatus	NC_030759	MitoFish
Cypriniformes	Balitoridae	Pseudogastromyzon_myersi	NC_029439	MitoFish
Cypriniformes	Balitoridae	Pseudohomaloptera_leonardi	NC_008673	MitoFish
Cypriniformes	Balitoridae	Sewellia_albisuera	NC_031577	MitoFish
Cypriniformes	Balitoridae	Sewellia_lineolata	NC_015534	MitoFish
Cypriniformes	Balitoridae	Sinogastromyzon_puliensis	NC_011922	MitoFish
Cypriniformes	Balitoridae	Sinogastromyzon_sichangensis	NC_024534	MitoFish
Cypriniformes	Balitoridae	Sinogastromyzon_szechuanensis	NC_036741	MitoFish
Cypriniformes	Balitoridae	Vanmanenia_pingchowensis	NC_026213	MitoFish
Cypriniformes	Balitoridae	Vanmanenia_stenosoma	NC_035628	MitoFish
Cypriniformes	Balitoridae	Yaoshania_pachychilus	NC_030634	MitoFish
Cypriniformes	Barbuccidae	Barbucca_diabolica	NC_033954	MitoFish
Cypriniformes	Botiidae	Parabotia_fasciatus	NC_026128	MitoFish
Cypriniformes	Catostomidae	Carpiodes_carpio	NC_005257	MitoFish
Cypriniformes	Catostomidae	Catostomus_catostomus	NC_037013	MitoFish
Cypriniformes	Catostomidae	Catostomus_commersonii	NC_008647	MitoFish
Cypriniformes	Catostomidae	Cycleptus_elongatus	NC_008645	MitoFish
Cypriniformes	Catostomidae	Erimyzon_oblongus	NC_013064	MitoFish
Cypriniformes	Catostomidae	Hypentelium_nigricans	NC_008676	MitoFish
Cypriniformes	Catostomidae	Ictiobus_bubalus	NC_013071	MitoFish
Cypriniformes	Catostomidae	Ictiobus_cyprinellus	NC_026528	MitoFish
Cypriniformes	Catostomidae	Minytrema_melanops	NC_008113	MitoFish
Cypriniformes	Catostomidae	Moxostoma_congestum	NC_013074	MitoFish
Cypriniformes	Catostomidae	Moxostoma_poecilurum	NC_008674	MitoFish
Cypriniformes	Catostomidae	Myxocyprinus_asiaticus	NC_006401	MitoFish
Cypriniformes	Catostomidae	Thoburnia_rhothoeca	NC_031633	MitoFish
Cypriniformes	Catostomidae	Xyrauchen_texanus	NC_010234	MitoFish
Cypriniformes	Cobitidae	Acantopsis_choirorhynchos	NC_008669	MitoFish
Cypriniformes	Cobitidae	Ambastaia_sidthimunki	NC_027175	MitoFish
Cypriniformes	Cobitidae	Aperioptus_gracilentus	NC_029438	MitoFish
Cypriniformes	Cobitidae	Botia_lohachata	NC_027495	MitoFish
Cypriniformes	Cobitidae	Botia_udomritthiruji	NC_031601	MitoFish
Cypriniformes	Cobitidae	Canthophrys_gongota	NC_031576	MitoFish
Cypriniformes	Cobitidae	Chromobotia_macracanthus	NC_008671	MitoFish
Cypriniformes	Cobitidae	Cobitis_biwae	NC_027663	MitoFish
Cypriniformes	Cobitidae	Cobitis_choii	NC_010649	MitoFish
Cypriniformes	Cobitidae	Cobitis_elongatoides	NC_023947	MitoFish
Cypriniformes	Cobitidae	Cobitis_lutheri	NC_022717	MitoFish
Cypriniformes	Cobitidae	Cobitis_matsubarai	NC_029441	MitoFish
Cypriniformes	Cobitidae	Cobitis_melanoleuca_granoei	NC_023473	MitoFish
Cypriniformes	Cobitidae	Cobitis_sinensis	NC_007229	MitoFish
Cypriniformes	Cobitidae	Cobitis_striata	NC_004695	MitoFish
Cypriniformes	Cobitidae	Cobitis_takatsuensis	NC_015306	MitoFish
Cypriniformes	Cobitidae	Iksookimia_koreensis	NC_027849	MitoFish
Cypriniformes	Cobitidae	Iksookimia_longicorpa	NC_027850	MitoFish
Cypriniformes	Cobitidae	Kichulchoia_multifasciata	NC_027166	MitoFish
Cypriniformes	Cobitidae	Koreocobitis_naktongensis	NC_015798	MitoFish
Cypriniformes	Cobitidae	Koreocobitis_rotundicaudata	NC_018755	MitoFish
Cypriniformes	Cobitidae	Kottelatlimia_pristes	NC_031597	MitoFish
Cypriniformes	Cobitidae	Lepidocephalichthys_guntea	NC_031593	MitoFish
Cypriniformes	Cobitidae	Lepidocephalichthys_micropogon	NC_031595	MitoFish
Cypriniformes	Cobitidae	Lepidocephalus_macrochir	NC_031596	MitoFish
Cypriniformes	Cobitidae	Leptobotia_elongata	NC_018764	MitoFish
Cypriniformes	Cobitidae	Leptobotia_mantschurica	NC_008677	MitoFish
Cypriniformes	Cobitidae	Leptobotia_microphthalma	NC_024049	MitoFish
Cypriniformes	Cobitidae	Leptobotia_pellegrini	NC_031602	MitoFish
Cypriniformes	Cobitidae	Leptobotia_rubrilabris	NC_022851	MitoFish
Cypriniformes	Cobitidae	Leptobotia_taeniops	NC_026130	MitoFish
Cypriniformes	Cobitidae	Misgurnus_anguillicaudatus	NC_011209	MitoFish
Cypriniformes	Cobitidae	Misgurnus_anguillicaudatus_x_Paramisgurnus_dabryanus	NC_027448	MitoFish
Cypriniformes	Cobitidae	Misgurnus_bipartitus	NC_022854	MitoFish
Cypriniformes	Cobitidae	Misgurnus_mizolepis	NC_038151	MitoFish
Cypriniformes	Cobitidae	Misgurnus_mohoity	NC_022712	MitoFish
Cypriniformes	Cobitidae	Misgurnus_nikolskyi	NC_008678	MitoFish
Cypriniformes	Cobitidae	Niwaella_delicata	NC_015307	MitoFish
Cypriniformes	Cobitidae	Pangio_anguillaris	NC_008675	MitoFish
Cypriniformes	Cobitidae	Pangio_cf._anguillaris_CBM_ZF_11605	NC_031598	MitoFish
Cypriniformes	Cobitidae	Pangio_cuneovirgata	NC_031594	MitoFish
Cypriniformes	Cobitidae	Pangio_kuhlii	NC_031599	MitoFish
Cypriniformes	Cobitidae	Pangio_oblonga	NC_031592	MitoFish
Cypriniformes	Cobitidae	Parabotia_banarescui	NC_026127	MitoFish
Cypriniformes	Cobitidae	Paramisgurnus_dabryanus	NC_023803	MitoFish
Cypriniformes	Cobitidae	Sabanejewia_radnensis	NC_031545	MitoFish
Cypriniformes	Cobitidae	Sinibotia_pulchra	NC_033950	MitoFish
Cypriniformes	Cobitidae	Sinibotia_reevesae	NC_030322	MitoFish
Cypriniformes	Cobitidae	Sinibotia_robusta	NC_027853	MitoFish
Cypriniformes	Cobitidae	Sinibotia_superciliaris	NC_020327	MitoFish
Cypriniformes	Cobitidae	Syncrossus_beauforti	NC_031546	MitoFish
Cypriniformes	Cobitidae	Syncrossus_hymenophysa	NC_033951	MitoFish
Cypriniformes	Cobitidae	Yasuhikotakia_modesta	NC_035145	MitoFish
Cypriniformes	Cobitidae	Yasuhikotakia_morleti	NC_031600	MitoFish
Cypriniformes	Cyprinidae	(Cyprinus_carpio_'mirror'_x_Cyprinus_carpio_'singuonensis')_x_Carassius_auratus_red_var.	NC_031807	MitoFish
Cypriniformes	Cyprinidae	Abbottina_obtusirostris	NC_026900	MitoFish
Cypriniformes	Cyprinidae	Abbottina_rivularis	NC_023781	MitoFish
Cypriniformes	Cyprinidae	Abramis_brama	NC_020356	MitoFish
Cypriniformes	Cyprinidae	Acanthobrama_persidis	NC_031562	MitoFish
Cypriniformes	Cyprinidae	Acanthorhodeus_chankaensis	NC_023101	MitoFish
Cypriniformes	Cyprinidae	Acanthorhodeus_gracilis	NC_028416	MitoFish
Cypriniformes	Cyprinidae	Acheilognathus_barbatus	NC_026872	MitoFish
Cypriniformes	Cyprinidae	Acheilognathus_intermedia	NC_013705	MitoFish
Cypriniformes	Cyprinidae	Acheilognathus_macropterus	NC_013711	MitoFish
Cypriniformes	Cyprinidae	Acheilognathus_majusculus	NC_028736	MitoFish
Cypriniformes	Cyprinidae	Acheilognathus_meridianus	NC_031152	MitoFish
Cypriniformes	Cyprinidae	Acheilognathus_omeiensis	NC_037404	MitoFish
Cypriniformes	Cyprinidae	Acheilognathus_rhombeus	NC_028433	MitoFish
Cypriniformes	Cyprinidae	Acheilognathus_signifer	NC_013702	MitoFish
Cypriniformes	Cyprinidae	Acheilognathus_somjinensis	NC_014882	MitoFish
Cypriniformes	Cyprinidae	Acheilognathus_typus	NC_008668	MitoFish
Cypriniformes	Cyprinidae	Acheilognathus_yamatsutae	NC_013712	MitoFish
Cypriniformes	Cyprinidae	Acrocheilus_alutaceus	NC_033927	MitoFish
Cypriniformes	Cyprinidae	Acrossocheilus_barbodon	NC_022184	MitoFish
Cypriniformes	Cyprinidae	Acrossocheilus_beijiangensis	NC_028206	MitoFish
Cypriniformes	Cyprinidae	Acrossocheilus_fasciatus	NC_023378	MitoFish
Cypriniformes	Cyprinidae	Acrossocheilus_hemispinus	NC_022183	MitoFish
Cypriniformes	Cyprinidae	Acrossocheilus_iridescens	NC_031551	MitoFish
Cypriniformes	Cyprinidae	Acrossocheilus_jishouensis	NC_034917	MitoFish
Cypriniformes	Cyprinidae	Acrossocheilus_kreyenbergii	NC_024844	MitoFish
Cypriniformes	Cyprinidae	Acrossocheilus_monticola	NC_022145	MitoFish
Cypriniformes	Cyprinidae	Acrossocheilus_paradoxus	NC_029453	MitoFish
Cypriniformes	Cyprinidae	Acrossocheilus_parallens	NC_026973	MitoFish
Cypriniformes	Cyprinidae	Acrossocheilus_spinifer	NC_034918	MitoFish
Cypriniformes	Cyprinidae	Acrossocheilus_stenotaeniatus	NC_024934	MitoFish
Cypriniformes	Cyprinidae	Acrossocheilus_wenchowensis	NC_020145	MitoFish
Cypriniformes	Cyprinidae	Acrossocheilus_wuyiensis	NC_034919	MitoFish
Cypriniformes	Cyprinidae	Acrossocheilus_yunnanensis	NC_028527	MitoFish
Cypriniformes	Cyprinidae	Akrokolioplax_bicornis	NC_029448	MitoFish
Cypriniformes	Cyprinidae	Albulichthys_albuloides	NC_031557	MitoFish
Cypriniformes	Cyprinidae	Alburnus_alburnus	NC_008659	MitoFish
Cypriniformes	Cyprinidae	Alburnus_istanbulensis	NC_019574	MitoFish
Cypriniformes	Cyprinidae	Alburnus_mossulensis	NC_031573	MitoFish
Cypriniformes	Cyprinidae	Alburnus_tarichi	NC_019575	MitoFish
Cypriniformes	Cyprinidae	Algansea_lacustris	NC_031565	MitoFish
Cypriniformes	Cyprinidae	Amblyrhynchichthys_truncatus	NC_031519	MitoFish
Cypriniformes	Cyprinidae	Ancherythroculter_kurematsui	NC_029707	MitoFish
Cypriniformes	Cyprinidae	Ancherythroculter_lini	NC_027741	MitoFish
Cypriniformes	Cyprinidae	Ancherythroculter_nigrocauda	NC_021414	MitoFish
Cypriniformes	Cyprinidae	Ancherythroculter_wangi	NC_037405	MitoFish
Cypriniformes	Cyprinidae	Anematichthys_apogon	NC_031554	MitoFish
Cypriniformes	Cyprinidae	Aphyocypris_chinensis	NC_008650	MitoFish
Cypriniformes	Cyprinidae	Aphyocypris_kikuchii	NC_019620	MitoFish
Cypriniformes	Cyprinidae	Aspiolucius_esocinus	NC_031563	MitoFish
Cypriniformes	Cyprinidae	Aspiorhynchus_laticeps	NC_022855	MitoFish
Cypriniformes	Cyprinidae	Aulopyge_huegelii	NC_031520	MitoFish
Cypriniformes	Cyprinidae	Balantiocheilos_melanopterus	NC_031552	MitoFish
Cypriniformes	Cyprinidae	Bangana_decora	NC_026221	MitoFish
Cypriniformes	Cyprinidae	Bangana_tungting	NC_027069	MitoFish
Cypriniformes	Cyprinidae	Barbodes_aurotaeniatus	NC_031619	MitoFish
Cypriniformes	Cyprinidae	Barbodes_binotatus	NC_034755	MitoFish
Cypriniformes	Cyprinidae	Barbodes_lateristriga	NC_031588	MitoFish
Cypriniformes	Cyprinidae	Barboides_gracilis	NC_031550	MitoFish
Cypriniformes	Cyprinidae	Barbonymus_altus	NC_031521	MitoFish
Cypriniformes	Cyprinidae	Barbonymus_gonionotus	NC_008655	MitoFish
Cypriniformes	Cyprinidae	Barbonymus_schwanefeldii	NC_024274	MitoFish
Cypriniformes	Cyprinidae	Barbus_barbus	NC_008654	MitoFish
Cypriniformes	Cyprinidae	Barilius_bendelisis	NC_015533	MitoFish
Cypriniformes	Cyprinidae	Belligobio_nummifer	NC_023975	MitoFish
Cypriniformes	Cyprinidae	Bengana_rendahli	NC_028169	MitoFish
Cypriniformes	Cyprinidae	Biwia_springeri	NC_022188	MitoFish
Cypriniformes	Cyprinidae	Biwia_zezera	NC_008324	MitoFish
Cypriniformes	Cyprinidae	Blicca_bjoerkna	NC_020355	MitoFish
Cypriniformes	Cyprinidae	Cabdio_morar	NC_015536	MitoFish
Cypriniformes	Cyprinidae	Campostoma_anomalum	NC_008102	MitoFish
Cypriniformes	Cyprinidae	Candidia_barbata	NC_037156	MitoFish
Cypriniformes	Cyprinidae	Candidia_pingtungensis	NC_028596	MitoFish
Cypriniformes	Cyprinidae	Capoeta_aculeata	NC_031549	MitoFish
Cypriniformes	Cyprinidae	Capoeta_damascina	NC_031522	MitoFish
Cypriniformes	Cyprinidae	Carassioides_acuminatus	NC_031430	MitoFish
Cypriniformes	Cyprinidae	Carassius_auratus	NC_002079	MitoFish
Cypriniformes	Cyprinidae	Carassius_auratus_auratus	NC_006580	MitoFish
Cypriniformes	Cyprinidae	Carassius_auratus_ssp._'Pingxiang'	NC_015142	MitoFish
Cypriniformes	Cyprinidae	Carassius_auratus_x_Cyprinus_carpio	NC_006136	MitoFish
Cypriniformes	Cyprinidae	Carassius_auratus_x_Cyprinus_carpio_x_Carassius_cuvieri	NC_006387	MitoFish
Cypriniformes	Cyprinidae	Carassius_auratus_x_Megalobrama_amblycephala_pentaploid_hybrid	NC_013433	MitoFish
Cypriniformes	Cyprinidae	Carassius_auratus_x_Megalobrama_amblycephala_tetraploid_hybrid	NC_013430	MitoFish
Cypriniformes	Cyprinidae	Carassius_auratus_x_Megalobrama_amblycephala_triploid_hybrid	NC_013431	MitoFish
Cypriniformes	Cyprinidae	Carassius_auratus_x_Megalobrama_amblycephala_x_Carassius_cuvieri	NC_035976	MitoFish
Cypriniformes	Cyprinidae	Carassius_carassius	NC_006291	MitoFish
Cypriniformes	Cyprinidae	Carassius_cuvieri	NC_010768	MitoFish
Cypriniformes	Cyprinidae	Carassius_gibelio	NC_014177	MitoFish
Cypriniformes	Cyprinidae	Catlocarpio_siamensis	NC_031523	MitoFish
Cypriniformes	Cyprinidae	Chagunius_chagunio	NC_031613	MitoFish
Cypriniformes	Cyprinidae	Chanodichthys_dabryi	NC_021418	MitoFish
Cypriniformes	Cyprinidae	Chanodichthys_erythropterus	NC_024749	MitoFish
Cypriniformes	Cyprinidae	Chanodichthys_ilishaeformis	NC_029722	MitoFish
Cypriniformes	Cyprinidae	Chanodichthys_mongolicus	NC_008683	MitoFish
Cypriniformes	Cyprinidae	Chanodichthys_recurviceps	NC_024277	MitoFish
Cypriniformes	Cyprinidae	Chrosomus_eos	NC_015364	MitoFish
Cypriniformes	Cyprinidae	Chrosomus_erythrogaster	NC_031570	MitoFish
Cypriniformes	Cyprinidae	Chuanchia_labiosa	NC_029181	MitoFish
Cypriniformes	Cyprinidae	Cirrhinus_cirrhosus	NC_033964	MitoFish
Cypriniformes	Cyprinidae	Cirrhinus_microlepis	NC_031608	MitoFish
Cypriniformes	Cyprinidae	Cirrhinus_molitorella	NC_022182	MitoFish
Cypriniformes	Cyprinidae	Cirrhinus_mrigala	NC_017611	MitoFish
Cypriniformes	Cyprinidae	Cirrhinus_mrigala_x_Labeo_rohita	NC_025930	MitoFish
Cypriniformes	Cyprinidae	Cirrhinus_reba	NC_029445	MitoFish
Cypriniformes	Cyprinidae	Clinostomus_elongatus	NC_031572	MitoFish
Cypriniformes	Cyprinidae	Clypeobarbus_pleuropholis	NC_031627	MitoFish
Cypriniformes	Cyprinidae	Coreius_guichenoti	NC_020041	MitoFish
Cypriniformes	Cyprinidae	Coreius_heterodon	NC_020042	MitoFish
Cypriniformes	Cyprinidae	Coreoleuciscus_splendidus	NC_007783	MitoFish
Cypriniformes	Cyprinidae	Cosmochilus_harmandi	NC_031612	MitoFish
Cypriniformes	Cyprinidae	Couesius_plumbeus	NC_031568	MitoFish
Cypriniformes	Cyprinidae	Crossocheilus_atrilimes	NC_029447	MitoFish
Cypriniformes	Cyprinidae	Crossocheilus_langei	NC_029443	MitoFish
Cypriniformes	Cyprinidae	Crossocheilus_reticulatus	NC_031624	MitoFish
Cypriniformes	Cyprinidae	Crossocheilus_siamensis	NC_031827	MitoFish
Cypriniformes	Cyprinidae	Ctenopharyngodon_idella	NC_010288	MitoFish
Cypriniformes	Cyprinidae	Ctenopharyngodon_idella_x_Megalobrama_amblycephala	NC_018134	MitoFish
Cypriniformes	Cyprinidae	Ctenopharyngodon_idella_x_Squaliobarbus_curriculus	NC_020466	MitoFish
Cypriniformes	Cyprinidae	Ctenopharyngodon_idellus_x_Elopichthys_bambusa	NC_025590	MitoFish
Cypriniformes	Cyprinidae	Culter_alburnus	NC_013616	MitoFish
Cypriniformes	Cyprinidae	Culter_alburnus_x_Ancherythroculter_nigrocauda	NC_024645	MitoFish
Cypriniformes	Cyprinidae	Cultrichthys_compressocorpus	NC_024183	MitoFish
Cypriniformes	Cyprinidae	Cyclocheilichthys_enoplos	NC_023231	MitoFish
Cypriniformes	Cyprinidae	Cyclocheilichthys_heteronema	NC_031618	MitoFish
Cypriniformes	Cyprinidae	Cyclocheilichthys_janthochir	NC_031524	MitoFish
Cypriniformes	Cyprinidae	Cyprinella_galactura	NC_033928	MitoFish
Cypriniformes	Cyprinidae	Cyprinella_leedsi	NC_037011	MitoFish
Cypriniformes	Cyprinidae	Cyprinella_lutrensis	NC_008643	MitoFish
Cypriniformes	Cyprinidae	Cyprinella_spiloptera	NC_008103	MitoFish
Cypriniformes	Cyprinidae	Cyprinion_semiplotum	NC_031556	MitoFish
Cypriniformes	Cyprinidae	Cyprinus_acutidorsalis	NC_028418	MitoFish
Cypriniformes	Cyprinidae	Cyprinus_carpio	NC_001606	MitoFish
Cypriniformes	Cyprinidae	Cyprinus_carpio_'color'	NC_018366	MitoFish
Cypriniformes	Cyprinidae	Cyprinus_carpio_'Furong'_x_Carassius_auratus_red_var.	NC_026543	MitoFish
Cypriniformes	Cyprinidae	Cyprinus_carpio_'mirror'_x_Cyprinus_carpio_'singuonensis'	NC_031808	MitoFish
Cypriniformes	Cyprinidae	Cyprinus_carpio_'wuyuanensis'	NC_018039	MitoFish
Cypriniformes	Cyprinidae	Cyprinus_carpio_'xingguonensis'	NC_018036	MitoFish
Cypriniformes	Cyprinidae	Cyprinus_carpio_carpio	NC_018035	MitoFish
Cypriniformes	Cyprinidae	Cyprinus_carpio_haematopterus	NC_018037	MitoFish
Cypriniformes	Cyprinidae	Cyprinus_carpio_specularis_x_Carassius_cuvieri	NC_026870	MitoFish
Cypriniformes	Cyprinidae	Cyprinus_carpio_wuyuanensis_x_Carassius_auratus	NC_018038	MitoFish
Cypriniformes	Cyprinidae	Cyprinus_megalophthalmus	NC_028417	MitoFish
Cypriniformes	Cyprinidae	Cyprinus_multitaeniata	NC_028419	MitoFish
Cypriniformes	Cyprinidae	Danio_albolineatus	NC_029771	MitoFish
Cypriniformes	Cyprinidae	Danio_dangila	NC_015525	MitoFish
Cypriniformes	Cyprinidae	Danio_margaritatus	NC_028526	MitoFish
Cypriniformes	Cyprinidae	Danio_nigrofasciatus	NC_027688	MitoFish
Cypriniformes	Cyprinidae	Danio_rerio	NC_002333	MitoFish
Cypriniformes	Cyprinidae	Dawkinsia_tambraparniei	NC_031614	MitoFish
Cypriniformes	Cyprinidae	Devario_devario	NC_031630	MitoFish
Cypriniformes	Cyprinidae	Devario_laoensis	NC_026122	MitoFish
Cypriniformes	Cyprinidae	Dionda_episcopa	NC_033922	MitoFish
Cypriniformes	Cyprinidae	diploid_Megalobrama_amblycephala_x_Xenocypris_davidi	NC_013994	MitoFish
Cypriniformes	Cyprinidae	diploid_Xenocypris_davidi_x_Megalobrama_amblycephala	NC_015838	MitoFish
Cypriniformes	Cyprinidae	Diptychus_maculatus	NC_025650	MitoFish
Cypriniformes	Cyprinidae	Discherodontus_ashmeadi	NC_031590	MitoFish
Cypriniformes	Cyprinidae	Discherodontus_schroederi	NC_031591	MitoFish
Cypriniformes	Cyprinidae	Discogobio_longibarbatus	NC_036301	MitoFish
Cypriniformes	Cyprinidae	Discogobio_tetrabarbatus	NC_024578	MitoFish
Cypriniformes	Cyprinidae	Discogobio_yunnanensis	NC_025319	MitoFish
Cypriniformes	Cyprinidae	Distoechodon_tumirostris	NC_011208	MitoFish
Cypriniformes	Cyprinidae	Elopichthys_bambusa	NC_024834	MitoFish
Cypriniformes	Cyprinidae	Enteromius_eburneensis	NC_031617	MitoFish
Cypriniformes	Cyprinidae	Enteromius_fasciolatus	NC_031616	MitoFish
Cypriniformes	Cyprinidae	Enteromius_hulstaerti	NC_031530	MitoFish
Cypriniformes	Cyprinidae	Enteromius_pobeguini	NC_033914	MitoFish
Cypriniformes	Cyprinidae	Enteromius_trimaculatus	NC_008666	MitoFish
Cypriniformes	Cyprinidae	Epalzeorhynchos_bicolor	NC_031534	MitoFish
Cypriniformes	Cyprinidae	Epalzeorhynchos_frenatus	NC_033962	MitoFish
Cypriniformes	Cyprinidae	Erimystax_dissimilis	NC_031571	MitoFish
Cypriniformes	Cyprinidae	Esomus_metallicus	NC_008660	MitoFish
Cypriniformes	Cyprinidae	Exoglossum_maxillingua	NC_037015	MitoFish
Cypriniformes	Cyprinidae	Folifer_brevifilis	NC_031606	MitoFish
Cypriniformes	Cyprinidae	Garra_congoensis	NC_031535	MitoFish
Cypriniformes	Cyprinidae	Garra_flavatra	NC_022953	MitoFish
Cypriniformes	Cyprinidae	Garra_imberba	NC_025562	MitoFish
Cypriniformes	Cyprinidae	Garra_kempi	NC_028426	MitoFish
Cypriniformes	Cyprinidae	Garra_orientalis	NC_021935	MitoFish
Cypriniformes	Cyprinidae	Garra_poecilura	NC_031628	MitoFish
Cypriniformes	Cyprinidae	Garra_qiaojiensis	NC_028403	MitoFish
Cypriniformes	Cyprinidae	Garra_rufa	NC_022941	MitoFish
Cypriniformes	Cyprinidae	Garra_salweenica	NC_033389	MitoFish
Cypriniformes	Cyprinidae	Garra_spilota	NC_022944	MitoFish
Cypriniformes	Cyprinidae	Gila_conspersa	NC_013761	MitoFish
Cypriniformes	Cyprinidae	Gila_robusta	NC_008105	MitoFish
Cypriniformes	Cyprinidae	Gnathopogon_elongatus	NC_008649	MitoFish
Cypriniformes	Cyprinidae	Gnathopogon_imberbis	NC_027255	MitoFish
Cypriniformes	Cyprinidae	Gnathopogon_nicholsi	NC_033351	MitoFish
Cypriniformes	Cyprinidae	Gnathopogon_polytaenia	NC_024837	MitoFish
Cypriniformes	Cyprinidae	Gnathopogon_strigatus	NC_022189	MitoFish
Cypriniformes	Cyprinidae	Gnathopogon_taeniellus	NC_027270	MitoFish
Cypriniformes	Cyprinidae	Gobio_cynocephalus	NC_032294	MitoFish
Cypriniformes	Cyprinidae	Gobio_gobio	NC_008662	MitoFish
Cypriniformes	Cyprinidae	Gobiobotia_brevibarba	NC_014878	MitoFish
Cypriniformes	Cyprinidae	Gobiobotia_filifer	NC_029187	MitoFish
Cypriniformes	Cyprinidae	Gobiobotia_intermedia	NC_022931	MitoFish
Cypriniformes	Cyprinidae	Gobiobotia_macrocephala	NC_014877	MitoFish
Cypriniformes	Cyprinidae	Gobiobotia_naktongensis	NC_020464	MitoFish
Cypriniformes	Cyprinidae	Gobiobotia_pappenheimi	NC_032293	MitoFish
Cypriniformes	Cyprinidae	Gobiocypris_rarus	NC_018099	MitoFish
Cypriniformes	Cyprinidae	Gymnocypris_dobula	NC_021419	MitoFish
Cypriniformes	Cyprinidae	Gymnocypris_eckloni	NC_019605	MitoFish
Cypriniformes	Cyprinidae	Gymnocypris_namensis	NC_021420	MitoFish
Cypriniformes	Cyprinidae	Gymnocypris_potanini	NC_031813	MitoFish
Cypriniformes	Cyprinidae	Gymnocypris_przewalskii	NC_008661	MitoFish
Cypriniformes	Cyprinidae	Gymnocypris_przewalskii_ganzihonensis	NC_019604	MitoFish
Cypriniformes	Cyprinidae	Gymnocypris_scleracanthus	NC_036349	MitoFish
Cypriniformes	Cyprinidae	Gymnodiptychus_dybowskii	NC_028544	MitoFish
Cypriniformes	Cyprinidae	Gymnodiptychus_pachycheilus	NC_023793	MitoFish
Cypriniformes	Cyprinidae	Hampala_macrolepidota	NC_029149	MitoFish
Cypriniformes	Cyprinidae	Hemibarbus_barbus	NC_008644	MitoFish
Cypriniformes	Cyprinidae	Hemibarbus_labeo	NC_007785	MitoFish
Cypriniformes	Cyprinidae	Hemibarbus_longirostris	NC_007784	MitoFish
Cypriniformes	Cyprinidae	Hemibarbus_maculatus	NC_018534	MitoFish
Cypriniformes	Cyprinidae	Hemibarbus_medius	NC_024527	MitoFish
Cypriniformes	Cyprinidae	Hemibarbus_mylodon	NC_007786	MitoFish
Cypriniformes	Cyprinidae	Hemibarbus_umbrifer	NC_022192	MitoFish
Cypriniformes	Cyprinidae	Hemiculter_bleekeri	NC_029831	MitoFish
Cypriniformes	Cyprinidae	Hemiculter_eigenmanni	NC_029388	MitoFish
Cypriniformes	Cyprinidae	Hemiculter_leucisculus	NC_022929	MitoFish
Cypriniformes	Cyprinidae	Hemiculter_tchangi	NC_036740	MitoFish
Cypriniformes	Cyprinidae	Hemiculterella_sauvagei	NC_026693	MitoFish
Cypriniformes	Cyprinidae	Hemigrammocypris_rasborella	NC_015548	MitoFish
Cypriniformes	Cyprinidae	Henicorhynchus_lineatus	NC_022950	MitoFish
Cypriniformes	Cyprinidae	Henicorhynchus_siamensis	NC_031623	MitoFish
Cypriniformes	Cyprinidae	Herzensteinia_microcephalus	NC_033403	MitoFish
Cypriniformes	Cyprinidae	Horadandia_atukorali	NC_015544	MitoFish
Cypriniformes	Cyprinidae	Huigobio_chenhsienensis	NC_032291	MitoFish
Cypriniformes	Cyprinidae	Hybognathus_nuchalis	NC_031567	MitoFish
Cypriniformes	Cyprinidae	Hybopsis_lineapunctata	NC_033929	MitoFish
Cypriniformes	Cyprinidae	Hypophthalmichthys_molitrix	NC_010156	MitoFish
Cypriniformes	Cyprinidae	Hypophthalmichthys_nobilis	NC_010194	MitoFish
Cypriniformes	Cyprinidae	Hypophthalmichthys_nobilis_x_Hypophthalmichthys_molitrix	NC_034667	MitoFish
Cypriniformes	Cyprinidae	Hypselobarbus_jerdoni	NC_031587	MitoFish
Cypriniformes	Cyprinidae	Hypselobarbus_pulchellus	NC_032081	MitoFish
Cypriniformes	Cyprinidae	Hypselobarbus_thomassi	NC_033917	MitoFish
Cypriniformes	Cyprinidae	Hypsibarbus_salweenensis	NC_031620	MitoFish
Cypriniformes	Cyprinidae	Hypsibarbus_vernayi	NC_031621	MitoFish
Cypriniformes	Cyprinidae	Iberochondrostoma_lemmingii	NC_008108	MitoFish
Cypriniformes	Cyprinidae	Incisilabeo_behri	NC_031607	MitoFish
Cypriniformes	Cyprinidae	Ischikauia_steenackeri	NC_008667	MitoFish
Cypriniformes	Cyprinidae	Labeo_altivelis	NC_029444	MitoFish
Cypriniformes	Cyprinidae	Labeo_angra	NC_022945	MitoFish
Cypriniformes	Cyprinidae	Labeo_bata	NC_015193	MitoFish
Cypriniformes	Cyprinidae	Labeo_batesii	NC_008656	MitoFish
Cypriniformes	Cyprinidae	Labeo_boggut	NC_029450	MitoFish
Cypriniformes	Cyprinidae	Labeo_calbasu	NC_017614	MitoFish
Cypriniformes	Cyprinidae	Labeo_catla	NC_016892	MitoFish
Cypriniformes	Cyprinidae	Labeo_chrysophekadion	NC_022942	MitoFish
Cypriniformes	Cyprinidae	Labeo_coubie	NC_033963	MitoFish
Cypriniformes	Cyprinidae	Labeo_cyclorhynchus	NC_022949	MitoFish
Cypriniformes	Cyprinidae	Labeo_cylindricus	NC_031536	MitoFish
Cypriniformes	Cyprinidae	Labeo_dussumieri	NC_031622	MitoFish
Cypriniformes	Cyprinidae	Labeo_fimbriatus	NC_026217	MitoFish
Cypriniformes	Cyprinidae	Labeo_gonius	NC_027856	MitoFish
Cypriniformes	Cyprinidae	Labeo_lineatus	NC_022956	MitoFish
Cypriniformes	Cyprinidae	Labeo_nasus	NC_029449	MitoFish
Cypriniformes	Cyprinidae	Labeo_pangusia	NC_029451	MitoFish
Cypriniformes	Cyprinidae	Labeo_pierrei	NC_022943	MitoFish
Cypriniformes	Cyprinidae	Labeo_rohita	NC_017608	MitoFish
Cypriniformes	Cyprinidae	Labeo_senegalensis	NC_008657	MitoFish
Cypriniformes	Cyprinidae	Labeobarbus_intermedius	NC_031531	MitoFish
Cypriniformes	Cyprinidae	Labiobarbus_leptocheilus	NC_022954	MitoFish
Cypriniformes	Cyprinidae	Labiobarbus_lineatus	NC_022955	MitoFish
Cypriniformes	Cyprinidae	Labiobarbus_ocellatus	NC_022947	MitoFish
Cypriniformes	Cyprinidae	Labiobarbus_spilopleura	NC_031533	MitoFish
Cypriniformes	Cyprinidae	Ladislavia_taczanowskii	NC_024634	MitoFish
Cypriniformes	Cyprinidae	Lavinia_exilicauda	NC_033930	MitoFish
Cypriniformes	Cyprinidae	Leptobarbus_hoevenii	NC_015528	MitoFish
Cypriniformes	Cyprinidae	Leucaspius_delineatus	NC_020357	MitoFish
Cypriniformes	Cyprinidae	Leuciscus_baicalensis	NC_024528	MitoFish
Cypriniformes	Cyprinidae	Leuciscus_burdigalensis	NC_029426	MitoFish
Cypriniformes	Cyprinidae	Leuciscus_oxyrrhis	NC_029425	MitoFish
Cypriniformes	Cyprinidae	Leuciscus_waleckii	NC_018825	MitoFish
Cypriniformes	Cyprinidae	Lobocheilos_melanotaenia	NC_033961	MitoFish
Cypriniformes	Cyprinidae	Luciobarbus_capito	NC_020338	MitoFish
Cypriniformes	Cyprinidae	Luciobarbus_sclateri	NC_031532	MitoFish
Cypriniformes	Cyprinidae	Luciocyprinus_striolatus	NC_029436	MitoFish
Cypriniformes	Cyprinidae	Luciosoma_bleekeri	NC_015541	MitoFish
Cypriniformes	Cyprinidae	Luxilus_chrysocephalus	NC_033923	MitoFish
Cypriniformes	Cyprinidae	Luxilus_cornutus	NC_033931	MitoFish
Cypriniformes	Cyprinidae	Lythrurus_ardens	NC_033932	MitoFish
Cypriniformes	Cyprinidae	Lythrurus_fumeus	NC_033933	MitoFish
Cypriniformes	Cyprinidae	Lythrurus_lirus	NC_033934	MitoFish
Cypriniformes	Cyprinidae	Lythrurus_umbratilis	NC_033935	MitoFish
Cypriniformes	Cyprinidae	Macrhybopsis_hyostoma	NC_030610	MitoFish
Cypriniformes	Cyprinidae	Macrhybopsis_meeki	NC_033936	MitoFish
Cypriniformes	Cyprinidae	Macrhybopsis_storeriana	NC_030485	MitoFish
Cypriniformes	Cyprinidae	Macrochirichthys_macrochirus	NC_015551	MitoFish
Cypriniformes	Cyprinidae	Meda_fulgida	NC_028291	MitoFish
Cypriniformes	Cyprinidae	Megalobrama_amblycephala	NC_010341	MitoFish
Cypriniformes	Cyprinidae	Megalobrama_amblycephala_x_(Megalobrama_amblycephala_x_Megalobrama_terminalis)	NC_036034	MitoFish
Cypriniformes	Cyprinidae	Megalobrama_amblycephala_x_(Megalobrama_amblycephala_x_Parabramis_pekinensis)	NC_036033	MitoFish
Cypriniformes	Cyprinidae	Megalobrama_amblycephala_x_Ancherythroculter_nigrocauda	NC_024623	MitoFish
Cypriniformes	Cyprinidae	Megalobrama_amblycephala_x_Megalobrama_hoffmanni	NC_026118	MitoFish
Cypriniformes	Cyprinidae	Megalobrama_amblycephala_x_Megalobrama_pellegrini	NC_028224	MitoFish
Cypriniformes	Cyprinidae	Megalobrama_amblycephala_x_Megalobrama_skolkovii	NC_028173	MitoFish
Cypriniformes	Cyprinidae	Megalobrama_amblycephala_x_Parabramis_pekinensis	NC_023534	MitoFish
Cypriniformes	Cyprinidae	Megalobrama_pellegrini	NC_026458	MitoFish
Cypriniformes	Cyprinidae	Megalobrama_skolkovii	NC_024422	MitoFish
Cypriniformes	Cyprinidae	Megalobrama_skolokovii_x_Megalobrama_amblycephala	NC_028172	MitoFish
Cypriniformes	Cyprinidae	Megalobrama_terminalis	NC_018816	MitoFish
Cypriniformes	Cyprinidae	Megalobrama_terminalis_x_Megalobrama_amblycephala	NC_029752	MitoFish
Cypriniformes	Cyprinidae	Metzia_formosae	NC_022458	MitoFish
Cypriniformes	Cyprinidae	Metzia_lineata	NC_031541	MitoFish
Cypriniformes	Cyprinidae	Metzia_longinasus	NC_024729	MitoFish
Cypriniformes	Cyprinidae	Metzia_mesembrinum	NC_023797	MitoFish
Cypriniformes	Cyprinidae	Microdevario_kubotai	NC_037360	MitoFish
Cypriniformes	Cyprinidae	Microdevario_nana	NC_015546	MitoFish
Cypriniformes	Cyprinidae	Microphysogobio_alticorpus	NC_021451	MitoFish
Cypriniformes	Cyprinidae	Microphysogobio_amurensis	NC_033965	MitoFish
Cypriniformes	Cyprinidae	Microphysogobio_brevirostris	NC_022704	MitoFish
Cypriniformes	Cyprinidae	Microphysogobio_fukiensis	NC_024930	MitoFish
Cypriniformes	Cyprinidae	Microphysogobio_kiatingensis	NC_037402	MitoFish
Cypriniformes	Cyprinidae	Microphysogobio_koreensis	NC_014880	MitoFish
Cypriniformes	Cyprinidae	Microphysogobio_liaohensis	NC_032290	MitoFish
Cypriniformes	Cyprinidae	Microphysogobio_longidorsalis	NC_022191	MitoFish
Cypriniformes	Cyprinidae	Microphysogobio_sp._XZ-2015	NC_040303	MitoFish
Cypriniformes	Cyprinidae	Microphysogobio_tafangensis	NC_023461	MitoFish
Cypriniformes	Cyprinidae	Microphysogobio_yaluensis	NC_027165	MitoFish
Cypriniformes	Cyprinidae	Mylocheilus_caurinus	NC_013763	MitoFish
Cypriniformes	Cyprinidae	Mylopharyngodon_piceus	NC_011141	MitoFish
Cypriniformes	Cyprinidae	Mystacoleucus_marginatus	NC_023106	MitoFish
Cypriniformes	Cyprinidae	natural_gynogenetic_Carassius_auratus_red_var.	NC_012980	MitoFish
Cypriniformes	Cyprinidae	Neolissochilus_hexagonolepis	NC_026106	MitoFish
Cypriniformes	Cyprinidae	Neolissochilus_stracheyi	NC_031555	MitoFish
Cypriniformes	Cyprinidae	Nicholsicypris_normalis	NC_015538	MitoFish
Cypriniformes	Cyprinidae	Nipponocypris_koreanus	NC_025286	MitoFish
Cypriniformes	Cyprinidae	Nipponocypris_sieboldii	NC_008653	MitoFish
Cypriniformes	Cyprinidae	Nipponocypris_temminckii	NC_027664	MitoFish
Cypriniformes	Cyprinidae	Nocomis_asper	NC_033937	MitoFish
Cypriniformes	Cyprinidae	Nocomis_biguttatus	NC_033924	MitoFish
Cypriniformes	Cyprinidae	Notemigonus_crysoleucas	NC_008646	MitoFish
Cypriniformes	Cyprinidae	Notropis_atherinoides	NC_033925	MitoFish
Cypriniformes	Cyprinidae	Notropis_bifrenatus	NC_033938	MitoFish
Cypriniformes	Cyprinidae	Notropis_chalybaeus	NC_037008	MitoFish
Cypriniformes	Cyprinidae	Notropis_chrosomus	NC_033947	MitoFish
Cypriniformes	Cyprinidae	Notropis_heterolepis	NC_037009	MitoFish
Cypriniformes	Cyprinidae	Notropis_hudsonius	NC_037014	MitoFish
Cypriniformes	Cyprinidae	Notropis_imeldae	NC_033921	MitoFish
Cypriniformes	Cyprinidae	Notropis_stramineus	NC_008110	MitoFish
Cypriniformes	Cyprinidae	Notropis_telescopus	NC_033940	MitoFish
Cypriniformes	Cyprinidae	Ochetobius_elongatus	NC_025646	MitoFish
Cypriniformes	Cyprinidae	Onychostoma_alticorpus	NC_021473	MitoFish
Cypriniformes	Cyprinidae	Onychostoma_barbatulum	NC_021644	MitoFish
Cypriniformes	Cyprinidae	Onychostoma_barbatum	NC_019630	MitoFish
Cypriniformes	Cyprinidae	Onychostoma_fangi	NC_031529	MitoFish
Cypriniformes	Cyprinidae	Onychostoma_gerlachi	NC_026549	MitoFish
Cypriniformes	Cyprinidae	Onychostoma_lini	NC_018043	MitoFish
Cypriniformes	Cyprinidae	Onychostoma_macrolepis	NC_023799	MitoFish
Cypriniformes	Cyprinidae	Onychostoma_meridionale	NC_031603	MitoFish
Cypriniformes	Cyprinidae	Onychostoma_rara	NC_022869	MitoFish
Cypriniformes	Cyprinidae	Onychostoma_simum	NC_021972	MitoFish
Cypriniformes	Cyprinidae	Opsaridium_ubangiense	NC_031575	MitoFish
Cypriniformes	Cyprinidae	Opsariichthys_acutipinnis	NC_028595	MitoFish
Cypriniformes	Cyprinidae	Opsariichthys_bidens	NC_008744	MitoFish
Cypriniformes	Cyprinidae	Opsariichthys_evolans	NC_033948	MitoFish
Cypriniformes	Cyprinidae	Opsariichthys_pachycephalus	NC_033949	MitoFish
Cypriniformes	Cyprinidae	Opsariichthys_uncirostris	NC_008652	MitoFish
Cypriniformes	Cyprinidae	Opsopoeodus_emiliae	NC_033926	MitoFish
Cypriniformes	Cyprinidae	Oreichthys_crenuchoides	NC_033915	MitoFish
Cypriniformes	Cyprinidae	Oreinus_molesworthi	NC_037183	MitoFish
Cypriniformes	Cyprinidae	Oreoleuciscus_potanini	NC_018817	MitoFish
Cypriniformes	Cyprinidae	Osteobrama_belangeri	NC_036232	MitoFish
Cypriniformes	Cyprinidae	Osteobrama_cunma	NC_031559	MitoFish
Cypriniformes	Cyprinidae	Osteobrama_feae	NC_031560	MitoFish
Cypriniformes	Cyprinidae	Osteochilus_hasseltii	NC_029442	MitoFish
Cypriniformes	Cyprinidae	Osteochilus_nashii	NC_022946	MitoFish
Cypriniformes	Cyprinidae	Osteochilus_pentalineatus	NC_031625	MitoFish
Cypriniformes	Cyprinidae	Osteochilus_salsburyi	NC_021385	MitoFish
Cypriniformes	Cyprinidae	Osteochilus_schlegelii	NC_022951	MitoFish
Cypriniformes	Cyprinidae	Oxygymnocypris_stewartii	NC_022718	MitoFish
Cypriniformes	Cyprinidae	Pachychilon_pictum	NC_033920	MitoFish
Cypriniformes	Cyprinidae	Paedocypris_progenetica	NC_020436	MitoFish
Cypriniformes	Cyprinidae	Parabramis_pekinensis	NC_022678	MitoFish
Cypriniformes	Cyprinidae	Paracanthobrama_guichenoti	NC_024430	MitoFish
Cypriniformes	Cyprinidae	Paralaubuca_typus	NC_015194	MitoFish
Cypriniformes	Cyprinidae	Pararasbora_moltrechti	NC_019621	MitoFish
Cypriniformes	Cyprinidae	Parasinilabeo_assimilis	NC_025947	MitoFish
Cypriniformes	Cyprinidae	Parazacco_spilurus	NC_023786	MitoFish
Cypriniformes	Cyprinidae	Pelecus_cultratus	NC_008663	MitoFish
Cypriniformes	Cyprinidae	Percocypris_pingi	NC_018601	MitoFish
Cypriniformes	Cyprinidae	Pethia_conchonius	NC_022856	MitoFish
Cypriniformes	Cyprinidae	Pethia_ticto	NC_008658	MitoFish
Cypriniformes	Cyprinidae	Phenacobius_mirabilis	NC_008112	MitoFish
Cypriniformes	Cyprinidae	Phoxinus_keumkang	NC_019614	MitoFish
Cypriniformes	Cyprinidae	Phoxinus_oxycephalus	NC_027273	MitoFish
Cypriniformes	Cyprinidae	Phoxinus_oxycephalus_jouyi	NC_018818	MitoFish
Cypriniformes	Cyprinidae	Phoxinus_phoxinus	NC_020358	MitoFish
Cypriniformes	Cyprinidae	Phoxinus_semotilus	NC_029341	MitoFish
Cypriniformes	Cyprinidae	Phoxinus_steindachneri	NC_015357	MitoFish
Cypriniformes	Cyprinidae	Phoxinus_ujmonensis	NC_023802	MitoFish
Cypriniformes	Cyprinidae	Pimephales_notatus	NC_033941	MitoFish
Cypriniformes	Cyprinidae	Pimephales_promelas	NC_028087	MitoFish
Cypriniformes	Cyprinidae	Plagiognathops_microlepis	NC_022711	MitoFish
Cypriniformes	Cyprinidae	Platygobio_gracilis	NC_031569	MitoFish
Cypriniformes	Cyprinidae	Platypharodon_extremus	NC_029171	MitoFish
Cypriniformes	Cyprinidae	Platysmacheilus_exiguus	NC_024163	MitoFish
Cypriniformes	Cyprinidae	Platysmacheilus_longibarbatus	NC_032289	MitoFish
Cypriniformes	Cyprinidae	Platysmacheilus_nudiventris	NC_025631	MitoFish
Cypriniformes	Cyprinidae	Pogonichthys_macrolepidotus	NC_033942	MitoFish
Cypriniformes	Cyprinidae	Poropuntius_bantamensis	NC_031604	MitoFish
Cypriniformes	Cyprinidae	Poropuntius_normani	NC_031589	MitoFish
Cypriniformes	Cyprinidae	Probarbus_jullieni	NC_031525	MitoFish
Cypriniformes	Cyprinidae	Procypris_mera	NC_025770	MitoFish
Cypriniformes	Cyprinidae	Procypris_rabaudi	NC_011192	MitoFish
Cypriniformes	Cyprinidae	Pseudaspius_leptocephalus	NC_008681	MitoFish
Cypriniformes	Cyprinidae	Pseudobrama_simoni	NC_022852	MitoFish
Cypriniformes	Cyprinidae	Pseudochondrostoma_polylepis	NC_031574	MitoFish
Cypriniformes	Cyprinidae	Pseudogobio_esocinus	NC_013759	MitoFish
Cypriniformes	Cyprinidae	Pseudogobio_vaillanti	NC_032292	MitoFish
Cypriniformes	Cyprinidae	Pseudogyrinocheilus_prochilus	NC_024588	MitoFish
Cypriniformes	Cyprinidae	Pseudohemiculter_dispar	NC_020435	MitoFish
Cypriniformes	Cyprinidae	Pseudolaubuca_engraulis	NC_020462	MitoFish
Cypriniformes	Cyprinidae	Pseudolaubuca_sinensis	NC_026712	MitoFish
Cypriniformes	Cyprinidae	Pseudopungtungia_nigra	NC_011161	MitoFish
Cypriniformes	Cyprinidae	Pseudopungtungia_tenuicorpus	NC_014873	MitoFish
Cypriniformes	Cyprinidae	Pseudorasbora_elongata	NC_021769	MitoFish
Cypriniformes	Cyprinidae	Pseudorasbora_parva	NC_015614	MitoFish
Cypriniformes	Cyprinidae	Pseudorasbora_pumila	NC_008665	MitoFish
Cypriniformes	Cyprinidae	Pteronotropis_hypselopterus	NC_033939	MitoFish
Cypriniformes	Cyprinidae	Ptychidio_jordani	NC_024294	MitoFish
Cypriniformes	Cyprinidae	Ptychobarbus_chungtienensis	NC_034230	MitoFish
Cypriniformes	Cyprinidae	Ptychobarbus_dipogon	NC_024537	MitoFish
Cypriniformes	Cyprinidae	Ptychobarbus_kaznakovi	NC_025303	MitoFish
Cypriniformes	Cyprinidae	Pungtungia_herzi	NC_008664	MitoFish
Cypriniformes	Cyprinidae	Puntigrus_partipentazona	NC_031610	MitoFish
Cypriniformes	Cyprinidae	Puntigrus_tetrazona	NC_010110	MitoFish
Cypriniformes	Cyprinidae	Puntioplites_proctozystron	NC_031553	MitoFish
Cypriniformes	Cyprinidae	Puntius_eugrammus	NC_031611	MitoFish
Cypriniformes	Cyprinidae	Puntius_sahyadriensis	NC_033916	MitoFish
Cypriniformes	Cyprinidae	Puntius_semifasciolatus	NC_020096	MitoFish
Cypriniformes	Cyprinidae	Puntius_snyderi	NC_020097	MitoFish
Cypriniformes	Cyprinidae	Raiamas_guttatus	NC_015547	MitoFish
Cypriniformes	Cyprinidae	Raiamas_senegalensis	NC_013764	MitoFish
Cypriniformes	Cyprinidae	Rasbora_aprotaenia	NC_032722	MitoFish
Cypriniformes	Cyprinidae	Rasbora_argyrotaenia	NC_035749	MitoFish
Cypriniformes	Cyprinidae	Rasbora_daniconius	NC_015527	MitoFish
Cypriniformes	Cyprinidae	Rasbora_lateristriata	NC_032723	MitoFish
Cypriniformes	Cyprinidae	Rasbora_steineri	NC_020005	MitoFish
Cypriniformes	Cyprinidae	Rasbora_sumatrana	NC_031542	MitoFish
Cypriniformes	Cyprinidae	Rasbora_trilineata	NC_025336	MitoFish
Cypriniformes	Cyprinidae	Rasboroides_vaterifloris	NC_015531	MitoFish
Cypriniformes	Cyprinidae	Rectoris_posehensis	NC_033390	MitoFish
Cypriniformes	Cyprinidae	Rhinichthys_atratulus	NC_033943	MitoFish
Cypriniformes	Cyprinidae	Rhinichthys_cataractae	NC_033944	MitoFish
Cypriniformes	Cyprinidae	Rhinichthys_obtusus	NC_037010	MitoFish
Cypriniformes	Cyprinidae	Rhinichthys_osculus	NC_028028	MitoFish
Cypriniformes	Cyprinidae	Rhinogobio_cylindricus	NC_024540	MitoFish
Cypriniformes	Cyprinidae	Rhinogobio_typus	NC_024423	MitoFish
Cypriniformes	Cyprinidae	Rhinogobio_ventralis	NC_022720	MitoFish
Cypriniformes	Cyprinidae	Rhodeus_amarus	NC_031538	MitoFish
Cypriniformes	Cyprinidae	Rhodeus_fangi	NC_027437	MitoFish
Cypriniformes	Cyprinidae	Rhodeus_lighti	NC_024885	MitoFish
Cypriniformes	Cyprinidae	Rhodeus_notatus	NC_029718	MitoFish
Cypriniformes	Cyprinidae	Rhodeus_ocellatus	NC_011211	MitoFish
Cypriniformes	Cyprinidae	Rhodeus_ocellatus_kurumeus	NC_008642	MitoFish
Cypriniformes	Cyprinidae	Rhodeus_sericeus	NC_025326	MitoFish
Cypriniformes	Cyprinidae	Rhodeus_shitaiensis	NC_022690	MitoFish
Cypriniformes	Cyprinidae	Rhodeus_sinensis	NC_022721	MitoFish
Cypriniformes	Cyprinidae	Rhodeus_suigensis	NC_013709	MitoFish
Cypriniformes	Cyprinidae	Rhodeus_uyekii	NC_007885	MitoFish
Cypriniformes	Cyprinidae	Rhynchocypris_lagowskii	NC_015354	MitoFish
Cypriniformes	Cyprinidae	Rhynchocypris_percnurus	NC_015360	MitoFish
Cypriniformes	Cyprinidae	Rhynchocypris_percnurus_mantschuricus	NC_008684	MitoFish
Cypriniformes	Cyprinidae	Rhynchocypris_percnurus_sachalinensis	NC_015362	MitoFish
Cypriniformes	Cyprinidae	Richardsonius_balteatus	NC_033945	MitoFish
Cypriniformes	Cyprinidae	Romanogobio_ciscaucasicus	NC_031558	MitoFish
Cypriniformes	Cyprinidae	Romanogobio_tenuicorpus	NC_022930	MitoFish
Cypriniformes	Cyprinidae	Sahyadria_chalakkudiensis	NC_018566	MitoFish
Cypriniformes	Cyprinidae	Sahyadria_denisonii	NC_021973	MitoFish
Cypriniformes	Cyprinidae	Salmostoma_bacalia	NC_015549	MitoFish
Cypriniformes	Cyprinidae	Sarcocheilichthys_biwaensis	NC_033918	MitoFish
Cypriniformes	Cyprinidae	Sarcocheilichthys_davidi	NC_037403	MitoFish
Cypriniformes	Cyprinidae	Sarcocheilichthys_kiangsiensis	NC_034753	MitoFish
Cypriniformes	Cyprinidae	Sarcocheilichthys_lacustris	NC_022934	MitoFish
Cypriniformes	Cyprinidae	Sarcocheilichthys_nigripinnis	NC_020608	MitoFish
Cypriniformes	Cyprinidae	Sarcocheilichthys_parvus	NC_018786	MitoFish
Cypriniformes	Cyprinidae	Sarcocheilichthys_sinensis	NC_022475	MitoFish
Cypriniformes	Cyprinidae	Sarcocheilichthys_variegatus_microoculus	NC_004694	MitoFish
Cypriniformes	Cyprinidae	Saurogobio_dabryi	NC_022845	MitoFish
Cypriniformes	Cyprinidae	Saurogobio_dumerili	NC_022187	MitoFish
Cypriniformes	Cyprinidae	Saurogobio_immaculatus	NC_033919	MitoFish
Cypriniformes	Cyprinidae	Sawbwa_resplendens	NC_031526	MitoFish
Cypriniformes	Cyprinidae	Scaphiodonichthys_acanthopterus	NC_018789	MitoFish
Cypriniformes	Cyprinidae	Scaphiodonichthys_burmanicus	NC_031605	MitoFish
Cypriniformes	Cyprinidae	Scaphognathops_bandanensis	NC_031615	MitoFish
Cypriniformes	Cyprinidae	Scardinius_erythrophthalmus	NC_031561	MitoFish
Cypriniformes	Cyprinidae	Schismatorhynchos_nukta	NC_022948	MitoFish
Cypriniformes	Cyprinidae	Schizopyge_dolichonema	NC_023979	MitoFish
Cypriniformes	Cyprinidae	Schizopyge_niger	NC_022866	MitoFish
Cypriniformes	Cyprinidae	Schizopyge_nukiangensis	NC_027940	MitoFish
Cypriniformes	Cyprinidae	Schizopygopsis_anteroventris	NC_029190	MitoFish
Cypriniformes	Cyprinidae	Schizopygopsis_malacanthus	NC_024880	MitoFish
Cypriniformes	Cyprinidae	Schizopygopsis_pylzovi	NC_026206	MitoFish
Cypriniformes	Cyprinidae	Schizopygopsis_stoliczkai	NC_032398	MitoFish
Cypriniformes	Cyprinidae	Schizopygopsis_thermalis	NC_021421	MitoFish
Cypriniformes	Cyprinidae	Schizopygopsis_younghusbandi	NC_021409	MitoFish
Cypriniformes	Cyprinidae	Schizothorax_biddulphi	NC_017873	MitoFish
Cypriniformes	Cyprinidae	Schizothorax_chongi	NC_024621	MitoFish
Cypriniformes	Cyprinidae	Schizothorax_curvilabiatus	NC_035994	MitoFish
Cypriniformes	Cyprinidae	Schizothorax_davidi	NC_026205	MitoFish
Cypriniformes	Cyprinidae	Schizothorax_esocinus	NC_022867	MitoFish
Cypriniformes	Cyprinidae	Schizothorax_eurystomus	NC_036933	MitoFish
Cypriniformes	Cyprinidae	Schizothorax_gongshanensis	NC_031803	MitoFish
Cypriniformes	Cyprinidae	Schizothorax_grahami	NC_029708	MitoFish
Cypriniformes	Cyprinidae	Schizothorax_integrilabiatus	NC_036746	MitoFish
Cypriniformes	Cyprinidae	Schizothorax_kozlovi	NC_027670	MitoFish
Cypriniformes	Cyprinidae	Schizothorax_labiatus	NC_023365	MitoFish
Cypriniformes	Cyprinidae	Schizothorax_lantsangensis	NC_026294	MitoFish
Cypriniformes	Cyprinidae	Schizothorax_lissolabiata	NC_027162	MitoFish
Cypriniformes	Cyprinidae	Schizothorax_macropogon	NC_020339	MitoFish
Cypriniformes	Cyprinidae	Schizothorax_nepalensis	NC_031537	MitoFish
Cypriniformes	Cyprinidae	Schizothorax_oconnori	NC_020781	MitoFish
Cypriniformes	Cyprinidae	Schizothorax_plagiostomus	NC_023531	MitoFish
Cypriniformes	Cyprinidae	Schizothorax_prenanti	NC_023829	MitoFish
Cypriniformes	Cyprinidae	Schizothorax_progastus	NC_023366	MitoFish
Cypriniformes	Cyprinidae	Schizothorax_pseudoaksaiensis	NC_024833	MitoFish
Cypriniformes	Cyprinidae	Schizothorax_richardsonii	NC_021448	MitoFish
Cypriniformes	Cyprinidae	Schizothorax_taliensis	NC_037516	MitoFish
Cypriniformes	Cyprinidae	Schizothorax_waltoni	NC_020606	MitoFish
Cypriniformes	Cyprinidae	Schizothorax_wangchiachii	NC_020360	MitoFish
Cypriniformes	Cyprinidae	Semilabeo_obscurus	NC_037408	MitoFish
Cypriniformes	Cyprinidae	Semotilus_atromaculatus	NC_033946	MitoFish
Cypriniformes	Cyprinidae	Sikukia_gudgeri	NC_031586	MitoFish
Cypriniformes	Cyprinidae	Sinibrama_macrops	NC_020013	MitoFish
Cypriniformes	Cyprinidae	Sinibrama_taeniatus	NC_026119	MitoFish
Cypriniformes	Cyprinidae	Sinocrossocheilus_bamaensis	NC_034789	MitoFish
Cypriniformes	Cyprinidae	Sinocrossocheilus_labiatus	NC_030247	MitoFish
Cypriniformes	Cyprinidae	Sinocyclocheilus_altishoulderus	NC_013186	MitoFish
Cypriniformes	Cyprinidae	Sinocyclocheilus_anophthalmus	NC_023472	MitoFish
Cypriniformes	Cyprinidae	Sinocyclocheilus_anshuiensis	NC_027169	MitoFish
Cypriniformes	Cyprinidae	Sinocyclocheilus_bicornutus	NC_031382	MitoFish
Cypriniformes	Cyprinidae	Sinocyclocheilus_furcodorsalis	NC_019995	MitoFish
Cypriniformes	Cyprinidae	Sinocyclocheilus_grahami	NC_013189	MitoFish
Cypriniformes	Cyprinidae	Sinocyclocheilus_jii	NC_037197	MitoFish
Cypriniformes	Cyprinidae	Sinocyclocheilus_oxycephalus	NC_037858	MitoFish
Cypriniformes	Cyprinidae	Sinocyclocheilus_rhinocerous	NC_027168	MitoFish
Cypriniformes	Cyprinidae	Sinocyclocheilus_ronganensis	NC_032385	MitoFish
Cypriniformes	Cyprinidae	Sinocyclocheilus_tingi	NC_039594	MitoFish
Cypriniformes	Cyprinidae	Sinocyclocheilus_wumengshanensis	NC_039769	MitoFish
Cypriniformes	Cyprinidae	Spinibarbus_caldwelli	NC_022149	MitoFish
Cypriniformes	Cyprinidae	Spinibarbus_denticulatus	NC_021616	MitoFish
Cypriniformes	Cyprinidae	Spinibarbus_hollandi	NC_026129	MitoFish
Cypriniformes	Cyprinidae	Spinibarbus_sinensis	NC_022465	MitoFish
Cypriniformes	Cyprinidae	Squalidus_argentatus	NC_023336	MitoFish
Cypriniformes	Cyprinidae	Squalidus_gracilis	NC_024561	MitoFish
Cypriniformes	Cyprinidae	Squalidus_multimaculatus	NC_029387	MitoFish
Cypriniformes	Cyprinidae	Squalidus_wolterstorffi	NC_022190	MitoFish
Cypriniformes	Cyprinidae	Squaliobarbus_curriculus	NC_019652	MitoFish
Cypriniformes	Cyprinidae	Squaliobarbus_curriculus_x_Ctenopharyngodon_idella	NC_020467	MitoFish
Cypriniformes	Cyprinidae	Squalius_cephalus	NC_031540	MitoFish
Cypriniformes	Cyprinidae	Squalius_lepidus	NC_031629	MitoFish
Cypriniformes	Cyprinidae	Systomus_orphoides	NC_031527	MitoFish
Cypriniformes	Cyprinidae	Tampichthys_ipni	NC_031564	MitoFish
Cypriniformes	Cyprinidae	Tanakia_himantegus	NC_027084	MitoFish
Cypriniformes	Cyprinidae	Tanakia_koreensis	NC_013704	MitoFish
Cypriniformes	Cyprinidae	Tanakia_lanceolata	NC_024566	MitoFish
Cypriniformes	Cyprinidae	Tanakia_latimarginata	NC_039820	MitoFish
Cypriniformes	Cyprinidae	Tanakia_limbata	NC_025515	MitoFish
Cypriniformes	Cyprinidae	Tanakia_tanago	NC_027665	MitoFish
Cypriniformes	Cyprinidae	Tanichthys_albonubes	NC_015539	MitoFish
Cypriniformes	Cyprinidae	Tanichthys_micagemmae	NC_031631	MitoFish
Cypriniformes	Cyprinidae	Tariqilabeo_burmanicus	NC_029446	MitoFish
Cypriniformes	Cyprinidae	Thynnichthys_polylepis	NC_022952	MitoFish
Cypriniformes	Cyprinidae	Thynnichthys_thynnoides	NC_031609	MitoFish
Cypriniformes	Cyprinidae	Tinca_tinca	NC_008648	MitoFish
Cypriniformes	Cyprinidae	Tor_douronensis	NC_036512	MitoFish
Cypriniformes	Cyprinidae	Tor_khudree	NC_027617	MitoFish
Cypriniformes	Cyprinidae	Tor_malabaricus	NC_036383	MitoFish
Cypriniformes	Cyprinidae	Tor_putitora	NC_021755	MitoFish
Cypriniformes	Cyprinidae	Tor_sinensis	NC_022702	MitoFish
Cypriniformes	Cyprinidae	Tor_tambra	NC_036511	MitoFish
Cypriniformes	Cyprinidae	Tor_tor	NC_027498	MitoFish
Cypriniformes	Cyprinidae	Toxabramis_houdemeri	NC_029348	MitoFish
Cypriniformes	Cyprinidae	Toxabramis_swinhonis	NC_029249	MitoFish
Cypriniformes	Cyprinidae	Tribolodon_brandtii	NC_018819	MitoFish
Cypriniformes	Cyprinidae	Tribolodon_hakonensis	NC_018820	MitoFish
Cypriniformes	Cyprinidae	Tribolodon_nakamurai	NC_008651	MitoFish
Cypriniformes	Cyprinidae	Tribolodon_sachalinensis	NC_018821	MitoFish
Cypriniformes	Cyprinidae	Trigonostigma_espei	NC_015535	MitoFish
Cypriniformes	Cyprinidae	triploid_Megalobrama_amblycephala_x_Xenocypris_davidi	NC_013995	MitoFish
Cypriniformes	Cyprinidae	Varicorhinus_maroccanus	NC_031528	MitoFish
Cypriniformes	Cyprinidae	Vimba_melanops	NC_031539	MitoFish
Cypriniformes	Cyprinidae	Xenocypris_argentea	NC_008682	MitoFish
Cypriniformes	Cyprinidae	Xenocypris_davidi	NC_013072	MitoFish
Cypriniformes	Cyprinidae	Xenocypris_yunnanensis	NC_035954	MitoFish
Cypriniformes	Cyprinidae	Xenophysogobio_boulengeri	NC_024574	MitoFish
Cypriniformes	Cyprinidae	Xenophysogobio_nudicorpa	NC_025300	MitoFish
Cypriniformes	Cyprinidae	Yaoshanicus_arcus	NC_015540	MitoFish
Cypriniformes	Cyprinidae	Yuriria_alta	NC_031566	MitoFish
Cypriniformes	Cyprinidae	Zacco_acanthogenys	NC_028546	MitoFish
Cypriniformes	Cyprinidae	Zacco_platypus	NC_023105	MitoFish
Cypriniformes	Ellopostomatidae	Ellopostoma_mystax	NC_031642	MitoFish
Cypriniformes	Gyrinocheilidae	Gyrinocheilus_aymonieri	NC_008672	MitoFish
Cypriniformes	Gyrinocheilidae	Gyrinocheilus_pennocki	NC_031544	MitoFish
Cypriniformes	Nemacheilidae	Aborichthys_elongatus	NC_031582	MitoFish
Cypriniformes	Nemacheilidae	Acanthocobitis_botia	NC_033958	MitoFish
Cypriniformes	Nemacheilidae	Acanthocobitis_zonalternans	NC_033959	MitoFish
Cypriniformes	Nemacheilidae	Barbatula_barbatula	NC_027192	MitoFish
Cypriniformes	Nemacheilidae	Barbatula_nuda	NC_022858	MitoFish
Cypriniformes	Nemacheilidae	Barbatula_toni	NC_008670	MitoFish
Cypriniformes	Nemacheilidae	Claea_dabryi	NC_029242	MitoFish
Cypriniformes	Nemacheilidae	Homatula_berezowskii	NC_040302	MitoFish
Cypriniformes	Nemacheilidae	Homatula_potanini	NC_025321	MitoFish
Cypriniformes	Nemacheilidae	Homatula_variegata	NC_020095	MitoFish
Cypriniformes	Nemacheilidae	Lefua_costata	NC_029385	MitoFish
Cypriniformes	Nemacheilidae	Lefua_echigonia	NC_004696	MitoFish
Cypriniformes	Nemacheilidae	Lefua_nikkonis	NC_027662	MitoFish
Cypriniformes	Nemacheilidae	Mesonoemacheilus_triangularis	NC_031626	MitoFish
Cypriniformes	Nemacheilidae	Micronemacheilus_cruciatus	NC_033960	MitoFish
Cypriniformes	Nemacheilidae	Nemacheilus_pallidus	NC_031639	MitoFish
Cypriniformes	Nemacheilidae	Nemachilichthys_rueppelli	NC_031583	MitoFish
Cypriniformes	Nemacheilidae	Oreonectes_daqikongensis	NC_039131	MitoFish
Cypriniformes	Nemacheilidae	Oreonectes_furcocaudalis	NC_032384	MitoFish
Cypriniformes	Nemacheilidae	Oreonectes_platycephalus	NC_031579	MitoFish
Cypriniformes	Nemacheilidae	Oxynoemacheilus_angorae	NC_031548	MitoFish
Cypriniformes	Nemacheilidae	Petruichthys_brevis	NC_031637	MitoFish
Cypriniformes	Nemacheilidae	Schistura_balteata	NC_008679	MitoFish
Cypriniformes	Nemacheilidae	Schistura_corica	NC_031640	MitoFish
Cypriniformes	Nemacheilidae	Schistura_fasciolata	NC_034778	MitoFish
Cypriniformes	Nemacheilidae	Schistura_geisleri	NC_029437	MitoFish
Cypriniformes	Nemacheilidae	Schistura_jarutanini	NC_031584	MitoFish
Cypriniformes	Nemacheilidae	Schistura_kaysonei	NC_031580	MitoFish
Cypriniformes	Nemacheilidae	Schistura_notostigma	NC_031585	MitoFish
Cypriniformes	Nemacheilidae	Schistura_pridii	NC_031638	MitoFish
Cypriniformes	Nemacheilidae	Schistura_reticulofasciata	NC_034745	MitoFish
Cypriniformes	Nemacheilidae	Schistura_scaturigina	NC_031378	MitoFish
Cypriniformes	Nemacheilidae	Schistura_sikmaiensis	NC_034746	MitoFish
Cypriniformes	Nemacheilidae	Tarimichthys_bombifrons	NC_027189	MitoFish
Cypriniformes	Nemacheilidae	Traccatichthys_taeniatus	NC_031581	MitoFish
Cypriniformes	Nemacheilidae	Triplophysa_anterodorsalis	NC_024597	MitoFish
Cypriniformes	Nemacheilidae	Triplophysa_bleekeri	NC_018774	MitoFish
Cypriniformes	Nemacheilidae	Triplophysa_cuneicephala	NC_037924	MitoFish
Cypriniformes	Nemacheilidae	Triplophysa_dalaica	NC_037925	MitoFish
Cypriniformes	Nemacheilidae	Triplophysa_dorsalis	NC_029423	MitoFish
Cypriniformes	Nemacheilidae	Triplophysa_lixianensis	NC_030521	MitoFish
Cypriniformes	Nemacheilidae	Triplophysa_orientalis	NC_030505	MitoFish
Cypriniformes	Nemacheilidae	Triplophysa_pappenheimi	NC_033972	MitoFish
Cypriniformes	Nemacheilidae	Triplophysa_robusta	NC_025632	MitoFish
Cypriniformes	Nemacheilidae	Triplophysa_rosa	NC_019587	MitoFish
Cypriniformes	Nemacheilidae	Triplophysa_siluroides	NC_024611	MitoFish
Cypriniformes	Nemacheilidae	Triplophysa_sp._ZP-2016	NC_037704	MitoFish
Cypriniformes	Nemacheilidae	Triplophysa_stenura	NC_032692	MitoFish
Cypriniformes	Nemacheilidae	Triplophysa_stewarti	NC_030506	MitoFish
Cypriniformes	Nemacheilidae	Triplophysa_stoliczkai	NC_017890	MitoFish
Cypriniformes	Nemacheilidae	Triplophysa_strauchii	NC_026714	MitoFish
Cypriniformes	Nemacheilidae	Triplophysa_tenuis	NC_030511	MitoFish
Cypriniformes	Nemacheilidae	Triplophysa_tibetana	NC_030483	MitoFish
Cypriniformes	Nemacheilidae	Triplophysa_venusta	NC_029330	MitoFish
Cypriniformes	Nemacheilidae	Triplophysa_wuweiensis	NC_030512	MitoFish
Cypriniformes	Nemacheilidae	Triplophysa_xiangxiensis	NC_029492	MitoFish
Cypriniformes	Nemacheilidae	Triplophysa_xichangensis	NC_030513	MitoFish
Cypriniformes	Nemacheilidae	Triplophysa_yarkandensis	NC_027517	MitoFish
Cypriniformes	Nemacheilidae	Tuberoschistura_baenzigeri	NC_031641	MitoFish
Cypriniformes	Nemacheilidae	Yunnanilus_jinxiensis	NC_039380	MitoFish
Cypriniformes	Nemacheilidae	Yunnanilus_sichuanensis	NC_042209	MitoFish
Cypriniformes	Psilorhynchidae	Psilorhynchus_balitora	NC_031632	MitoFish
Cypriniformes	Psilorhynchidae	Psilorhynchus_homaloptera	NC_011210	MitoFish
Cypriniformes	Psilorhynchidae	Psilorhynchus_pseudecheneis	NC_031543	MitoFish
Cypriniformes	Psilorhynchidae	Psilorhynchus_sucatio	NC_015532	MitoFish
Cypriniformes	Serpenticobitidae	Serpenticobitis_octozona	NC_033956	MitoFish
Cypriniformes	Vaillantellidae	Vaillantella_maassi	NC_008680	MitoFish
Cyprinodontiformes	Aplocheilidae	Aplocheilus_panchax	NC_011176	MitoFish
Cyprinodontiformes	Cyprinodontidae	Cyprinodon_diabolis	NC_030345	MitoFish
Cyprinodontiformes	Cyprinodontidae	Cyprinodon_rubrofluviatilis	NC_009125	MitoFish
Cyprinodontiformes	Cyprinodontidae	Cyprinodon_tularosa	NC_028292	MitoFish
Cyprinodontiformes	Cyprinodontidae	Cyprinodon_variegatus	NC_028088	MitoFish
Cyprinodontiformes	Cyprinodontidae	Jordanella_floridae	NC_011387	MitoFish
Cyprinodontiformes	Cyprinodontidae	Orestias_ascotanensis	NC_027582	MitoFish
Cyprinodontiformes	Fundulidae	Fundulus_diaphanus	NC_012361	MitoFish
Cyprinodontiformes	Fundulidae	Fundulus_grandis	NC_012377	MitoFish
Cyprinodontiformes	Fundulidae	Fundulus_heteroclitus	NC_012312	MitoFish
Cyprinodontiformes	Fundulidae	Fundulus_notatus	NC_028293	MitoFish
Cyprinodontiformes	Fundulidae	Fundulus_olivaceus	NC_011380	MitoFish
Cyprinodontiformes	Goodeidae	Xenotoca_eiseni	NC_011381	MitoFish
Cyprinodontiformes	Nothobranchiidae	Nothobranchius_furzeri	NC_011814	MitoFish
Cyprinodontiformes	Poeciliidae	Gambusia_affinis	NC_004388	MitoFish
Cyprinodontiformes	Poeciliidae	Gambusia_holbrooki	NC_028274	MitoFish
Cyprinodontiformes	Poeciliidae	Poecilia_formosa	NC_027949	MitoFish
Cyprinodontiformes	Poeciliidae	Poecilia_latipinna	NC_035305	MitoFish
Cyprinodontiformes	Poeciliidae	Poecilia_mexicana	NC_035306	MitoFish
Cyprinodontiformes	Poeciliidae	Poecilia_reticulata	NC_024238	MitoFish
Cyprinodontiformes	Poeciliidae	Poecilia_sphenops	NC_026579	MitoFish
Cyprinodontiformes	Poeciliidae	Poeciliopsis_monacha	NC_032074	MitoFish
Cyprinodontiformes	Poeciliidae	Poeciliopsis_occidentalis	NC_028294	MitoFish
Cyprinodontiformes	Poeciliidae	Xiphophorus_couchianus	NC_028083	MitoFish
Cyprinodontiformes	Poeciliidae	Xiphophorus_hellerii	NC_013089	MitoFish
Cyprinodontiformes	Poeciliidae	Xiphophorus_maculatus	NC_011379	MitoFish
Cyprinodontiformes	Rivulidae	Austrolebias_charrua	NC_028510	MitoFish
Cyprinodontiformes	Rivulidae	Kryptolebias_hermaphroditus	NC_032387	MitoFish
Cyprinodontiformes	Rivulidae	Kryptolebias_marmoratus	NC_003290	MitoFish
Elopiformes	Elopidae	Elops_hawaiensis	NC_005798	MitoFish
Elopiformes	Elopidae	Elops_saurus	NC_005803	MitoFish
Elopiformes	Megalopidae	Megalops_atlanticus	NC_005804	MitoFish
Elopiformes	Megalopidae	Megalops_cyprinoides	NC_005799	MitoFish
Ephippiformes	Ephippidae	Ephippus_orbis	NC_027733	MitoFish
Ephippiformes	Ephippidae	Platax_orbicularis	NC_013136	MitoFish
Ephippiformes	Ephippidae	Platax_teira	NC_024580	MitoFish
Esociformes	Esocidae	Esox_lucius	NC_004593	MitoFish
Esociformes	Esocidae	Esox_reichertii	NC_023269	MitoFish
Esociformes	Umbridae	Dallia_pectoralis	NC_004592	MitoFish
Esociformes	Umbridae	Novumbra_hubbsi	NC_022455	MitoFish
Esociformes	Umbridae	Umbra_limi	NC_028282	MitoFish
Esociformes	Umbridae	Umbra_pygmaea	NC_022456	MitoFish
Gadiformes	Bregmacerotidae	Bregmaceros_nectabanus	NC_008124	MitoFish
Gadiformes	Gadidae	Arctogadus_glacialis	NC_010122	MitoFish
Gadiformes	Gadidae	Boreogadus_saida	NC_010121	MitoFish
Gadiformes	Gadidae	Gadus_chalcogrammus	NC_004449	MitoFish
Gadiformes	Gadidae	Gadus_macrocephalus	NC_036931	MitoFish
Gadiformes	Gadidae	Gadus_morhua	NC_002081	MitoFish
Gadiformes	Gadidae	Gadus_ogac	NC_012323	MitoFish
Gadiformes	Gadidae	Melanogrammus_aeglefinus	NC_007396	MitoFish
Gadiformes	Gadidae	Merlangius_merlangus	NC_007395	MitoFish
Gadiformes	Gadidae	Micromesistius_poutassou	NC_015102	MitoFish
Gadiformes	Gadidae	Pollachius_pollachius	NC_015097	MitoFish
Gadiformes	Gadidae	Pollachius_virens	NC_015094	MitoFish
Gadiformes	Lotidae	Lota_lota	NC_004379	MitoFish
Gadiformes	Macrouridae	Bathygadus_antrodes	NC_008222	MitoFish
Gadiformes	Macrouridae	Cetonurus_globiceps	NC_027436	MitoFish
Gadiformes	Macrouridae	Coelorinchus_kishinouyei	NC_003169	MitoFish
Gadiformes	Macrouridae	Squalogadus_modificatus	NC_008223	MitoFish
Gadiformes	Macrouridae	Trachyrincus_murrayi	NC_008224	MitoFish
Gadiformes	Macrouridae	Ventrifossa_garmani	NC_008225	MitoFish
Gadiformes	Merlucciidae	Merluccius_merluccius	NC_015120	MitoFish
Gadiformes	Moridae	Physiculus_japonicus	NC_004377	MitoFish
Gerreiformes	Gerreidae	Gerres_filamentosus	NC_037846	MitoFish
Gerreiformes	Gerreidae	Gerres_oyena	NC_026234	MitoFish
Gobiiformes	Eleotridae	Bostrychus_sinensis	NC_017880	MitoFish
Gobiiformes	Eleotridae	Eleotris_acanthopoma	NC_004415	MitoFish
Gobiiformes	Eleotridae	Eleotris_amblyopsis	NC_036225	MitoFish
Gobiiformes	Eleotridae	Eleotris_fusca	NC_037140	MitoFish
Gobiiformes	Eleotridae	Eleotris_oxycephala	NC_026902	MitoFish
Gobiiformes	Eleotridae	Eleotris_picta	NC_036226	MitoFish
Gobiiformes	Eleotridae	Gobiomorus_maculatus	NC_036227	MitoFish
Gobiiformes	Eleotridae	Hemieleotris_latifasciata	NC_036228	MitoFish
Gobiiformes	Eleotridae	Mogurnda_adspersa	NC_024058	MitoFish
Gobiiformes	Eleotridae	Oxyeleotris_lineolata	NC_026886	MitoFish
Gobiiformes	Eleotridae	Oxyeleotris_marmorata	NC_031669	MitoFish
Gobiiformes	Gobiidae	Acanthogobius_hasta	NC_006131	MitoFish
Gobiiformes	Gobiidae	Acentrogobius_caninus	NC_041193	MitoFish
Gobiiformes	Gobiidae	Acentrogobius_chlorostigmatoides	NC_020346	MitoFish
Gobiiformes	Gobiidae	Acentrogobius_pflaumii	NC_018064	MitoFish
Gobiiformes	Gobiidae	Amblychaeturichthys_hexanema	NC_029228	MitoFish
Gobiiformes	Gobiidae	Amoya_chusanensis	NC_020347	MitoFish
Gobiiformes	Gobiidae	Awaous_banana	NC_036224	MitoFish
Gobiiformes	Gobiidae	Bathygobius_coalitus	NC_037141	MitoFish
Gobiiformes	Gobiidae	Boleophthalmus_boddarti	NC_023468	MitoFish
Gobiiformes	Gobiidae	Boleophthalmus_pectinirostris	NC_016195	MitoFish
Gobiiformes	Gobiidae	Brachygobius_doriae	NC_037142	MitoFish
Gobiiformes	Gobiidae	Chaenogobius_gulosus	NC_027193	MitoFish
Gobiiformes	Gobiidae	Chaeturichthys_stigmatias	NC_020786	MitoFish
Gobiiformes	Gobiidae	Eucyclogobius_newberryi	NC_028288	MitoFish
Gobiiformes	Gobiidae	Eugnathogobius_oligactis	NC_033391	MitoFish
Gobiiformes	Gobiidae	Eugnathogobius_polylepis	NC_031895	MitoFish
Gobiiformes	Gobiidae	Exyrias_puntang	NC_037143	MitoFish
Gobiiformes	Gobiidae	Gillichthys_mirabilis	NC_012906	MitoFish
Gobiiformes	Gobiidae	Gillichthys_seta	NC_012908	MitoFish
Gobiiformes	Gobiidae	Glossogobius_circumspectus	NC_018824	MitoFish
Gobiiformes	Gobiidae	Glossogobius_giuris	NC_036674	MitoFish
Gobiiformes	Gobiidae	Glossogobius_olivaceus	NC_016664	MitoFish
Gobiiformes	Gobiidae	Gobiopterus_lacustris	NC_040003	MitoFish
Gobiiformes	Gobiidae	Gymnogobius_petschiliensis	NC_008743	MitoFish
Gobiiformes	Gobiidae	Gymnogobius_urotaenia	NC_028432	MitoFish
Gobiiformes	Gobiidae	Hemigobius_hoevenii	NC_032395	MitoFish
Gobiiformes	Gobiidae	Lophiogobius_ocellicauda	NC_020783	MitoFish
Gobiiformes	Gobiidae	Luciogobius_pallidus	NC_027062	MitoFish
Gobiiformes	Gobiidae	Luciogobius_platycephalus	NC_019811	MitoFish
Gobiiformes	Gobiidae	Mugilogobius_abei	NC_023353	MitoFish
Gobiiformes	Gobiidae	Mugilogobius_chulae	NC_026519	MitoFish
Gobiiformes	Gobiidae	Mugilogobius_myxodermus	NC_036070	MitoFish
Gobiiformes	Gobiidae	Nemateleotris_decora	NC_029744	MitoFish
Gobiiformes	Gobiidae	Odontamblyopus_lacepedii	NC_030374	MitoFish
Gobiiformes	Gobiidae	Odontamblyopus_rebecca	NC_030481	MitoFish
Gobiiformes	Gobiidae	Odontamblyopus_rubicundus	NC_019647	MitoFish
Gobiiformes	Gobiidae	Oxuderces_dentatus	NC_016194	MitoFish
Gobiiformes	Gobiidae	Oxyurichthys_formosanus	NC_020345	MitoFish
Gobiiformes	Gobiidae	Parapocryptes_serperaster	NC_029455	MitoFish
Gobiiformes	Gobiidae	Paratrypauchen_microcephalus	NC_041195	MitoFish
Gobiiformes	Gobiidae	Periophthalmodon_schlosseri	NC_030766	MitoFish
Gobiiformes	Gobiidae	Periophthalmus_argentilineatus	NC_029368	MitoFish
Gobiiformes	Gobiidae	Periophthalmus_magnuspinnatus	NC_028157	MitoFish
Gobiiformes	Gobiidae	Periophthalmus_minutus	NC_037073	MitoFish
Gobiiformes	Gobiidae	Periophthalmus_novemradiatus	NC_038226	MitoFish
Gobiiformes	Gobiidae	Ponticola_kessleri	NC_025638	MitoFish
Gobiiformes	Gobiidae	Pseudogobius_fulvicaudus	NC_035428	MitoFish
Gobiiformes	Gobiidae	Pseudogobius_javanicus	NC_022186	MitoFish
Gobiiformes	Gobiidae	Pseudogobius_taijiangensis	NC_031431	MitoFish
Gobiiformes	Gobiidae	Redigobius_bikolanus	NC_029320	MitoFish
Gobiiformes	Gobiidae	Rhinogobius_brunneus	NC_028435	MitoFish
Gobiiformes	Gobiidae	Rhinogobius_cliffordpopei	NC_029252	MitoFish
Gobiiformes	Gobiidae	Rhinogobius_rubromaculatus	NC_037144	MitoFish
Gobiiformes	Gobiidae	Rhinogobius_similis	NC_022692	MitoFish
Gobiiformes	Gobiidae	Scartelaos_gigas	NC_028205	MitoFish
Gobiiformes	Gobiidae	Scartelaos_histophorus	NC_017888	MitoFish
Gobiiformes	Gobiidae	Schismatogobius_ampluvinculus	NC_035717	MitoFish
Gobiiformes	Gobiidae	Schismatogobius_marmoratus	NC_035622	MitoFish
Gobiiformes	Gobiidae	Sicydium_altum	NC_036229	MitoFish
Gobiiformes	Gobiidae	Sicydium_salvini	NC_036230	MitoFish
Gobiiformes	Gobiidae	Sicyopterus_japonicus	NC_018826	MitoFish
Gobiiformes	Gobiidae	Sicyopterus_lagocephalus	NC_022838	MitoFish
Gobiiformes	Gobiidae	Stiphodon_alcedo	NC_018054	MitoFish
Gobiiformes	Gobiidae	Taenioides_anguillaris	NC_029405	MitoFish
Gobiiformes	Gobiidae	Tridentiger_barbatus	NC_018823	MitoFish
Gobiiformes	Gobiidae	Tridentiger_bifasciatus	NC_015992	MitoFish
Gobiiformes	Gobiidae	Tridentiger_obscurus	NC_028431	MitoFish
Gobiiformes	Gobiidae	Tridentiger_trigonocephalus	NC_029738	MitoFish
Gobiiformes	Gobiidae	Trypauchen_vagina	NC_016693	MitoFish
Gobiiformes	Gobiidae	Yongeichthys_criniger	NC_029234	MitoFish
Gobiiformes	Kraemeriidae	Kraemeria_cunicularia	NC_035716	MitoFish
Gobiiformes	Odontobutidae	Micropercops_swinhonis	NC_021763	MitoFish
Gobiiformes	Odontobutidae	Odontobutis_haifengensis	NC_036056	MitoFish
Gobiiformes	Odontobutidae	Odontobutis_interrupta	NC_027583	MitoFish
Gobiiformes	Odontobutidae	Odontobutis_platycephala	NC_010199	MitoFish
Gobiiformes	Odontobutidae	Odontobutis_potamophila	NC_022706	MitoFish
Gobiiformes	Odontobutidae	Odontobutis_sinensis	NC_022818	MitoFish
Gobiiformes	Odontobutidae	Odontobutis_yaluensis	NC_027160	MitoFish
Gobiiformes	Odontobutidae	Perccottus_glenii	NC_020350	MitoFish
Gobiiformes	Rhyacichthyidae	Rhyacichthys_aspro	NC_004414	MitoFish
Gobiiformes	Trichonotidae	Trichonotus_setiger	NC_034345	MitoFish
Gonorynchiformes	Chanidae	Chanos_chanos	NC_004693	MitoFish
Gonorynchiformes	Gonorynchidae	Gonorynchus_abbreviatus	NC_011018	MitoFish
Gonorynchiformes	Gonorynchidae	Gonorynchus_greyi	NC_004702	MitoFish
Gonorynchiformes	Kneriidae	Grasseichthys_gabonensis	NC_007890	MitoFish
Gonorynchiformes	Kneriidae	Kneria_sp._SL-2004	NC_007882	MitoFish
Gonorynchiformes	Kneriidae	Parakneria_cameronensis	NC_007891	MitoFish
Gonorynchiformes	Kneriidae	Phractolaemus_ansorgii	NC_007892	MitoFish
Gymnotiformes	Apteronotidae	Apteronotus_albifrons	NC_004692	MitoFish
Gymnotiformes	Hypopomidae	Brachyhypopomus_occidentalis	NC_015078	MitoFish
Gymnotiformes	Rhamphichthyidae	Gymnorhamphichthys_sp._NM-2010	NC_015754	MitoFish
Gymnotiformes	Sternopygidae	Eigenmannia_sp._CBM-ZF-10620	NC_004701	MitoFish
Heterodontiformes	Heterodontidae	Heterodontus_francisci	NC_003137	MitoFish
Heterodontiformes	Heterodontidae	Heterodontus_zebra	NC_021615	MitoFish
Hexanchiformes	Chlamydoselachidae	Chlamydoselachus_anguineus	NC_022729	MitoFish
Hexanchiformes	Hexanchidae	Heptranchias_perlo	NC_022730	MitoFish
Hexanchiformes	Hexanchidae	Hexanchus_griseus	NC_022732	MitoFish
Hexanchiformes	Hexanchidae	Hexanchus_nakamurai	NC_022733	MitoFish
Hexanchiformes	Hexanchidae	Notorynchus_cepedianus	NC_022731	MitoFish
Hiodontiformes	Hiodontidae	Hiodon_alosoides	NC_005145	MitoFish
Hiodontiformes	Hiodontidae	Hiodon_tergisus	NC_015082	MitoFish
Holocentriformes	Holocentridae	Myripristis_berndti	NC_003189	MitoFish
Holocentriformes	Holocentridae	Ostichthys_japonicus	NC_004394	MitoFish
Holocentriformes	Holocentridae	Sargocentron_rubrum	NC_004395	MitoFish
Holocentriformes	Holocentridae	Sargocentron_spiniferum	NC_030597	MitoFish
Istiophoriformes	Xiphiidae	Xiphias_gladius	NC_012677	MitoFish
Istiophoriformes	Istiophoridae	Istiompax_indica	NC_012675	MitoFish
Istiophoriformes	Istiophoridae	Istiophorus_albicans	NC_022478	MitoFish
Istiophoriformes	Istiophoridae	Istiophorus_platypterus	NC_012676	MitoFish
Istiophoriformes	Istiophoridae	Kajikia_albida	NC_030010	MitoFish
Istiophoriformes	Istiophoridae	Kajikia_audax	NC_012678	MitoFish
Istiophoriformes	Istiophoridae	Makaira_mazara	NC_012680	MitoFish
Istiophoriformes	Istiophoridae	Makaira_nigricans	NC_030006	MitoFish
Istiophoriformes	Istiophoridae	Tetrapturus_angustirostris	NC_012679	MitoFish
Istiophoriformes	Istiophoridae	Tetrapturus_belone	NC_030008	MitoFish
Istiophoriformes	Istiophoridae	Tetrapturus_georgii	NC_030009	MitoFish
Istiophoriformes	Istiophoridae	Tetrapturus_pfluegeri	NC_030007	MitoFish
Kurtiformes	Apogonidae	Apogon_semilineatus	NC_022510	MitoFish
Kurtiformes	Apogonidae	Cheilodipterus_quinquelineatus	NC_040863	MitoFish
Kurtiformes	Apogonidae	Jaydia_lineata	NC_041647	MitoFish
Kurtiformes	Apogonidae	Pterapogon_kauderni	NC_022511	MitoFish
Kurtiformes	Kurtidae	Kurtus_gulliveri	NC_022477	MitoFish
Labriformes	Labridae	Bodianus_oxycephalus	NC_028423	MitoFish
Labriformes	Labridae	Bolbometopon_muricatum	NC_033901	MitoFish
Labriformes	Labridae	Calotomus_japonicus	NC_035427	MitoFish
Labriformes	Labridae	Cheilinus_fasciatus	NC_037707	MitoFish
Labriformes	Labridae	Cheilinus_undulatus	NC_013842	MitoFish
Labriformes	Labridae	Chlorurus_sordidus	NC_006355	MitoFish
Labriformes	Labridae	Choerodon_schoenleinii	NC_025771	MitoFish
Labriformes	Labridae	Halichoeres_hartzfeldii	NC_037708	MitoFish
Labriformes	Labridae	Halichoeres_melanurus	NC_009066	MitoFish
Labriformes	Labridae	Halichoeres_nigrescens	NC_041194	MitoFish
Labriformes	Labridae	Halichoeres_tenuispinis	NC_011191	MitoFish
Labriformes	Labridae	Halichoeres_trimaculatus	NC_011199	MitoFish
Labriformes	Labridae	Macropharyngodon_negrosensis	NC_028289	MitoFish
Labriformes	Labridae	Parajulis_poecilepterus	NC_009459	MitoFish
Labriformes	Labridae	Pseudolabrus_eoethinus	NC_012055	MitoFish
Labriformes	Labridae	Pseudolabrus_sieboldi	NC_009067	MitoFish
Labriformes	Labridae	Pteragogus_flagellifer	NC_010205	MitoFish
Labriformes	Labridae	Scarus_forsteni	NC_011928	MitoFish
Labriformes	Labridae	Scarus_ghobban	NC_011599	MitoFish
Labriformes	Labridae	Scarus_rubroviolaceus	NC_011343	MitoFish
Labriformes	Labridae	Scarus_schlegeli	NC_011936	MitoFish
Labriformes	Odacidae	Olisthops_cyanomelas	NC_009061	MitoFish
Lamniformes	Alopiidae	Alopias_pelagicus	NC_022822	MitoFish
Lamniformes	Alopiidae	Alopias_superciliosus	NC_021443	MitoFish
Lamniformes	Alopiidae	Carcharodon_carcharias	NC_022415	MitoFish
Lamniformes	Alopiidae	Cetorhinus_maximus	NC_023266	MitoFish
Lamniformes	Alopiidae	Isurus_oxyrinchus	NC_022691	MitoFish
Lamniformes	Alopiidae	Isurus_paucus	NC_024101	MitoFish
Lamniformes	Alopiidae	Lamna_ditropis	NC_024269	MitoFish
Lamniformes	Alopiidae	Lamna_nasus	NC_033911	MitoFish
Lamniformes	Megachasmidae	Megachasma_pelagios	NC_021442	MitoFish
Lamniformes	Mitsukurinidae	Mitsukurina_owstoni	NC_011825	MitoFish
Lamniformes	Odontaspididae	Carcharias_taurus	NC_023520	MitoFish
Lamniformes	Pseudocarchariidae	Pseudocarcharias_kamoharai	NC_026216	MitoFish
Lampriformes	Lampridae	Lampris_guttatus	NC_003165	MitoFish
Lampriformes	Trachipteridae	Trachipterus_trachypterus	NC_003166	MitoFish
Lampriformes	Trachipteridae	Zu_cristatus	NC_003167	MitoFish
Lepidosireniformes	Lepidosirenidae	Lepidosiren_paradoxa	NC_003342	MitoFish
Lepidosireniformes	Protopteridae	Protopterus_aethiopicus	NC_014764	MitoFish
Lepidosireniformes	Protopteridae	Protopterus_annectens	NC_018822	MitoFish
Lepidosireniformes	Protopteridae	Protopterus_dolloi	NC_001708	MitoFish
Lobotiformes	Datnioididae	Datnioides_microlepis	NC_030278	MitoFish
Lobotiformes	Datnioididae	Datnioides_undecimradiatus	NC_030259	MitoFish
Lobotiformes	Hapalogenyidae	Hapalogenys_analis	NC_019646	MitoFish
Lobotiformes	Hapalogenyidae	Hapalogenys_nigripinnis	NC_014404	MitoFish
Lobotiformes	Lobotidae	Lobotes_surinamensis	NC_026233	MitoFish
Lophiiformes	Caulophrynidae	Caulophryne_jordani	NC_004383	MitoFish
Lophiiformes	Caulophrynidae	Caulophryne_pelagica	NC_016020	MitoFish
Lophiiformes	Ceratiidae	Ceratias_uranoscopus	NC_013882	MitoFish
Lophiiformes	Ceratiidae	Cryptopsaras_couesii	NC_013880	MitoFish
Lophiiformes	Chaunacidae	Chaunax_abei	NC_004381	MitoFish
Lophiiformes	Chaunacidae	Chaunax_penicillatus	NC_004382	MitoFish
Lophiiformes	Chaunacidae	Chaunax_pictus	NC_013883	MitoFish
Lophiiformes	Diceratiidae	Bufoceratias_thele	NC_013869	MitoFish
Lophiiformes	Diceratiidae	Diceratias_pileatus	NC_013870	MitoFish
Lophiiformes	Gigantactinidae	Gigantactis_vanhoeffeni	NC_013885	MitoFish
Lophiiformes	Gigantactinidae	Rhynchactis_macrothrix	NC_013863	MitoFish
Lophiiformes	Himantolophidae	Himantolophus_albinares	NC_013867	MitoFish
Lophiiformes	Himantolophidae	Himantolophus_groenlandicus	NC_013868	MitoFish
Lophiiformes	Linophrynidae	Haplophryne_mollis	NC_013865	MitoFish
Lophiiformes	Lophiidae	Lophiodes_caulinaris	NC_013872	MitoFish
Lophiiformes	Lophiidae	Lophiomus_setigerus	NC_008125	MitoFish
Lophiiformes	Lophiidae	Lophius_americanus	NC_004380	MitoFish
Lophiiformes	Lophiidae	Lophius_litulon	NC_023828	MitoFish
Lophiiformes	Lophiidae	Lophius_piscatorius	NC_036988	MitoFish
Lophiiformes	Lophiidae	Sladenia_gardineri	NC_013873	MitoFish
Lophiiformes	Melanocetidae	Melanocetus_johnsonii	NC_013866	MitoFish
Lophiiformes	Melanocetidae	Melanocetus_murrayi	NC_004384	MitoFish
Lophiiformes	Neoceratiidae	Neoceratias_spinifer	NC_013864	MitoFish
Lophiiformes	Ogcocephalidae	Coelophrys_brevicaudata	NC_013886	MitoFish
Lophiiformes	Oneirodidae	Oneirodes_thompsoni	NC_013871	MitoFish
Lophiiformes	Tetrabrachiidae	Tetrabrachium_ocellatum	NC_013879	MitoFish
Lophiiformes	Thaumatichthyidae	Thaumatichthys_pagidostomus	NC_013875	MitoFish
Lutjaniformes	Haemulidae	Diagramma_picta	NC_009856	MitoFish
Lutjaniformes	Haemulidae	Parapristipoma_trilineatum	NC_009857	MitoFish
Lutjaniformes	Haemulidae	Plectorhinchus_cinctus	NC_024587	MitoFish
Lutjaniformes	Haemulidae	Plectorhinchus_lineatus	NC_025517	MitoFish
Lutjaniformes	Haemulidae	Plectorhinchus_orientalis	NC_027097	MitoFish
Lutjaniformes	Haemulidae	Plectorhinchus_vittatus	NC_027098	MitoFish
Lutjaniformes	Lutjanidae	Caesio_cuning	NC_029195	MitoFish
Lutjaniformes	Lutjanidae	Lutjanus_argentimaculatus	NC_016661	MitoFish
Lutjaniformes	Lutjanidae	Lutjanus_bengalensis	NC_011275	MitoFish
Lutjaniformes	Lutjanidae	Lutjanus_erythropterus	NC_031331	MitoFish
Lutjaniformes	Lutjanidae	Lutjanus_guttatus	NC_029353	MitoFish
Lutjaniformes	Lutjanidae	Lutjanus_johnii	NC_024572	MitoFish
Lutjaniformes	Lutjanidae	Lutjanus_kasmira	NC_011578	MitoFish
Lutjaniformes	Lutjanidae	Lutjanus_malabaricus	NC_012736	MitoFish
Lutjaniformes	Lutjanidae	Lutjanus_peru	NC_027950	MitoFish
Lutjaniformes	Lutjanidae	Lutjanus_rivulatus	NC_009869	MitoFish
Lutjaniformes	Lutjanidae	Lutjanus_russellii	NC_010963	MitoFish
Lutjaniformes	Lutjanidae	Lutjanus_sebae	NC_012737	MitoFish
Lutjaniformes	Lutjanidae	Pristipomoides_multidens	NC_022177	MitoFish
Lutjaniformes	Lutjanidae	Pterocaesio_tile	NC_004408	MitoFish
Myctophiformes	Myctophidae	Diaphus_splendidus	NC_003164	MitoFish
Myctophiformes	Myctophidae	Electrona_carlsbergi	NC_036348	MitoFish
Myctophiformes	Myctophidae	Lampadena_atlantica	NC_020151	MitoFish
Myctophiformes	Myctophidae	Myctophum_affine	NC_003163	MitoFish
Myctophiformes	Myctophidae	Triphoturus_mexicanus	NC_037249	MitoFish
Myctophiformes	Neoscopelidae	Neoscopelus_macrolepidotus	NC_020150	MitoFish
Myctophiformes	Neoscopelidae	Neoscopelus_microchir	NC_003180	MitoFish
Myctophiformes	Neoscopelidae	Scopelengys_tristis	NC_020149	MitoFish
Myliobatiformes	Dasyatidae	Dasyatis_akajei	NC_021132	MitoFish
Myliobatiformes	Dasyatidae	Hemitrygon_bennettii	NC_020352	MitoFish
Myliobatiformes	Dasyatidae	Himantura_dalyensis	NC_027649	MitoFish
Myliobatiformes	Dasyatidae	Himantura_gerrardi	NC_026208	MitoFish
Myliobatiformes	Dasyatidae	Himantura_microphthalma	NC_026285	MitoFish
Myliobatiformes	Dasyatidae	Himantura_uarnak	NC_028325	MitoFish
Myliobatiformes	Dasyatidae	Neotrygon_kuhlii	NC_021767	MitoFish
Myliobatiformes	Dasyatidae	Pastinachus_atrus	NC_023808	MitoFish
Myliobatiformes	Dasyatidae	Pateobatis_hortlei	NC_027497	MitoFish
Myliobatiformes	Dasyatidae	Pateobatis_jenkinsii	NC_030271	MitoFish
Myliobatiformes	Dasyatidae	Pteroplatytrygon_violacea	NC_024570	MitoFish
Myliobatiformes	Dasyatidae	Telatrygon_zugei	NC_019643	MitoFish
Myliobatiformes	Dasyatidae	Urogymnus_granulatus	NC_023525	MitoFish
Myliobatiformes	Plesiobatidae	Plesiobatis_daviesi	NC_007230	MitoFish
Myliobatiformes	Potamotrygonidae	Potamotrygon_magdalenae	NC_036041	MitoFish
Myliobatiformes	Potamotrygonidae	Potamotrygon_motoro	NC_023116	MitoFish
Myliobatiformes	Potamotrygonidae	Taeniura_lymma	NC_026210	MitoFish
Myliobatiformes	Potamotrygonidae	Taeniura_meyeni	NC_019641	MitoFish
Myliobatiformes	Aetobatidae	Aetobatus_flagellum	NC_022837	MitoFish
Myliobatiformes	Gymnuridae	Gymnura_poecilura	NC_024102	MitoFish
Myliobatiformes	Myliobatidae	Mobula_eregoodootenkee	NC_025954	MitoFish
Myliobatiformes	Myliobatidae	Mobula_japanica	NC_018784	MitoFish
Myliobatiformes	Myliobatidae	Mobula_tarapacana	NC_040922	MitoFish
Myliobatiformes	Myliobatidae	Mobula_thurstoni	NC_037219	MitoFish
Myxiniformes	Myxinidae	Eptatretus_burgeri	NC_002807	MitoFish
Myxiniformes	Myxinidae	Myxine_glutinosa	NC_002639	MitoFish
Notacanthiformes	Halosauridae	Aldrovandia_affinis	NC_005801	MitoFish
Notacanthiformes	Halosauridae	Aldrovandia_oleosa	NC_039136	MitoFish
Notacanthiformes	Halosauridae	Halosauropsis_macrochir	NC_035885	MitoFish
Notacanthiformes	Notacanthidae	Notacanthus_chemnitzii	NC_005144	MitoFish
Notacanthiformes	Notacanthidae	Polyacanthonotus_rissoanus	NC_039135	MitoFish
Ophidiiformes	Bythitidae	Cataetyx_rubrirostris	NC_004375	MitoFish
Ophidiiformes	Bythitidae	Diplacanthopoma_brachysoma	NC_004376	MitoFish
Ophidiiformes	Carapidae	Carapus_bermudensis	NC_004373	MitoFish
Ophidiiformes	Ophidiidae	Bassozetus_zenkevitchi	NC_004374	MitoFish
Ophidiiformes	Ophidiidae	Lamprogrammus_niger	NC_004378	MitoFish
Ophidiiformes	Ophidiidae	Sirembo_imberbis	NC_008123	MitoFish
Orectolobiformes	Ginglymostomatidae	Ginglymostoma_cirratum	NC_030189	MitoFish
Orectolobiformes	Ginglymostomatidae	Nebrius_ferrugineus	NC_029493	MitoFish
Orectolobiformes	Hemiscylliidae	Chiloscyllium_griseum	NC_017882	MitoFish
Orectolobiformes	Hemiscylliidae	Chiloscyllium_plagiosum	NC_012570	MitoFish
Orectolobiformes	Hemiscylliidae	Chiloscyllium_punctatum	NC_016686	MitoFish
Orectolobiformes	Orectolobidae	Orectolobus_japonicus	NC_022148	MitoFish
Orectolobiformes	Rhincodontidae	Rhincodon_typus	NC_023455	MitoFish
Orectolobiformes	Stegostomatidae	Stegostoma_fasciatum	NC_029480	MitoFish
Osmeriformes	Osmeridae	Hypomesus_nipponensis	NC_015242	MitoFish
Osmeriformes	Osmeridae	Hypomesus_olidus	NC_026566	MitoFish
Osmeriformes	Osmeridae	Osmerus_mordax	NC_015246	MitoFish
Osmeriformes	Retropinnidae	Retropinna_retropinna	NC_004598	MitoFish
Osmeriformes	Retropinnidae	Retropinna_semoni	NC_031372	MitoFish
Osmeriformes	Salangidae	Hemisalanx_brachyrostralis	NC_029157	MitoFish
Osmeriformes	Osmeridae	Mallotus_villosus	NC_015244	MitoFish
Osmeriformes	Salangidae	Neosalanx_taihuensis	NC_019629	MitoFish
Osmeriformes	Salangidae	Neosalanx_tangkahkeii	NC_026455	MitoFish
Osmeriformes	Plecoglossidae	Plecoglossus_altivelis	NC_002734	MitoFish
Osmeriformes	Salangidae	Protosalanx_hyalocranius	NC_024109	MitoFish
Osmeriformes	Salangidae	Salangichthys_microdon	NC_004599	MitoFish
Osmeriformes	Salangidae	Salanx_ariakensis	NC_006918	MitoFish
Osmeriformes	Salangidae	Salanx_cuvieri	NC_029156	MitoFish
Osteoglossiformes	Gymnarchidae	Gymnarchus_niloticus	NC_012707	MitoFish
Osteoglossiformes	Mormyridae	Brevimyrus_niger	NC_012705	MitoFish
Osteoglossiformes	Mormyridae	Campylomormyrus_compressirostris	NC_022960	MitoFish
Osteoglossiformes	Mormyridae	Cyphomyrus_discorhynchus	NC_015105	MitoFish
Osteoglossiformes	Mormyridae	Genyomyrus_donnyi	NC_015086	MitoFish
Osteoglossiformes	Mormyridae	Gnathonemus_petersii	NC_012717	MitoFish
Osteoglossiformes	Mormyridae	Marcusenius_senegalensis	NC_015090	MitoFish
Osteoglossiformes	Mormyridae	Myomyrus_macrops	NC_015089	MitoFish
Osteoglossiformes	Mormyridae	Paramormyrops_gabonensis	NC_015107	MitoFish
Osteoglossiformes	Mormyridae	Petrocephalus_microphthalmus	NC_015098	MitoFish
Osteoglossiformes	Mormyridae	Petrocephalus_soudanensis	NC_015092	MitoFish
Osteoglossiformes	Notopteridae	Chitala_blanci	NC_012710	MitoFish
Osteoglossiformes	Notopteridae	Chitala_lopis	NC_012711	MitoFish
Osteoglossiformes	Notopteridae	Chitala_ornata	NC_012712	MitoFish
Osteoglossiformes	Notopteridae	Notopterus_notopterus	NC_012713	MitoFish
Osteoglossiformes	Notopteridae	Papyrocranus_congoensis	NC_012714	MitoFish
Osteoglossiformes	Notopteridae	Xenomystus_nigri	NC_012715	MitoFish
Osteoglossiformes	Osteoglossidae	Arapaima_gigas	NC_010570	MitoFish
Osteoglossiformes	Osteoglossidae	Heterotis_niloticus	NC_015081	MitoFish
Osteoglossiformes	Osteoglossidae	Osteoglossum_bicirrhosum	NC_003095	MitoFish
Osteoglossiformes	Osteoglossidae	Scleropages_formosus	NC_007012	MitoFish
Osteoglossiformes	Osteoglossidae	Scleropages_jardinii	NC_022836	MitoFish
Osteoglossiformes	Pantodontidae	Pantodon_buchholzi	NC_003096	MitoFish
Pempheriformes	Acropomatidae	Doederleinia_berycoides	NC_009867	MitoFish
Pempheriformes	Acropomatidae	Synagrops_japonicus	NC_034335	MitoFish
Pempheriformes	Banjosidae	Banjos_banjos	NC_028165	MitoFish
Pempheriformes	Bathyclupeidae	Bathyclupea_megaceps	NC_034342	MitoFish
Pempheriformes	Champsodontidae	Champsodon_cf._snyderi_CBM-ZF_10876	NC_022483	MitoFish
Pempheriformes	Epigonidae	Epigonus_denticulatus	NC_034334	MitoFish
Pempheriformes	Howellidae	Howella_brodiei	NC_024852	MitoFish
Pempheriformes	Lateolabracidae	Lateolabrax_latus	NC_030375	MitoFish
Pempheriformes	Lateolabracidae	Lateolabrax_maculatus	NC_029318	MitoFish
Pempheriformes	Pempheridae	Pempheris_schwenkii	NC_026237	MitoFish
Pempheriformes	Pentacerotidae	Histiopterus_typus	NC_015786	MitoFish
Pempheriformes	Pentacerotidae	Pentaceros_japonicus	NC_021758	MitoFish
Pempheriformes	Pentacerotidae	Pentaceros_wheeleri	NC_021453	MitoFish
Pempheriformes	Pentacerotidae	Pseudopentaceros_richardsoni	NC_020016	MitoFish
Pempheriformes	Percophidae	Acanthaphritis_unoorum	NC_034344	MitoFish
Perciformes	Agonidae	Ulcina_olrikii	NC_027600	MitoFish
Perciformes	Anarhichadidae	Anarhichas_denticulatus	NC_037606	MitoFish
Perciformes	Anarhichadidae	Anarhichas_lupus	NC_009773	MitoFish
Perciformes	Anarhichadidae	Anarhichas_minor	NC_037609	MitoFish
Perciformes	Anoplopomatidae	Anoplopoma_fimbria	NC_018119	MitoFish
Perciformes	Anoplopomatidae	Erilepis_zonifer	NC_026889	MitoFish
Perciformes	Aulorhynchidae	Aulichthys_japonicus	NC_011569	MitoFish
Perciformes	Aulorhynchidae	Aulorhynchus_flavidus	NC_010268	MitoFish
Perciformes	Bathydraconidae	Parachaenichthys_charcoti	NC_026578	MitoFish
Perciformes	Bovichtidae	Bovichtus_argentinus	NC_034351	MitoFish
Perciformes	Channichthyidae	Chaenocephalus_aceratus	NC_015654	MitoFish
Perciformes	Channichthyidae	Chaenodraco_wilsoni	NC_039158	MitoFish
Perciformes	Channichthyidae	Champsocephalus_gunnari	NC_018340	MitoFish
Perciformes	Channichthyidae	Chionodraco_hamatus	NC_029737	MitoFish
Perciformes	Channichthyidae	Chionodraco_myersi	NC_010689	MitoFish
Perciformes	Channichthyidae	Chionodraco_rastrospinosus	NC_039543	MitoFish
Perciformes	Cottidae	Clinocottus_analis	NC_013828	MitoFish
Perciformes	Cottidae	Comephorus_baicalensis	NC_036148	MitoFish
Perciformes	Cottidae	Comephorus_dybowskii	NC_036149	MitoFish
Perciformes	Cottidae	Cottus_amblystomopsis	NC_035002	MitoFish
Perciformes	Cottidae	Cottus_asper	NC_036145	MitoFish
Perciformes	Cottidae	Cottus_bairdii	NC_028277	MitoFish
Perciformes	Cottidae	Cottus_czerskii	NC_025242	MitoFish
Perciformes	Cottidae	Cottus_dzungaricus	NC_024739	MitoFish
Perciformes	Cottidae	Cottus_hangiongensis	NC_014851	MitoFish
Perciformes	Cottidae	Cottus_perifretum	NC_036146	MitoFish
Perciformes	Cottidae	Cottus_poecilopus	NC_014849	MitoFish
Perciformes	Cottidae	Cottus_reinii	NC_004404	MitoFish
Perciformes	Cottidae	Cottus_rhenanus	NC_036147	MitoFish
Perciformes	Cottidae	Cottus_szanaga	NC_032039	MitoFish
Perciformes	Cottidae	Cottus_volki	NC_035001	MitoFish
Perciformes	Cottidae	Enophrys_diceraus	NC_022147	MitoFish
Perciformes	Cottidae	Gymnocanthus_herzensteini	NC_034651	MitoFish
Perciformes	Cottidae	Gymnocanthus_intermedius	NC_034650	MitoFish
Perciformes	Cottidae	Hemilepidotus_gilberti	NC_034653	MitoFish
Perciformes	Cottidae	Icelus_spatula	NC_027587	MitoFish
Perciformes	Cottidae	Icelus_toyamensis	NC_004409	MitoFish
Perciformes	Cottidae	Mesocottus_haitej	NC_022181	MitoFish
Perciformes	Cottidae	Myoxocephalus_scorpius	NC_042186	MitoFish
Perciformes	Cottidae	Trachidermus_fasciatus	NC_018770	MitoFish
Perciformes	Cyclopteridae	Aptocyclus_ventricosus	NC_008129	MitoFish
Perciformes	Eleginopidae	Eleginops_maclovinus	NC_033386	MitoFish
Perciformes	Gasterosteidae	Apeltes_quadracus	NC_011580	MitoFish
Perciformes	Gasterosteidae	Culaea_inconstans	NC_011577	MitoFish
Perciformes	Gasterosteidae	Gasterosteus_aculeatus	NC_041244	MitoFish
Perciformes	Gasterosteidae	Gasterosteus_wheatlandi	NC_011570	MitoFish
Perciformes	Gasterosteidae	Pungitius_hellenicus	NC_029471	MitoFish
Perciformes	Gasterosteidae	Pungitius_kaibarae	NC_014893	MitoFish
Perciformes	Gasterosteidae	Pungitius_laevis	NC_029473	MitoFish
Perciformes	Gasterosteidae	Pungitius_platygaster	NC_029474	MitoFish
Perciformes	Gasterosteidae	Pungitius_pungitius	NC_011571	MitoFish
Perciformes	Gasterosteidae	Pungitius_sinensis	NC_014889	MitoFish
Perciformes	Gasterosteidae	Pungitius_tymensis	NC_029472	MitoFish
Perciformes	Gasterosteidae	Spinachia_spinachia	NC_011582	MitoFish
Perciformes	Hexagrammidae	Hexagrammos_agrammus	NC_021459	MitoFish
Perciformes	Hexagrammidae	Hexagrammos_lagocephalus	NC_026888	MitoFish
Perciformes	Hexagrammidae	Hexagrammos_otakii	NC_028630	MitoFish
Perciformes	Hexagrammidae	Ophiodon_elongatus	NC_026887	MitoFish
Perciformes	Hexagrammidae	Pleurogrammus_azonus	NC_023129	MitoFish
Perciformes	Hexagrammidae	Pleurogrammus_monopterygius	NC_023475	MitoFish
Perciformes	Hoplichthyidae	Hoplichthys_gilberti	NC_034338	MitoFish
Perciformes	Hypoptychidae	Hypoptychus_dybowskii	NC_004400	MitoFish
Perciformes	Nototheniidae	Dissostichus_eleginoides	NC_018135	MitoFish
Perciformes	Nototheniidae	Notothenia_coriiceps	NC_015653	MitoFish
Perciformes	Nototheniidae	Pagothenia_borchgrevinki	NC_030320	MitoFish
Perciformes	Nototheniidae	Pleuragramma_antarctica	NC_015652	MitoFish
Perciformes	Percidae	Etheostoma_caeruleum	NC_035660	MitoFish
Perciformes	Percidae	Etheostoma_chuckwachatte	NC_035943	MitoFish
Perciformes	Percidae	Etheostoma_flabellare	NC_042248	MitoFish
Perciformes	Percidae	Etheostoma_jessiae	NC_035944	MitoFish
Perciformes	Percidae	Etheostoma_okaloosae	NC_035493	MitoFish
Perciformes	Percidae	Etheostoma_radiosum	NC_005254	MitoFish
Perciformes	Percidae	Etheostoma_spectabile	NC_042203	MitoFish
Perciformes	Percidae	Etheostoma_tallapoosae	NC_035867	MitoFish
Perciformes	Percidae	Gymnocephalus_cernua	NC_025785	MitoFish
Perciformes	Percidae	Perca_flavescens	NC_019572	MitoFish
Perciformes	Percidae	Perca_fluviatilis	NC_026313	MitoFish
Perciformes	Percidae	Perca_schrenkii	NC_027745	MitoFish
Perciformes	Percidae	Percina_crypta	NC_035945	MitoFish
Perciformes	Percidae	Percina_macrolepida	NC_008111	MitoFish
Perciformes	Percidae	Sander_canadensis	NC_021444	MitoFish
Perciformes	Percidae	Sander_lucioperca	NC_026533	MitoFish
Perciformes	Percidae	Sander_vitreus	NC_028285	MitoFish
Perciformes	Peristediidae	Scalicus_amiscus	NC_004403	MitoFish
Perciformes	Pholidae	Pholis_crassispina	NC_004410	MitoFish
Perciformes	Pholidae	Pholis_fangi	NC_029842	MitoFish
Perciformes	Pholidae	Pholis_nebulosa	NC_029841	MitoFish
Perciformes	Platycephalidae	Platycephalus_indicus	NC_022481	MitoFish
Perciformes	Scorpaenidae	Pterois_miles	NC_024746	MitoFish
Perciformes	Scorpaenidae	Pterois_volitans	NC_025290	MitoFish
Perciformes	Scorpaenidae	Scorpaenopsis_cirrosa	NC_027735	MitoFish
Perciformes	Sebastidae	Helicolenus_avius	NC_020349	MitoFish
Perciformes	Sebastidae	Helicolenus_hilgendorfi	NC_003195	MitoFish
Perciformes	Sebastidae	Sebastes_aleutianus	NC_039779	MitoFish
Perciformes	Sebastidae	Sebastes_fasciatus	NC_036048	MitoFish
Perciformes	Sebastidae	Sebastes_hubbsi	NC_027440	MitoFish
Perciformes	Sebastidae	Sebastes_inermis	NC_023456	MitoFish
Perciformes	Sebastidae	Sebastes_koreanus	NC_023265	MitoFish
Perciformes	Sebastidae	Sebastes_longispinis	NC_026100	MitoFish
Perciformes	Sebastidae	Sebastes_minor	NC_027444	MitoFish
Perciformes	Sebastidae	Sebastes_nigrocinctus	NC_039778	MitoFish
Perciformes	Sebastidae	Sebastes_oblongus	NC_024549	MitoFish
Perciformes	Sebastidae	Sebastes_owstoni	NC_026191	MitoFish
Perciformes	Sebastidae	Sebastes_rubrivinctus	NC_039777	MitoFish
Perciformes	Sebastidae	Sebastes_schlegelii	NC_005450	MitoFish
Perciformes	Sebastidae	Sebastes_steindachneri	NC_027445	MitoFish
Perciformes	Sebastidae	Sebastes_taczanowskii	NC_027439	MitoFish
Perciformes	Sebastidae	Sebastes_thompsoni	NC_027447	MitoFish
Perciformes	Sebastidae	Sebastes_trivittatus	NC_027446	MitoFish
Perciformes	Sebastidae	Sebastes_vulpes	NC_027438	MitoFish
Perciformes	Sebastidae	Sebastiscus_marmoratus	NC_013812	MitoFish
Perciformes	Serranidae	Aethaloperca_rogaa	NC_022141	MitoFish
Perciformes	Serranidae	Anyperodon_leucogrammicus	NC_012709	MitoFish
Perciformes	Serranidae	Cephalopholis_argus	NC_022142	MitoFish
Perciformes	Serranidae	Cephalopholis_boenak	NC_021134	MitoFish
Perciformes	Serranidae	Cephalopholis_sexmaculata	NC_024100	MitoFish
Perciformes	Serranidae	Cephalopholis_sonnerati	NC_022143	MitoFish
Perciformes	Serranidae	Cephalopholis_urodeta	NC_030057	MitoFish
Perciformes	Serranidae	Cromileptes_altivelis	NC_021614	MitoFish
Perciformes	Serranidae	Cromileptes_altivelis_x_Epinephelus_lanceolatus	NC_034675	MitoFish
Perciformes	Serranidae	Diploprion_bifasciatum	NC_026897	MitoFish
Perciformes	Serranidae	Epinephelus_akaara	NC_011113	MitoFish
Perciformes	Serranidae	Epinephelus_akaara_x_Epinephelus_lanceolatus	NC_034668	MitoFish
Perciformes	Serranidae	Epinephelus_areolatus	NC_020785	MitoFish
Perciformes	Serranidae	Epinephelus_awoara	NC_018773	MitoFish
Perciformes	Serranidae	Epinephelus_bleekeri	NC_022848	MitoFish
Perciformes	Serranidae	Epinephelus_bontoides	NC_028428	MitoFish
Perciformes	Serranidae	Epinephelus_bruneus	NC_013820	MitoFish
Perciformes	Serranidae	Epinephelus_chlorostigma	NC_032086	MitoFish
Perciformes	Serranidae	Epinephelus_coioides	NC_011111	MitoFish
Perciformes	Serranidae	Epinephelus_coioides_x_Epinephelus_lanceolatus	NC_026464	MitoFish
Perciformes	Serranidae	Epinephelus_corallicola	NC_026731	MitoFish
Perciformes	Serranidae	Epinephelus_epistictus	NC_021462	MitoFish
Perciformes	Serranidae	Epinephelus_fasciatomaculosus	NC_020782	MitoFish
Perciformes	Serranidae	Epinephelus_fuscoguttatus	NC_020046	MitoFish
Perciformes	Serranidae	Epinephelus_fuscoguttatus_x_Epinephelus_lanceolatus	NC_028055	MitoFish
Perciformes	Serranidae	Epinephelus_lanceolatus	NC_011715	MitoFish
Perciformes	Serranidae	Epinephelus_latifasciatus	NC_020784	MitoFish
Perciformes	Serranidae	Epinephelus_malabaricus	NC_028406	MitoFish
Perciformes	Serranidae	Epinephelus_merra	NC_022509	MitoFish
Perciformes	Serranidae	Epinephelus_moara	NC_017891	MitoFish
Perciformes	Serranidae	Epinephelus_moara_x_Epinephelus_lanceolatus	NC_030276	MitoFish
Perciformes	Serranidae	Epinephelus_moara_x_Epinephelus_tukula	NC_040225	MitoFish
Perciformes	Serranidae	Epinephelus_moara_x_Hyporthodus_septemfasciatus	NC_030318	MitoFish
Perciformes	Serranidae	Epinephelus_quoyanus	NC_021450	MitoFish
Perciformes	Serranidae	Epinephelus_sexfasciatus	NC_021765	MitoFish
Perciformes	Serranidae	Epinephelus_stictus	NC_021133	MitoFish
Perciformes	Serranidae	Epinephelus_trimaculatus	NC_021612	MitoFish
Perciformes	Serranidae	Epinephelus_tukula	NC_024039	MitoFish
Perciformes	Serranidae	Grammistes_sexlineatus	NC_024108	MitoFish
Perciformes	Serranidae	Hypoplectrus_gemma	NC_013832	MitoFish
Perciformes	Serranidae	Hyporthodus_octofasciatus	NC_020047	MitoFish
Perciformes	Serranidae	Hyporthodus_septemfasciatus	NC_013829	MitoFish
Perciformes	Serranidae	Plectropomus_areolatus	NC_021405	MitoFish
Perciformes	Serranidae	Plectropomus_leopardus	NC_008449	MitoFish
Perciformes	Serranidae	Pseudanthias_dispar	NC_028286	MitoFish
Perciformes	Serranidae	Triso_dermopterus	NC_022140	MitoFish
Perciformes	Serranidae	Variola_albimarginata	NC_022139	MitoFish
Perciformes	Serranidae	Variola_louti	NC_022138	MitoFish
Perciformes	Stichaeidae	Chirolophis_japonicus	NC_028022	MitoFish
Perciformes	Stichaeidae	Leptoclinus_maculatus	NC_027588	MitoFish
Perciformes	Stichaeidae	Xiphister_atropurpureus	NC_034669	MitoFish
Perciformes	Synanceiidae	Synanceia_verrucosa	NC_026989	MitoFish
Perciformes	Trichodontidae	Arctoscopus_japonicus	NC_002812	MitoFish
Perciformes	Triglidae	Chelidonichthys_kumu	NC_035059	MitoFish
Perciformes	Triglidae	Lepidotrigla_microptera	NC_034944	MitoFish
Perciformes	unclassified Serranidae	Serranidae_sp._JL-2015	NC_028197	MitoFish
Perciformes	Zoarcidae	Lycodes_tanakae	NC_034649	MitoFish
Perciformes	Zoarcidae	Lycodes_ygreknotatus	NC_034751	MitoFish
Percopsiformes	Aphredoderidae	Aphredoderus_sayanus	NC_004372	MitoFish
Percopsiformes	Percopsidae	Percopsis_transmontana	NC_003168	MitoFish
Petromyzontiformes	Petromyzontidae	Eudontomyzon_morii	NC_025582	MitoFish
Petromyzontiformes	Petromyzontidae	Geotria_australis	NC_029404	MitoFish
Petromyzontiformes	Petromyzontidae	Ichthyomyzon_fossor	NC_025552	MitoFish
Petromyzontiformes	Petromyzontidae	Ichthyomyzon_gagei	NC_034291	MitoFish
Petromyzontiformes	Petromyzontidae	Ichthyomyzon_unicuspis	NC_025553	MitoFish
Petromyzontiformes	Petromyzontidae	Lampetra_aepyptera	NC_026917	MitoFish
Petromyzontiformes	Petromyzontidae	Lampetra_appendix	NC_025583	MitoFish
Petromyzontiformes	Petromyzontidae	Lampetra_fluviatilis	NC_001131	MitoFish
Petromyzontiformes	Petromyzontidae	Lethenteron_camtschaticum	NC_020465	MitoFish
Petromyzontiformes	Petromyzontidae	Lethenteron_reissneri	NC_014270	MitoFish
Petromyzontiformes	Petromyzontidae	Petromyzon_marinus	NC_001626	MitoFish
Pleuronectiformes	Achiridae	Achirus_lineatus	NC_023768	MitoFish
Pleuronectiformes	Achiridae	Trinectes_maculatus	NC_023769	MitoFish
Pleuronectiformes	Bothidae	Arnoglossus_polyspilus	NC_024946	MitoFish
Pleuronectiformes	Bothidae	Bothus_myriaster	NC_030365	MitoFish
Pleuronectiformes	Bothidae	Bothus_pantherinus	NC_024947	MitoFish
Pleuronectiformes	Bothidae	Chascanopsetta_lugubris	NC_033392	MitoFish
Pleuronectiformes	Bothidae	Crossorhombus_azureus	NC_022446	MitoFish
Pleuronectiformes	Bothidae	Crossorhombus_kobensis	NC_024949	MitoFish
Pleuronectiformes	Bothidae	Crossorhombus_valderostratus	NC_030366	MitoFish
Pleuronectiformes	Bothidae	Cyclopsetta_fimbriata	NC_024950	MitoFish
Pleuronectiformes	Bothidae	Laeops_lanceolata	NC_024951	MitoFish
Pleuronectiformes	Bothidae	Lophonectes_gallus	NC_030367	MitoFish
Pleuronectiformes	Citharidae	Citharoides_macrolepidotus	NC_024948	MitoFish
Pleuronectiformes	Citharidae	Lepidoblepharon_ophthalmolepis	NC_024952	MitoFish
Pleuronectiformes	Cynoglossidae	Cynoglossus_abbreviatus	NC_014881	MitoFish
Pleuronectiformes	Cynoglossidae	Cynoglossus_bilineatus	NC_023226	MitoFish
Pleuronectiformes	Cynoglossidae	Cynoglossus_gracilis	NC_028540	MitoFish
Pleuronectiformes	Cynoglossidae	Cynoglossus_itinus	NC_023446	MitoFish
Pleuronectiformes	Cynoglossidae	Cynoglossus_joyneri	NC_030256	MitoFish
Pleuronectiformes	Cynoglossidae	Cynoglossus_lineolatus	NC_023230	MitoFish
Pleuronectiformes	Cynoglossidae	Cynoglossus_puncticeps	NC_023229	MitoFish
Pleuronectiformes	Cynoglossidae	Cynoglossus_semilaevis	NC_012825	MitoFish
Pleuronectiformes	Cynoglossidae	Cynoglossus_sinicus	NC_023224	MitoFish
Pleuronectiformes	Cynoglossidae	Cynoglossus_trigrammus	NC_026230	MitoFish
Pleuronectiformes	Cynoglossidae	Cynoglossus_zanzibarensis	NC_030364	MitoFish
Pleuronectiformes	Cynoglossidae	Paraplagusia_bilineata	NC_023227	MitoFish
Pleuronectiformes	Cynoglossidae	Paraplagusia_blochii	NC_023228	MitoFish
Pleuronectiformes	Cynoglossidae	Paraplagusia_japonica	NC_021376	MitoFish
Pleuronectiformes	Cynoglossidae	Symphurus_orientalis	NC_027656	MitoFish
Pleuronectiformes	Paralichthyidae	Paralichthys_dentatus	NC_029476	MitoFish
Pleuronectiformes	Paralichthyidae	Paralichthys_lethostigma	NC_029223	MitoFish
Pleuronectiformes	Paralichthyidae	Paralichthys_olivaceus	NC_002386	MitoFish
Pleuronectiformes	Paralichthyidae	Pseudorhombus_cinnamoneus	NC_022447	MitoFish
Pleuronectiformes	Paralichthyidae	Pseudorhombus_dupliciocellatus	NC_029323	MitoFish
Pleuronectiformes	Pleuronectidae	Cleisthenes_herzensteini	NC_028021	MitoFish
Pleuronectiformes	Pleuronectidae	Hippoglossus_hippoglossus	NC_009709	MitoFish
Pleuronectiformes	Pleuronectidae	Hippoglossus_stenolepis	NC_009710	MitoFish
Pleuronectiformes	Pleuronectidae	Kareius_bicoloratus	NC_003176	MitoFish
Pleuronectiformes	Pleuronectidae	Limanda_aspera	NC_028281	MitoFish
Pleuronectiformes	Pleuronectidae	Platichthys_stellatus	NC_010966	MitoFish
Pleuronectiformes	Pleuronectidae	Pleuronichthys_cornutus	NC_022445	MitoFish
Pleuronectiformes	Pleuronectidae	Pleuronichthys_japonicus	NC_036299	MitoFish
Pleuronectiformes	Pleuronectidae	Pseudopleuronectes_yokohamae	NC_028014	MitoFish
Pleuronectiformes	Pleuronectidae	Reinhardtius_hippoglossoides	NC_009711	MitoFish
Pleuronectiformes	Pleuronectidae	Verasper_moseri	NC_008461	MitoFish
Pleuronectiformes	Pleuronectidae	Verasper_variegatus	NC_007939	MitoFish
Pleuronectiformes	Psettodidae	Psettodes_erumei	NC_020032	MitoFish
[truncated: 6,323 more rows]
