# Supplementary material for: FishDB: an integrated functional genomics database for fishes
Source: BMC Genomics. 2020 Nov 17;21:801. doi: 10.1186/s12864-020-07159-9 (PMC7670658; doi:10.1186/s12864-020-07159-9)
Supplement: Supplementary file 8 — Additional file 8 : Supplementary Data S8. Orthologs between zebrafish and at least one other fish species from Ensembl. [file 12864_2020_7159_MOESM8_ESM.xlsx]

## Sheet: Data S8
Supplementary Data S8. Orthologs between zebrafish and at least one other fish species from Ensembl.
Ortholog ID	Zebrafish	Spotted_gar	Asian_bonytongue	Paramormyrops_kingsleyae	Channel_catfish	Mexican_tetra	Red-bellied_piranha	Northern_pike	Cod	Periophthalmus_magnuspinnatus	Tiger_tail_seahorse	Swamp_eel	Zig-zag_eel	Climbing_perch	Greater_amberjack	Yellowtail_amberjack	Turbot	Tongue_sole	Midas_cichlid	Tilapia	Lyretail_cichlid	Burton's_mouthbrooder	Makobe_Island_cichlid	Eastern_happy	Zebra_mbuna	Spiny_chromis	Clown_anemonefish	Orange_clownfish	Bicolor_damselfish	Japanese_medaka_HdrR	Japanese_medaka_HNI	Japanese_medaka_HSOK	Indian_medaka	Mummichog	Sheepshead_minnow	Amazon_molly	Sailfin_molly	Shortfin_molly	Guppy	Platyfish	Monterrey_platyfish	Western_mosquitofish	Mangrove_rivulus	Fugu	Tetraodon	Ocean_sunfish	Ballan_wrasse	Stickleback
Ortholog-1	ENSDARG00000000001	ENSLOCG00000001739	ENSSFOG00015007658	ENSPKIG00000003144	ENSIPUG00000022894	ENSAMXG00000012443	ENSPNAG00000023082	ENSELUG00000018253	ENSGMOG00000007111	ENSPMGG00000007802	ENSHCOG00000017592	ENSMALG00000011124	ENSMAMG00000012659	-	ENSSDUG00000013673	ENSSLDG00000017075	ENSSMAG00000011099	ENSCSEG00000002889	ENSACIG00000024051	ENSONIG00000016329	ENSNBRG00000020014	ENSHBUG00000014527	ENSPNYG00000011741	ENSACLG00000011451	ENSMZEG00005020821	ENSAPOG00000013138	ENSAOCG00000011739	ENSAPEG00000020922	ENSSPAG00000010257	ENSORLG00000013434	ENSORLG00020008529	ENSORLG00015011376	ENSOMEG00000009027	ENSFHEG00000002238	ENSCVAG00000002580	-	ENSPLAG00000009988	-	ENSPREG00000020604	ENSXMAG00000007127	ENSXCOG00000018028	ENSGAFG00000001545	ENSKMAG00000005385	ENSTRUG00000014370	ENSTNIG00000011563	ENSMMOG00000001377	ENSLBEG00000011752	ENSGACG00000009271
Ortholog-2	ENSDARG00000000002	-	-	-	ENSIPUG00000022899	-	ENSPNAG00000023076	ENSELUG00000018310	ENSGMOG00000007116	ENSPMGG00000007763	ENSHCOG00000017571	ENSMALG00000011158	ENSMAMG00000012690	ENSATEG00000015991	ENSSDUG00000013658	ENSSLDG00000017097	ENSSMAG00000011065	ENSCSEG00000002896	ENSACIG00000024050	ENSONIG00000016325	ENSNBRG00000020040	ENSHBUG00000014497	ENSPNYG00000011778	ENSACLG00000011459	ENSMZEG00005020819	ENSAPOG00000013117	ENSAOCG00000011754	ENSAPEG00000020910	ENSSPAG00000010210	ENSORLG00000013452	ENSORLG00020008482	ENSORLG00015011334	ENSOMEG00000000223	ENSFHEG00000002273	ENSCVAG00000002564	ENSPFOG00000007331	ENSPLAG00000009979	ENSPMEG00000019945	ENSPREG00000020628	ENSXMAG00000007110	ENSXCOG00000018021	ENSGAFG00000001569	ENSKMAG00000005417	ENSTRUG00000014296	ENSTNIG00000011564	ENSMMOG00000001388	ENSLBEG00000011775	ENSGACG00000009289
Ortholog-3	ENSDARG00000000018	ENSLOCG00000015960	-	-	ENSIPUG00000014867	ENSAMXG00000001641	ENSPNAG00000020732	ENSELUG00000023275	ENSGMOG00000015580	ENSPMGG00000003553	ENSHCOG00000014279	ENSMALG00000014349	ENSMAMG00000010716	ENSATEG00000016969	ENSSDUG00000004116	ENSSLDG00000022456	ENSSMAG00000000667	ENSCSEG00000009337	ENSACIG00000019608	ENSONIG00000011640	ENSNBRG00000004629	ENSHBUG00000008462	ENSPNYG00000020736	ENSACLG00000024955	ENSMZEG00005007066	ENSAPOG00000008985	ENSAOCG00000002090	ENSAPEG00000004972	ENSSPAG00000000826	ENSORLG00000014451	ENSORLG00020015819	ENSORLG00015014564	ENSOMEG00000008500	ENSFHEG00000020266	ENSCVAG00000011601	ENSPFOG00000003191	ENSPLAG00000022241	ENSPMEG00000001476	ENSPREG00000003899	ENSXMAG00000010946	ENSXCOG00000013560	ENSGAFG00000016080	ENSKMAG00000015415	ENSTRUG00000020457	ENSTNIG00000007587	ENSMMOG00000002196	ENSLBEG00000017438	ENSGACG00000019712
Ortholog-4	ENSDARG00000000019	ENSLOCG00000015962	-	ENSPKIG00000008867	ENSIPUG00000014680	ENSAMXG00000019233	ENSPNAG00000020697	ENSELUG00000023211	ENSGMOG00000002954	ENSPMGG00000003551	ENSHCOG00000014300	ENSMALG00000014421	ENSMAMG00000010695	ENSATEG00000016912	ENSSDUG00000004212	ENSSLDG00000025050	ENSSMAG00000000653	ENSCSEG00000009300	ENSACIG00000019574	ENSONIG00000011642	ENSNBRG00000004594	ENSHBUG00000008390	ENSPNYG00000020704	ENSACLG00000024995	ENSMZEG00005007122	ENSAPOG00000009056	ENSAOCG00000024321	ENSAPEG00000004918	ENSSPAG00000020020	ENSORLG00000014428	ENSORLG00020015856	ENSORLG00015014617	-	ENSFHEG00000020188	ENSCVAG00000011590	ENSPFOG00000003409	ENSPLAG00000022234	ENSPMEG00000001463	ENSPREG00000003962	ENSXMAG00000026254	ENSXCOG00000013567	ENSGAFG00000016088	ENSKMAG00000015353	ENSTRUG00000016093	ENSTNIG00000007586	ENSMMOG00000002201	ENSLBEG00000017361	ENSGACG00000019709
Ortholog-5	ENSDARG00000000068	-	-	-	ENSIPUG00000009831	ENSAMXG00000011672	ENSPNAG00000008743	ENSELUG00000023081	ENSGMOG00000000520	ENSPMGG00000019114	-	ENSMALG00000015729	ENSMAMG00000020295	ENSATEG00000023872	ENSSDUG00000013136	ENSSLDG00000011777	ENSSMAG00000001802	ENSCSEG00000002810	ENSACIG00000023246	ENSONIG00000019510	ENSNBRG00000011902	ENSHBUG00000019717	ENSPNYG00000008889	ENSACLG00000024878	ENSMZEG00005003498	ENSAPOG00000017751	ENSAOCG00000007600	ENSAPEG00000016269	ENSSPAG00000020464	ENSORLG00000012182	ENSORLG00020015737	ENSORLG00015013583	ENSOMEG00000018517	ENSFHEG00000007166	ENSCVAG00000014377	-	ENSPLAG00000020030	-	ENSPREG00000017345	ENSXMAG00000011562	ENSXCOG00000003186	ENSGAFG00000014728	ENSKMAG00000010422	ENSTRUG00000000690	-	ENSMMOG00000000804	ENSLBEG00000027557	ENSGACG00000015228
Ortholog-6	ENSDARG00000000069	ENSLOCG00000013575	ENSSFOG00015011942	ENSPKIG00000005766	-	ENSAMXG00000007721	-	ENSELUG00000009288	ENSGMOG00000011365	ENSPMGG00000007137	ENSHCOG00000017024	-	ENSMAMG00000022122	ENSATEG00000016166	ENSSDUG00000004471	ENSSLDG00000011286	ENSSMAG00000019422	ENSCSEG00000008586	ENSACIG00000003212	-	ENSNBRG00000004999	ENSHBUG00000023591	ENSPNYG00000022084	ENSACLG00000020703	ENSMZEG00005021893	ENSAPOG00000021449	ENSAOCG00000017220	ENSAPEG00000001172	ENSSPAG00000003785	ENSORLG00000027748	ENSORLG00020003445	ENSORLG00015020635	ENSOMEG00000014753	ENSFHEG00000004005	ENSCVAG00000003910	ENSPFOG00000009964	ENSPLAG00000014882	ENSPMEG00000022193	ENSPREG00000016475	ENSXMAG00000000816	ENSXCOG00000006246	ENSGAFG00000009930	ENSKMAG00000005561	ENSTRUG00000023388	-	ENSMMOG00000004862	ENSLBEG00000025941	ENSGACG00000002394
Ortholog-7	ENSDARG00000000086	ENSLOCG00000006667	-	-	ENSIPUG00000020172	ENSAMXG00000012436	ENSPNAG00000004518	ENSELUG00000020734	ENSGMOG00000016822	ENSPMGG00000013840	ENSHCOG00000020398	ENSMALG00000012285	ENSMAMG00000008756	ENSATEG00000017229	ENSSDUG00000014229	ENSSLDG00000011595	ENSSMAG00000001127	ENSCSEG00000018431	ENSACIG00000015522	ENSONIG00000001586	ENSNBRG00000007888	ENSHBUG00000000659	ENSPNYG00000012264	ENSACLG00000000144	ENSMZEG00005027261	ENSAPOG00000021605	ENSAOCG00000011437	ENSAPEG00000010916	ENSSPAG00000022536	-	-	ENSORLG00015013055	ENSOMEG00000016257	ENSFHEG00000012460	ENSCVAG00000000408	ENSPFOG00000004473	ENSPLAG00000003801	ENSPMEG00000012187	ENSPREG00000005192	ENSXMAG00000013547	ENSXCOG00000014105	-	ENSKMAG00000015501	ENSTRUG00000006712	ENSTNIG00000009877	ENSMMOG00000006648	ENSLBEG00000022991	ENSGACG00000011288
Ortholog-8	ENSDARG00000000103	ENSLOCG00000013203	-	-	ENSIPUG00000003617	ENSAMXG00000009783	ENSPNAG00000026444	-	-	-	-	-	-	-	-	-	-	-	-	-	-	-	-	-	-	-	-	-	-	-	-	-	-	-	-	-	-	-	-	ENSXMAG00000006275	-	-	-	-	-	-	-	-
Ortholog-9	ENSDARG00000000142	ENSLOCG00000012351	ENSSFOG00015017982	ENSPKIG00000015300	ENSIPUG00000024890	ENSAMXG00000029260	ENSPNAG00000027589	ENSELUG00000013346	ENSGMOG00000014048	ENSPMGG00000023097	ENSHCOG00000006153	ENSMALG00000006443	ENSMAMG00000005199	ENSATEG00000000743	ENSSDUG00000023564	ENSSLDG00000014069	ENSSMAG00000017307	ENSCSEG00000019975	ENSACIG00000000331	ENSONIG00000013118	ENSNBRG00000010908	ENSHBUG00000012867	ENSPNYG00000009749	ENSACLG00000025698	ENSMZEG00005016290	ENSAPOG00000006844	ENSAOCG00000021498	ENSAPEG00000004155	ENSSPAG00000011817	ENSORLG00000011984	ENSORLG00020008952	ENSORLG00015022731	ENSOMEG00000020361	ENSFHEG00000005343	ENSCVAG00000005282	ENSPFOG00000015185	ENSPLAG00000023593	ENSPMEG00000011291	ENSPREG00000004770	ENSXMAG00000004144	ENSXCOG00000004659	ENSGAFG00000004009	ENSKMAG00000015254	ENSTRUG00000025924	ENSTNIG00000001961	ENSMMOG00000021115	ENSLBEG00000021147	ENSGACG00000017864
Ortholog-10	ENSDARG00000000151	-	ENSSFOG00015005613	-	-	-	-	ENSELUG00000008043	ENSGMOG00000002108	ENSPMGG00000020426	ENSHCOG00000017785	ENSMALG00000010202	ENSMAMG00000017402	ENSATEG00000012062	ENSSDUG00000006951	ENSSLDG00000013953	ENSSMAG00000017730	ENSCSEG00000015710	ENSACIG00000011258	ENSONIG00000006456	ENSNBRG00000013365	ENSHBUG00000009639	ENSPNYG00000019352	ENSACLG00000007247	ENSMZEG00005018835	ENSAPOG00000020876	ENSAOCG00000001207	ENSAPEG00000019490	ENSSPAG00000017419	ENSORLG00000016941	ENSORLG00020020224	ENSORLG00015012619	ENSOMEG00000011291	ENSFHEG00000016382	ENSCVAG00000011840	ENSPFOG00000014136	ENSPLAG00000021459	ENSPMEG00000005383	ENSPREG00000011986	ENSXMAG00000010829	-	ENSGAFG00000005113	ENSKMAG00000013299	ENSTRUG00000005981	ENSTNIG00000011162	ENSMMOG00000010749	ENSLBEG00000008623	ENSGACG00000006540
Ortholog-11	ENSDARG00000000161	-	-	-	-	ENSAMXG00000040080	-	ENSELUG00000007309	ENSGMOG00000018442	ENSPMGG00000000769	-	-	ENSMAMG00000015813	ENSATEG00000003909	ENSSDUG00000012253	ENSSLDG00000025357	ENSSMAG00000009911	ENSCSEG00000002594	-	ENSONIG00000000536	-	-	ENSPNYG00000013957	ENSACLG00000008784	ENSMZEG00005015185	ENSAPOG00000017872	ENSAOCG00000005787	ENSAPEG00000007637	ENSSPAG00000023556	ENSORLG00000016740	ENSORLG00020003225	ENSORLG00015022383	-	ENSFHEG00000008502	-	ENSPFOG00000007008	ENSPLAG00000022342	ENSPMEG00000011007	ENSPREG00000011797	ENSXMAG00000004605	ENSXCOG00000007100	ENSGAFG00000004826	ENSKMAG00000019847	-	ENSTNIG00000016308	ENSMMOG00000015392	ENSLBEG00000008561	ENSGACG00000011256
Ortholog-12	ENSDARG00000000175	-	ENSSFOG00015004898	ENSPKIG00000000447	ENSIPUG00000002425	ENSAMXG00000016026	ENSPNAG00000015444	ENSELUG00000014718	ENSGMOG00000009891	ENSPMGG00000012503	ENSHCOG00000008273	ENSMALG00000001565	ENSMAMG00000001273	ENSATEG00000009523	ENSSDUG00000017308	ENSSLDG00000012140	ENSSMAG00000016195	ENSCSEG00000012699	ENSACIG00000013020	ENSONIG00000006189	ENSNBRG00000009733	ENSHBUG00000013364	ENSPNYG00000022841	ENSACLG00000003504	ENSMZEG00005023068	ENSAPOG00000001456	ENSAOCG00000013104	ENSAPEG00000000431	ENSSPAG00000003890	ENSORLG00000017051	ENSORLG00020019079	ENSORLG00015011429	ENSOMEG00000011894	ENSFHEG00000000790	ENSCVAG00000001105	ENSPFOG00000002017	ENSPLAG00000016752	ENSPMEG00000009244	ENSPREG00000006819	ENSXMAG00000030079	ENSXCOG00000010923	ENSGAFG00000006534	ENSKMAG00000020219	ENSTRUG00000009966	ENSTNIG00000000338	ENSMMOG00000005247	ENSLBEG00000022320	ENSGACG00000005633
Ortholog-13	ENSDARG00000000183	-	-	-	ENSIPUG00000014002	ENSAMXG00000003635	ENSPNAG00000013728	ENSELUG00000017576	-	-	-	-	-	-	-	-	-	-	-	-	-	-	-	-	-	-	-	-	-	-	-	-	-	-	-	-	-	-	-	-	-	-	-	-	-	-	-	-
Ortholog-14	ENSDARG00000000189	-	ENSSFOG00015011758	ENSPKIG00000011030	ENSIPUG00000007475	ENSAMXG00000018856	ENSPNAG00000018992	ENSELUG00000010961	ENSGMOG00000009827	ENSPMGG00000021934	ENSHCOG00000012996	ENSMALG00000007829	ENSMAMG00000012209	ENSATEG00000000463	ENSSDUG00000001640	ENSSLDG00000013092	ENSSMAG00000016948	ENSCSEG00000009442	ENSACIG00000010439	ENSONIG00000006638	ENSNBRG00000014053	ENSHBUG00000015136	ENSPNYG00000012743	ENSACLG00000004639	ENSMZEG00005010721	ENSAPOG00000002062	ENSAOCG00000007829	ENSAPEG00000001667	ENSSPAG00000023487	ENSORLG00000015839	ENSORLG00020015396	ENSORLG00015021961	ENSOMEG00000018360	ENSFHEG00000005482	ENSCVAG00000018933	ENSPFOG00000001841	ENSPLAG00000000289	ENSPMEG00000018655	ENSPREG00000019789	ENSXMAG00000019150	ENSXCOG00000005991	ENSGAFG00000010872	ENSKMAG00000000769	ENSTRUG00000001211	ENSTNIG00000006164	ENSMMOG00000002959	-	ENSGACG00000013572
Ortholog-15	ENSDARG00000000229	ENSLOCG00000012648	ENSSFOG00015016443	ENSPKIG00000001322	ENSIPUG00000017442	ENSAMXG00000008820	ENSPNAG00000010499	ENSELUG00000014250	ENSGMOG00000008053	ENSPMGG00000004011	-	ENSMALG00000018119	ENSMAMG00000023912	ENSATEG00000006267	ENSSDUG00000009156	ENSSLDG00000022672	ENSSMAG00000000376	ENSCSEG00000002254	ENSACIG00000019571	ENSONIG00000018934	ENSNBRG00000006690	ENSHBUG00000002989	ENSPNYG00000007797	ENSACLG00000022492	ENSMZEG00005011018	ENSAPOG00000017867	ENSAOCG00000022250	ENSAPEG00000014785	ENSSPAG00000013418	ENSORLG00000000269	ENSORLG00020008234	ENSORLG00015004434	ENSOMEG00000014954	-	ENSCVAG00000023304	ENSPFOG00000000468	ENSPLAG00000013439	ENSPMEG00000004387	ENSPREG00000004379	ENSXMAG00000001082	ENSXCOG00000003690	ENSGAFG00000021600	ENSKMAG00000021420	ENSTRUG00000008833	ENSTNIG00000014646	ENSMMOG00000021771	ENSLBEG00000013527	ENSGACG00000001056
Ortholog-16	ENSDARG00000000241	ENSLOCG00000008735	-	-	ENSIPUG00000008570	ENSAMXG00000030811	ENSPNAG00000020830	ENSELUG00000013894	ENSGMOG00000002288	ENSPMGG00000000720	ENSHCOG00000002383	ENSMALG00000008488	ENSMAMG00000010516	ENSATEG00000008676	ENSSDUG00000007191	ENSSLDG00000014888	ENSSMAG00000018101	ENSCSEG00000016740	ENSACIG00000005588	ENSONIG00000016828	ENSNBRG00000018434	ENSHBUG00000022927	ENSPNYG00000011792	ENSACLG00000002052	ENSMZEG00005014335	ENSAPOG00000000983	ENSAOCG00000024024	ENSAPEG00000003657	ENSSPAG00000000810	ENSORLG00000015266	ENSORLG00020004462	ENSORLG00015005776	ENSOMEG00000022479	ENSFHEG00000010366	ENSCVAG00000014959	ENSPFOG00000000855	ENSPLAG00000013074	ENSPMEG00000008174	ENSPREG00000006108	ENSXMAG00000029620	ENSXCOG00000009016	ENSGAFG00000010934	ENSKMAG00000016164	ENSTRUG00000010631	ENSTNIG00000017858	ENSMMOG00000019305	ENSLBEG00000027971	ENSGACG00000002715
Ortholog-17	ENSDARG00000000324	ENSLOCG00000002418	-	-	ENSIPUG00000011164	ENSAMXG00000002029	ENSPNAG00000015724	ENSELUG00000004151	ENSGMOG00000012452	ENSPMGG00000015929	ENSHCOG00000000064	ENSMALG00000017251	ENSMAMG00000005688	ENSATEG00000020820	ENSSDUG00000009512	ENSSLDG00000017944	ENSSMAG00000014025	ENSCSEG00000016154	ENSACIG00000008580	ENSONIG00000018547	ENSNBRG00000013054	ENSHBUG00000006761	ENSPNYG00000006757	ENSACLG00000009696	ENSMZEG00005024364	ENSAPOG00000010398	ENSAOCG00000016367	ENSAPEG00000023020	ENSSPAG00000006537	ENSORLG00000025666	-	-	ENSOMEG00000013550	ENSFHEG00000010872	ENSCVAG00000012427	ENSPFOG00000010726	ENSPLAG00000023269	ENSPMEG00000000703	ENSPREG00000011364	ENSXMAG00000000473	ENSXCOG00000018958	ENSGAFG00000020184	ENSKMAG00000020898	ENSTRUG00000022875	ENSTNIG00000014880	ENSMMOG00000020950	ENSLBEG00000015687	ENSGACG00000016788
Ortholog-18	ENSDARG00000000349	ENSLOCG00000005645	-	ENSPKIG00000015569	ENSIPUG00000001133	ENSAMXG00000038229	ENSPNAG00000014300	ENSELUG00000018706	ENSGMOG00000017358	ENSPMGG00000001926	ENSHCOG00000014185	ENSMALG00000015258	ENSMAMG00000012366	ENSATEG00000014937	ENSSDUG00000009628	ENSSLDG00000010739	ENSSMAG00000009852	ENSCSEG00000017145	ENSACIG00000019886	ENSONIG00000002387	ENSNBRG00000011441	ENSHBUG00000004068	ENSPNYG00000010375	ENSACLG00000018413	ENSMZEG00005005410	ENSAPOG00000021099	ENSAOCG00000003573	ENSAPEG00000013640	ENSSPAG00000015942	ENSORLG00000012056	ENSORLG00020020747	ENSORLG00015012614	ENSOMEG00000010381	ENSFHEG00000014297	ENSCVAG00000008000	ENSPFOG00000010433	ENSPLAG00000003735	ENSPMEG00000005640	ENSPREG00000005910	ENSXMAG00000007924	-	ENSGAFG00000015408	ENSKMAG00000004758	ENSTRUG00000014398	ENSTNIG00000003181	ENSMMOG00000019377	ENSLBEG00000002224	ENSGACG00000004879
Ortholog-19	ENSDARG00000000369	-	ENSSFOG00015006261	ENSPKIG00000008081	ENSIPUG00000011296	ENSAMXG00000016794	ENSPNAG00000001576	ENSELUG00000011611	ENSGMOG00000017006	ENSPMGG00000019363	ENSHCOG00000019881	ENSMALG00000016916	ENSMAMG00000000496	ENSATEG00000023234	ENSSDUG00000015151	ENSSLDG00000023199	ENSSMAG00000009449	ENSCSEG00000004668	-	ENSONIG00000017448	ENSNBRG00000016307	ENSHBUG00000007356	ENSPNYG00000015002	ENSACLG00000007465	ENSMZEG00005018323	-	ENSAOCG00000024533	ENSAPEG00000016866	ENSSPAG00000016026	ENSORLG00000018215	ENSORLG00020011001	ENSORLG00015007262	ENSOMEG00000013021	ENSFHEG00000006309	ENSCVAG00000008537	ENSPFOG00000018591	ENSPLAG00000004837	ENSPMEG00000005045	ENSPREG00000016122	ENSXMAG00000005115	ENSXCOG00000016849	ENSGAFG00000006013	ENSKMAG00000006428	ENSTRUG00000007613	ENSTNIG00000015647	ENSMMOG00000019366	-	ENSGACG00000008373
Ortholog-20	ENSDARG00000000370	-	-	-	ENSIPUG00000000668	ENSAMXG00000007530	ENSPNAG00000012018	ENSELUG00000000232	-	ENSPMGG00000008018	ENSHCOG00000021087	ENSMALG00000018940	ENSMAMG00000024034	ENSATEG00000024239	ENSSDUG00000013907	ENSSLDG00000020586	ENSSMAG00000004603	ENSCSEG00000011233	ENSACIG00000002663	ENSONIG00000007147	-	ENSHBUG00000005837	ENSPNYG00000009851	ENSACLG00000017546	ENSMZEG00005027879	ENSAPOG00000023620	ENSAOCG00000013177	ENSAPEG00000015798	ENSSPAG00000020865	ENSORLG00000005279	ENSORLG00020022668	ENSORLG00015006046	ENSOMEG00000014385	ENSFHEG00000005122	ENSCVAG00000022640	ENSPFOG00000017405	ENSPLAG00000017222	ENSPMEG00000008128	ENSPREG00000011453	ENSXMAG00000000815	ENSXCOG00000016224	ENSGAFG00000000176	ENSKMAG00000020157	-	ENSTNIG00000019124	-	ENSLBEG00000011546	ENSGACG00000006462
Ortholog-21	ENSDARG00000000380	ENSLOCG00000012187	ENSSFOG00015003096	ENSPKIG00000019686	ENSIPUG00000001474	ENSAMXG00000010673	ENSPNAG00000024013	ENSELUG00000015021	ENSGMOG00000013630	ENSPMGG00000014300	ENSHCOG00000006357	ENSMALG00000003141	ENSMAMG00000009992	ENSATEG00000007552	ENSSDUG00000006470	ENSSLDG00000007116	ENSSMAG00000006883	ENSCSEG00000012160	ENSACIG00000010282	ENSONIG00000004214	ENSNBRG00000014374	ENSHBUG00000018199	ENSPNYG00000002332	ENSACLG00000018110	-	-	ENSAOCG00000023185	ENSAPEG00000002213	ENSSPAG00000001524	ENSORLG00000023972	ENSORLG00020016961	ENSORLG00015011726	ENSOMEG00000021321	ENSFHEG00000013968	ENSCVAG00000009282	ENSPFOG00000005692	ENSPLAG00000022276	ENSPMEG00000011426	ENSPREG00000007789	ENSXMAG00000019181	ENSXCOG00000015566	ENSGAFG00000017854	ENSKMAG00000002895	-	ENSTNIG00000006320	ENSMMOG00000002551	ENSLBEG00000012336	ENSGACG00000016811
Ortholog-22	ENSDARG00000000394	ENSLOCG00000011587	-	ENSPKIG00000000333	ENSIPUG00000001366	-	ENSPNAG00000024173	ENSELUG00000021848	ENSGMOG00000019031	-	ENSHCOG00000013223	ENSMALG00000001795	ENSMAMG00000013840	ENSATEG00000018516	ENSSDUG00000015369	ENSSLDG00000006040	ENSSMAG00000006049	ENSCSEG00000012682	-	-	-	ENSHBUG00000000095	-	ENSACLG00000015903	ENSMZEG00005003673	ENSAPOG00000004275	-	ENSAPEG00000003791	ENSSPAG00000009608	-	ENSORLG00020009362	ENSORLG00015018551	ENSOMEG00000022287	ENSFHEG00000006055	ENSCVAG00000005337	ENSPFOG00000004352	-	-	ENSPREG00000011852	ENSXMAG00000014107	ENSXCOG00000014447	-	ENSKMAG00000007646	ENSTRUG00000001692	ENSTNIG00000003166	-	ENSLBEG00000018267	ENSGACG00000016326
Ortholog-23	ENSDARG00000000423	ENSLOCG00000014128	ENSSFOG00015017504	ENSPKIG00000016832	ENSIPUG00000018318	ENSAMXG00000006011	ENSPNAG00000015421	ENSELUG00000002710	-	-	-	-	-	-	-	-	-	-	-	-	-	-	-	-	-	-	-	-	-	-	-	-	-	-	-	-	-	-	-	-	-	-	-	-	-	-	-	-
Ortholog-24	ENSDARG00000000442	ENSLOCG00000006236	ENSSFOG00015007237	ENSPKIG00000000830	ENSIPUG00000018377	ENSAMXG00000034037	ENSPNAG00000015334	ENSELUG00000009899	ENSGMOG00000018783	-	ENSHCOG00000008166	ENSMALG00000017872	ENSMAMG00000001253	ENSATEG00000008947	ENSSDUG00000007989	ENSSLDG00000021223	ENSSMAG00000021373	ENSCSEG00000001215	ENSACIG00000005621	ENSONIG00000002939	ENSNBRG00000014577	ENSHBUG00000014733	ENSPNYG00000006065	ENSACLG00000025826	ENSMZEG00005001421	ENSAPOG00000002147	ENSAOCG00000002906	ENSAPEG00000016350	ENSSPAG00000001790	ENSORLG00000006101	ENSORLG00020013962	ENSORLG00015012620	ENSOMEG00000019082	ENSFHEG00000019229	ENSCVAG00000016416	ENSPFOG00000001985	ENSPLAG00000013858	ENSPMEG00000010994	ENSPREG00000022752	ENSXMAG00000023572	ENSXCOG00000000356	ENSGAFG00000013424	ENSKMAG00000002255	ENSTRUG00000025267	ENSTNIG00000009406	ENSMMOG00000017363	ENSLBEG00000002129	ENSGACG00000015530
Ortholog-25	ENSDARG00000000472	ENSLOCG00000011962	ENSSFOG00015001228	ENSPKIG00000009734	ENSIPUG00000024553	ENSAMXG00000009898	ENSPNAG00000002475	ENSELUG00000003086	ENSGMOG00000015596	ENSPMGG00000019868	ENSHCOG00000004719	ENSMALG00000015096	ENSMAMG00000023754	ENSATEG00000001603	ENSSDUG00000007277	ENSSLDG00000018248	ENSSMAG00000019191	ENSCSEG00000014123	ENSACIG00000020463	ENSONIG00000005085	ENSNBRG00000020546	ENSHBUG00000001597	ENSPNYG00000010688	ENSACLG00000000609	ENSMZEG00005027464	ENSAPOG00000011847	ENSAOCG00000003152	ENSAPEG00000003296	ENSSPAG00000019242	ENSORLG00000010556	ENSORLG00020004654	ENSORLG00015001341	ENSOMEG00000001368	ENSFHEG00000017735	ENSCVAG00000019517	ENSPFOG00000005556	ENSPLAG00000022120	ENSPMEG00000002643	ENSPREG00000019761	ENSXMAG00000002652	ENSXCOG00000020264	ENSGAFG00000006995	-	ENSTRUG00000000631	ENSTNIG00000006124	ENSMMOG00000009641	ENSLBEG00000005905	ENSGACG00000011468
Ortholog-26	ENSDARG00000000474	-	ENSSFOG00015022857	ENSPKIG00000011263	-	-	-	ENSELUG00000021412	ENSGMOG00000010682	ENSPMGG00000004271	ENSHCOG00000002539	ENSMALG00000012616	ENSMAMG00000008231	ENSATEG00000023274	ENSSDUG00000014657	ENSSLDG00000003096	ENSSMAG00000005343	ENSCSEG00000000762	ENSACIG00000015061	ENSONIG00000012306	ENSNBRG00000019006	ENSHBUG00000000151	ENSPNYG00000016551	ENSACLG00000008177	ENSMZEG00005027153	ENSAPOG00000019024	ENSAOCG00000023215	ENSAPEG00000004889	ENSSPAG00000023515	ENSORLG00000008327	ENSORLG00020005669	ENSORLG00015021859	ENSOMEG00000015033	ENSFHEG00000005670	ENSCVAG00000015260	ENSPFOG00000002725	ENSPLAG00000001914	ENSPMEG00000017380	ENSPREG00000019893	ENSXMAG00000008174	ENSXCOG00000007411	ENSGAFG00000007471	ENSKMAG00000020388	ENSTRUG00000012124	ENSTNIG00000015035	ENSMMOG00000008772	ENSLBEG00000009090	ENSGACG00000009730
Ortholog-27	ENSDARG00000000476	ENSLOCG00000008805	ENSSFOG00015016975	ENSPKIG00000014918	ENSIPUG00000008368	ENSAMXG00000018711	ENSPNAG00000020538	ENSELUG00000013725	ENSGMOG00000012641	-	ENSHCOG00000009870	ENSMALG00000003589	ENSMAMG00000010717	ENSATEG00000008961	ENSSDUG00000007435	ENSSLDG00000015291	ENSSMAG00000016259	ENSCSEG00000016375	ENSACIG00000004933	ENSONIG00000007164	-	-	ENSPNYG00000012259	ENSACLG00000002781	ENSMZEG00005014474	ENSAPOG00000015492	ENSAOCG00000023860	ENSAPEG00000003991	ENSSPAG00000000562	ENSORLG00000015090	ENSORLG00020004842	ENSORLG00015006198	ENSOMEG00000022030	ENSFHEG00000010760	ENSCVAG00000010271	ENSPFOG00000011839	ENSPLAG00000001909	ENSPMEG00000022520	ENSPREG00000001098	ENSXMAG00000005904	ENSXCOG00000016155	ENSGAFG00000010715	-	ENSTRUG00000012846	ENSTNIG00000015715	ENSMMOG00000019350	ENSLBEG00000028137	ENSGACG00000002634
Ortholog-28	ENSDARG00000000489	ENSLOCG00000015238	ENSSFOG00015005614	ENSPKIG00000019226	ENSIPUG00000019249	ENSAMXG00000000199	ENSPNAG00000021528	ENSELUG00000020389	ENSGMOG00000001621	ENSPMGG00000016067	ENSHCOG00000017004	ENSMALG00000008042	ENSMAMG00000020069	ENSATEG00000018742	ENSSDUG00000005682	ENSSLDG00000003130	ENSSMAG00000012913	ENSCSEG00000002046	ENSACIG00000013582	ENSONIG00000002536	ENSNBRG00000011560	ENSHBUG00000017393	ENSPNYG00000009846	ENSACLG00000001649	ENSMZEG00005007871	ENSAPOG00000012775	ENSAOCG00000000706	ENSAPEG00000005545	ENSSPAG00000009989	ENSORLG00000001026	ENSORLG00020003758	ENSORLG00015012954	ENSOMEG00000014736	ENSFHEG00000017895	ENSCVAG00000005030	-	-	ENSPMEG00000023532	ENSPREG00000012214	ENSXMAG00000013680	ENSXCOG00000016586	ENSGAFG00000000829	ENSKMAG00000020300	ENSTRUG00000010645	ENSTNIG00000015763	ENSMMOG00000004183	ENSLBEG00000028689	ENSGACG00000017435
Ortholog-29	ENSDARG00000000503	ENSLOCG00000002864	ENSSFOG00015019181	ENSPKIG00000006144	ENSIPUG00000012795	ENSAMXG00000036043	ENSPNAG00000022148	ENSELUG00000015482	ENSGMOG00000011458	ENSPMGG00000015933	ENSHCOG00000001916	ENSMALG00000019572	ENSMAMG00000009559	ENSATEG00000016855	ENSSDUG00000015860	ENSSLDG00000012451	-	-	ENSACIG00000001073	ENSONIG00000009317	ENSNBRG00000020281	ENSHBUG00000013050	ENSPNYG00000011863	ENSACLG00000015910	ENSMZEG00005003941	ENSAPOG00000018057	ENSAOCG00000001344	ENSAPEG00000007682	ENSSPAG00000018762	ENSORLG00000020228	-	-	ENSOMEG00000020562	ENSFHEG00000019451	ENSCVAG00000012415	ENSPFOG00000008072	ENSPLAG00000011418	ENSPMEG00000007605	ENSPREG00000012610	ENSXMAG00000018999	ENSXCOG00000001655	ENSGAFG00000000297	ENSKMAG00000014922	ENSTRUG00000002245	-	ENSMMOG00000012742	ENSLBEG00000020161	ENSGACG00000014700
Ortholog-30	ENSDARG00000000516	ENSLOCG00000008769	ENSSFOG00015017103	-	ENSIPUG00000008494	-	ENSPNAG00000020711	ENSELUG00000013809	-	-	-	-	-	-	-	-	-	-	-	-	-	-	-	-	-	-	-	-	-	-	-	-	-	-	-	-	-	-	-	-	-	-	-	-	-	-	-	-
Ortholog-31	ENSDARG00000000529	ENSLOCG00000010040	-	ENSPKIG00000020235	ENSIPUG00000015454	-	ENSPNAG00000005176	ENSELUG00000016770	ENSGMOG00000011479	ENSPMGG00000005078	-	ENSMALG00000012557	-	ENSATEG00000013323	ENSSDUG00000003408	ENSSLDG00000000716	ENSSMAG00000017433	ENSCSEG00000010129	-	ENSONIG00000016044	-	ENSHBUG00000022699	ENSPNYG00000011783	ENSACLG00000006606	ENSMZEG00005002475	ENSAPOG00000021889	ENSAOCG00000013389	ENSAPEG00000024160	ENSSPAG00000007851	ENSORLG00000017815	ENSORLG00020000477	-	ENSOMEG00000006906	-	ENSCVAG00000016272	ENSPFOG00000004011	ENSPLAG00000007027	ENSPMEG00000023791	ENSPREG00000001791	ENSXMAG00000004394	-	ENSGAFG00000000548	ENSKMAG00000017688	ENSTRUG00000022251	-	ENSMMOG00000020067	ENSLBEG00000020600	ENSGACG00000003967
Ortholog-32	ENSDARG00000000540	ENSLOCG00000008747	ENSSFOG00015007722	ENSPKIG00000009369	ENSIPUG00000008541	ENSAMXG00000035139	ENSPNAG00000020734	ENSELUG00000013854	ENSGMOG00000002309	ENSPMGG00000003764	ENSHCOG00000017413	ENSMALG00000008382	ENSMAMG00000010507	ENSATEG00000008572	ENSSDUG00000007165	ENSSLDG00000014851	ENSSMAG00000018175	ENSCSEG00000016765	ENSACIG00000005548	ENSONIG00000016829	ENSNBRG00000018455	ENSHBUG00000022898	ENSPNYG00000011819	ENSACLG00000002117	ENSMZEG00005014348	ENSAPOG00000015780	ENSAOCG00000024043	ENSAPEG00000003614	ENSSPAG00000000846	ENSORLG00000015281	ENSORLG00020004433	ENSORLG00015000162	ENSOMEG00000000595	ENSFHEG00000010318	ENSCVAG00000015044	ENSPFOG00000000939	ENSPLAG00000013037	ENSPMEG00000008117	ENSPREG00000006146	ENSXMAG00000005802	ENSXCOG00000015376	ENSGAFG00000010955	ENSKMAG00000016232	ENSTRUG00000010575	ENSTNIG00000017857	ENSMMOG00000019309	ENSLBEG00000027951	ENSGACG00000002724
Ortholog-33	ENSDARG00000000542	ENSLOCG00000006285	ENSSFOG00015010126	ENSPKIG00000007792	ENSIPUG00000023774	ENSAMXG00000030823	ENSPNAG00000005342	ENSELUG00000014666	ENSGMOG00000007847	ENSPMGG00000015801	ENSHCOG00000019208	ENSMALG00000018805	ENSMAMG00000015151	ENSATEG00000003558	ENSSDUG00000012042	ENSSLDG00000021923	ENSSMAG00000002137	ENSCSEG00000014999	ENSACIG00000014316	ENSONIG00000004288	ENSNBRG00000012453	ENSHBUG00000019436	ENSPNYG00000006646	ENSACLG00000009808	ENSMZEG00005002587	ENSAPOG00000024487	ENSAOCG00000011900	ENSAPEG00000011172	ENSSPAG00000011607	ENSORLG00000020453	ENSORLG00020009038	ENSORLG00015005658	ENSOMEG00000015036	ENSFHEG00000011295	ENSCVAG00000009933	ENSPFOG00000008552	ENSPLAG00000015011	ENSPMEG00000002313	ENSPREG00000014838	ENSXMAG00000011584	ENSXCOG00000014409	ENSGAFG00000015960	ENSKMAG00000015502	ENSTRUG00000007723	ENSTNIG00000004094	ENSMMOG00000005626	-	ENSGACG00000007408
Ortholog-34	ENSDARG00000000551	ENSLOCG00000016041	ENSSFOG00015001340	-	ENSIPUG00000020541	ENSAMXG00000003595	ENSPNAG00000013905	ENSELUG00000012991	ENSGMOG00000009941	ENSPMGG00000007621	ENSHCOG00000007093	ENSMALG00000019348	ENSMAMG00000010434	ENSATEG00000008668	ENSSDUG00000017597	ENSSLDG00000019426	ENSSMAG00000015890	ENSCSEG00000000884	ENSACIG00000011034	ENSONIG00000002942	ENSNBRG00000012369	ENSHBUG00000019865	ENSPNYG00000007039	ENSACLG00000014962	ENSMZEG00005018175	ENSAPOG00000005172	ENSAOCG00000009981	ENSAPEG00000007270	ENSSPAG00000008528	ENSORLG00000020273	ENSORLG00020020052	ENSORLG00015008098	ENSOMEG00000004835	ENSFHEG00000018816	ENSCVAG00000016917	ENSPFOG00000018981	ENSPLAG00000019349	ENSPMEG00000006525	ENSPREG00000010052	ENSXMAG00000007315	ENSXCOG00000006658	ENSGAFG00000003484	ENSKMAG00000017885	ENSTRUG00000005673	ENSTNIG00000009883	ENSMMOG00000007490	ENSLBEG00000005485	ENSGACG00000003961
Ortholog-35	ENSDARG00000000567	-	ENSSFOG00015023584	ENSPKIG00000022247	ENSIPUG00000015878	ENSAMXG00000033158	ENSPNAG00000001003	ENSELUG00000016133	ENSGMOG00000008854	ENSPMGG00000013562	ENSHCOG00000004100	ENSMALG00000008698	ENSMAMG00000022024	ENSATEG00000023310	ENSSDUG00000022438	ENSSLDG00000023716	ENSSMAG00000011167	ENSCSEG00000010253	ENSACIG00000008230	ENSONIG00000000839	ENSNBRG00000003529	ENSHBUG00000007749	ENSPNYG00000013174	ENSACLG00000000130	ENSMZEG00005022997	ENSAPOG00000003324	ENSAOCG00000006474	ENSAPEG00000001948	ENSSPAG00000005314	ENSORLG00000002799	ENSORLG00020010565	ENSORLG00015003444	ENSOMEG00000000555	ENSFHEG00000011573	ENSCVAG00000020550	ENSPFOG00000008024	ENSPLAG00000002138	ENSPMEG00000024402	ENSPREG00000009566	ENSXMAG00000008317	ENSXCOG00000017467	ENSGAFG00000002976	ENSKMAG00000010686	ENSTRUG00000016619	ENSTNIG00000016430	ENSMMOG00000020942	ENSLBEG00000007210	ENSGACG00000009536
Ortholog-36	ENSDARG00000000568	ENSLOCG00000005568	ENSSFOG00015003353	ENSPKIG00000017796	ENSIPUG00000016633	ENSAMXG00000017724	ENSPNAG00000006933	ENSELUG00000017856	ENSGMOG00000008706	ENSPMGG00000014803	ENSHCOG00000001070	ENSMALG00000011379	ENSMAMG00000019802	ENSATEG00000001436	ENSSDUG00000005638	ENSSLDG00000018316	ENSSMAG00000010645	ENSCSEG00000005649	ENSACIG00000014191	ENSONIG00000004771	ENSNBRG00000010592	ENSHBUG00000005404	ENSPNYG00000016397	ENSACLG00000022818	ENSMZEG00005006297	ENSAPOG00000014502	ENSAOCG00000009747	ENSAPEG00000006602	ENSSPAG00000016395	ENSORLG00000005084	ENSORLG00020002928	ENSORLG00015020605	ENSOMEG00000012322	ENSFHEG00000001961	ENSCVAG00000017084	ENSPFOG00000001842	ENSPLAG00000023559	ENSPMEG00000005455	ENSPREG00000009061	ENSXMAG00000012869	ENSXCOG00000009675	ENSGAFG00000001887	ENSKMAG00000002974	ENSTRUG00000017827	ENSTNIG00000004352	ENSMMOG00000000327	ENSLBEG00000018604	ENSGACG00000012588
Ortholog-37	ENSDARG00000000588	ENSLOCG00000004513	ENSSFOG00015021643	ENSPKIG00000016990	ENSIPUG00000011582	ENSAMXG00000041471	ENSPNAG00000027581	ENSELUG00000003291	ENSGMOG00000007311	ENSPMGG00000023253	ENSHCOG00000008893	ENSMALG00000013242	ENSMAMG00000001895	ENSATEG00000024066	ENSSDUG00000002087	ENSSLDG00000014178	ENSSMAG00000020882	ENSCSEG00000021514	ENSACIG00000013473	ENSONIG00000016716	ENSNBRG00000006263	ENSHBUG00000005348	ENSPNYG00000002853	ENSACLG00000023511	ENSMZEG00005026481	ENSAPOG00000022685	ENSAOCG00000022158	ENSAPEG00000022955	ENSSPAG00000019810	ENSORLG00000015291	ENSORLG00020010924	ENSORLG00015004901	ENSOMEG00000021697	ENSFHEG00000006049	ENSCVAG00000009941	ENSPFOG00000009269	ENSPLAG00000023706	ENSPMEG00000001434	ENSPREG00000000685	ENSXMAG00000011711	ENSXCOG00000014406	-	ENSKMAG00000006007	ENSTRUG00000015485	ENSTNIG00000012517	ENSMMOG00000017325	ENSLBEG00000016065	ENSGACG00000010800
Ortholog-38	ENSDARG00000000606	ENSLOCG00000012784	ENSSFOG00015008240	ENSPKIG00000012334	-	ENSAMXG00000033559	ENSPNAG00000011473	-	ENSGMOG00000002741	-	ENSHCOG00000014593	ENSMALG00000000919	ENSMAMG00000007197	ENSATEG00000022565	ENSSDUG00000001097	ENSSLDG00000007126	-	ENSCSEG00000011087	-	-	ENSNBRG00000017181	ENSHBUG00000001420	-	-	-	ENSAPOG00000015001	ENSAOCG00000024433	ENSAPEG00000016267	ENSSPAG00000010756	-	-	-	-	-	-	ENSPFOG00000022997	-	-	-	-	-	-	-	-	-	-	-	ENSGACG00000018400
Ortholog-39	ENSDARG00000000631	-	-	-	ENSIPUG00000000860	ENSAMXG00000010885	ENSPNAG00000007077	ENSELUG00000005149	ENSGMOG00000012617	ENSPMGG00000012822	ENSHCOG00000018430	ENSMALG00000012985	ENSMAMG00000013766	ENSATEG00000012178	ENSSDUG00000010750	ENSSLDG00000021858	ENSSMAG00000004821	ENSCSEG00000018962	ENSACIG00000015056	ENSONIG00000004426	ENSNBRG00000014547	ENSHBUG00000018046	ENSPNYG00000005464	ENSACLG00000007832	ENSMZEG00005001562	ENSAPOG00000001379	ENSAOCG00000017124	ENSAPEG00000008973	ENSSPAG00000018790	ENSORLG00000020845	ENSORLG00020007265	ENSORLG00015004481	-	ENSFHEG00000009074	ENSCVAG00000008457	ENSPFOG00000006586	ENSPLAG00000011947	ENSPMEG00000012192	ENSPREG00000016007	ENSXMAG00000001932	-	ENSGAFG00000018277	ENSKMAG00000017779	ENSTRUG00000005419	ENSTNIG00000007568	ENSMMOG00000005493	ENSLBEG00000025764	ENSGACG00000007798
Ortholog-40	ENSDARG00000000651	ENSLOCG00000008781	ENSSFOG00015017023	ENSPKIG00000014986	ENSIPUG00000008474	ENSAMXG00000018686	ENSPNAG00000006649	ENSELUG00000013776	ENSGMOG00000012648	ENSPMGG00000022896	ENSHCOG00000009927	ENSMALG00000003674	ENSMAMG00000010694	ENSATEG00000008881	ENSSDUG00000007391	ENSSLDG00000015220	ENSSMAG00000016314	ENSCSEG00000016416	ENSACIG00000006320	ENSONIG00000016808	ENSNBRG00000018198	ENSHBUG00000023523	ENSPNYG00000011500	ENSACLG00000001841	ENSMZEG00005014198	ENSAPOG00000015554	ENSAOCG00000023901	ENSAPEG00000003890	ENSSPAG00000000627	ENSORLG00000015117	ENSORLG00020004808	ENSORLG00015006138	ENSOMEG00000022115	ENSFHEG00000010667	ENSCVAG00000021528	ENSPFOG00000008089	-	ENSPMEG00000022572	ENSPREG00000001167	-	ENSXCOG00000016153	ENSGAFG00000010805	ENSKMAG00000003933	ENSTRUG00000012680	ENSTNIG00000015718	ENSMMOG00000019354	ENSLBEG00000028176	ENSGACG00000002648
Ortholog-41	ENSDARG00000000656	-	-	ENSPKIG00000019363	ENSIPUG00000021600	ENSAMXG00000014090	ENSPNAG00000010735	-	ENSGMOG00000005664	ENSPMGG00000010540	ENSHCOG00000001707	ENSMALG00000005451	ENSMAMG00000014286	ENSATEG00000020815	ENSSDUG00000022921	ENSSLDG00000012411	ENSSMAG00000016444	-	-	ENSONIG00000020043	-	-	ENSPNYG00000011803	ENSACLG00000019881	ENSMZEG00005023957	-	ENSAOCG00000000185	ENSAPEG00000014578	ENSSPAG00000016695	ENSORLG00000006646	ENSORLG00020010346	ENSORLG00015022463	-	ENSFHEG00000011307	-	ENSPFOG00000002976	ENSPLAG00000015625	ENSPMEG00000002873	-	ENSXMAG00000014611	ENSXCOG00000014157	-	ENSKMAG00000021464	ENSTRUG00000024699	ENSTNIG00000018181	-	-	-
Ortholog-42	ENSDARG00000000666	ENSLOCG00000001535	-	-	-	-	-	ENSELUG00000020293	ENSGMOG00000012577	ENSPMGG00000010483	ENSHCOG00000003718	-	ENSMAMG00000016762	ENSATEG00000009041	ENSSDUG00000006678	ENSSLDG00000005568	ENSSMAG00000019902	ENSCSEG00000004269	ENSACIG00000022188	ENSONIG00000014249	ENSNBRG00000005245	ENSHBUG00000001575	ENSPNYG00000015174	ENSACLG00000002559	ENSMZEG00005022193	ENSAPOG00000005841	ENSAOCG00000015444	ENSAPEG00000006720	ENSSPAG00000020196	ENSORLG00000012285	ENSORLG00020010907	ENSORLG00015014293	ENSOMEG00000011510	ENSFHEG00000012710	ENSCVAG00000018271	ENSPFOG00000015732	ENSPLAG00000021403	ENSPMEG00000006287	ENSPREG00000008617	ENSXMAG00000011470	ENSXCOG00000018815	ENSGAFG00000021237	-	ENSTRUG00000022540	-	ENSMMOG00000019834	-	ENSGACG00000002929
Ortholog-43	ENSDARG00000000690	-	-	-	ENSIPUG00000004223	ENSAMXG00000035460	ENSPNAG00000007538	ENSELUG00000016367	ENSGMOG00000001154	ENSPMGG00000011063	ENSHCOG00000003711	ENSMALG00000019899	ENSMAMG00000010506	ENSATEG00000019060	ENSSDUG00000008524	ENSSLDG00000002287	ENSSMAG00000018946	-	ENSACIG00000005125	ENSONIG00000002511	ENSNBRG00000008552	ENSHBUG00000022019	ENSPNYG00000005577	ENSACLG00000001356	ENSMZEG00005006813	ENSAPOG00000002737	ENSAOCG00000001710	ENSAPEG00000020414	ENSSPAG00000004721	ENSORLG00000006044	ENSORLG00020011522	ENSORLG00015003464	ENSOMEG00000020972	ENSFHEG00000005205	ENSCVAG00000013521	ENSPFOG00000013060	ENSPLAG00000003291	ENSPMEG00000024312	ENSPREG00000014767	ENSXMAG00000027150	ENSXCOG00000006193	ENSGAFG00000001272	ENSKMAG00000017391	ENSTRUG00000004219	ENSTNIG00000015138	ENSMMOG00000000706	ENSLBEG00000019945	ENSGACG00000007830
Ortholog-44	ENSDARG00000000729	ENSLOCG00000000498	ENSSFOG00015009918	ENSPKIG00000019957	ENSIPUG00000005459	ENSAMXG00000014180	ENSPNAG00000010609	-	-	ENSPMGG00000024058	ENSHCOG00000001684	ENSMALG00000009160	ENSMAMG00000014117	ENSATEG00000000045	ENSSDUG00000008117	ENSSLDG00000019350	ENSSMAG00000017448	ENSCSEG00000019174	ENSACIG00000006527	ENSONIG00000008401	ENSNBRG00000019025	-	ENSPNYG00000019339	-	ENSMZEG00005025963	-	ENSAOCG00000002069	ENSAPEG00000014704	ENSSPAG00000020760	ENSORLG00000006837	ENSORLG00020010751	ENSORLG00015022809	ENSOMEG00000001067	ENSFHEG00000000247	ENSCVAG00000001258	ENSPFOG00000001776	ENSPLAG00000009344	ENSPMEG00000013523	-	ENSXMAG00000007090	-	ENSGAFG00000019373	ENSKMAG00000021552	ENSTRUG00000022353	-	ENSMMOG00000013518	-	ENSGACG00000001844
Ortholog-45	ENSDARG00000000730	ENSLOCG00000012488	-	ENSPKIG00000004830	-	ENSAMXG00000002330	ENSPNAG00000012213	ENSELUG00000002406	ENSGMOG00000014653	ENSPMGG00000010227	ENSHCOG00000017840	-	ENSMAMG00000023629	ENSATEG00000011540	ENSSDUG00000017029	ENSSLDG00000024738	ENSSMAG00000020801	-	ENSACIG00000016350	ENSONIG00000004216	ENSNBRG00000016451	ENSHBUG00000022446	ENSPNYG00000013819	ENSACLG00000010928	ENSMZEG00005015991	ENSAPOG00000018136	ENSAOCG00000010964	ENSAPEG00000013024	ENSSPAG00000017938	ENSORLG00000020091	ENSORLG00020011360	ENSORLG00015007628	ENSOMEG00000006935	ENSFHEG00000014526	ENSCVAG00000009821	ENSPFOG00000017791	ENSPLAG00000010543	ENSPMEG00000003569	ENSPREG00000002693	ENSXMAG00000015360	ENSXCOG00000008130	ENSGAFG00000010176	ENSKMAG00000007782	-	ENSTNIG00000014724	ENSMMOG00000021670	ENSLBEG00000000806	ENSGACG00000001437
Ortholog-46	ENSDARG00000000747	ENSLOCG00000004108	ENSSFOG00015023406	ENSPKIG00000000360	ENSIPUG00000023772	ENSAMXG00000014916	ENSPNAG00000006606	ENSELUG00000005620	-	ENSPMGG00000007017	-	ENSMALG00000022235	ENSMAMG00000012158	ENSATEG00000019746	ENSSDUG00000017764	-	ENSSMAG00000016033	ENSCSEG00000002829	ENSACIG00000020476	ENSONIG00000013793	ENSNBRG00000016212	ENSHBUG00000008117	ENSPNYG00000015396	ENSACLG00000023935	ENSMZEG00005021330	ENSAPOG00000021703	-	-	ENSSPAG00000016801	-	-	-	ENSOMEG00000019591	ENSFHEG00000001732	ENSCVAG00000019927	ENSPFOG00000000342	ENSPLAG00000002366	ENSPMEG00000020924	ENSPREG00000020123	ENSXMAG00000007328	ENSXCOG00000007914	ENSGAFG00000000991	-	ENSTRUG00000015304	ENSTNIG00000006712	-	ENSLBEG00000021353	ENSGACG00000009092
Ortholog-47	ENSDARG00000000760	ENSLOCG00000004344	ENSSFOG00015017217	ENSPKIG00000017314	ENSIPUG00000020651	ENSAMXG00000029807	ENSPNAG00000014006	ENSELUG00000009616	-	ENSPMGG00000022977	ENSHCOG00000016500	ENSMALG00000015761	ENSMAMG00000004650	ENSATEG00000022191	ENSSDUG00000023095	ENSSLDG00000016184	ENSSMAG00000004851	ENSCSEG00000008464	ENSACIG00000012529	ENSONIG00000009602	ENSNBRG00000011163	ENSHBUG00000022463	ENSPNYG00000010453	ENSACLG00000006376	ENSMZEG00005004026	ENSAPOG00000003762	ENSAOCG00000003492	-	ENSSPAG00000007133	ENSORLG00000009201	ENSORLG00020000016	ENSORLG00015005670	ENSOMEG00000002249	ENSFHEG00000005253	ENSCVAG00000003969	ENSPFOG00000007294	ENSPLAG00000019518	ENSPMEG00000005117	ENSPREG00000021692	ENSXMAG00000025488	ENSXCOG00000012027	ENSGAFG00000008584	ENSKMAG00000018352	ENSTRUG00000013935	ENSTNIG00000016538	ENSMMOG00000011029	ENSLBEG00000013996	-
Ortholog-48	ENSDARG00000000767	ENSLOCG00000006249	ENSSFOG00015007221	ENSPKIG00000000872	ENSIPUG00000018350	ENSAMXG00000041741	ENSPNAG00000015374	ENSELUG00000009875	ENSGMOG00000018771	ENSPMGG00000009830	ENSHCOG00000008154	ENSMALG00000017853	ENSMAMG00000001331	ENSATEG00000009000	ENSSDUG00000007962	ENSSLDG00000021251	ENSSMAG00000021372	ENSCSEG00000001226	ENSACIG00000005594	ENSONIG00000002940	ENSNBRG00000014587	ENSHBUG00000014739	ENSPNYG00000006043	ENSACLG00000025796	ENSMZEG00005001412	ENSAPOG00000002132	ENSAOCG00000002902	ENSAPEG00000016392	ENSSPAG00000001838	ENSORLG00000006090	ENSORLG00020013984	ENSORLG00015012640	ENSOMEG00000018984	ENSFHEG00000019224	ENSCVAG00000016404	-	-	ENSPMEG00000011014	ENSPREG00000022733	-	ENSXCOG00000000386	ENSGAFG00000013417	ENSKMAG00000002213	ENSTRUG00000019770	ENSTNIG00000009407	ENSMMOG00000017372	ENSLBEG00000002152	ENSGACG00000015525
Ortholog-49	ENSDARG00000000779	ENSLOCG00000009663	ENSSFOG00015014709	ENSPKIG00000019355	ENSIPUG00000017592	ENSAMXG00000038055	ENSPNAG00000018968	ENSELUG00000004003	ENSGMOG00000006205	ENSPMGG00000013615	ENSHCOG00000021210	ENSMALG00000018293	-	-	ENSSDUG00000011167	ENSSLDG00000004444	ENSSMAG00000001472	ENSCSEG00000011230	-	ENSONIG00000001862	ENSNBRG00000022555	ENSHBUG00000016430	ENSPNYG00000013788	ENSACLG00000017070	ENSMZEG00005004486	ENSAPOG00000004890	-	ENSAPEG00000013158	ENSSPAG00000005313	ENSORLG00000010536	ENSORLG00020001217	ENSORLG00015020747	ENSOMEG00000019697	ENSFHEG00000004922	ENSCVAG00000007054	ENSPFOG00000018476	ENSPLAG00000003632	ENSPMEG00000020177	ENSPREG00000003386	ENSXMAG00000029757	ENSXCOG00000004810	ENSGAFG00000007168	ENSKMAG00000008868	ENSTRUG00000011884	-	-	-	ENSGACG00000012926
Ortholog-50	ENSDARG00000000796	ENSLOCG00000004504	ENSSFOG00015021617	ENSPKIG00000017017	ENSIPUG00000011564	ENSAMXG00000011156	ENSPNAG00000027571	ENSELUG00000003265	ENSGMOG00000007300	ENSPMGG00000023246	ENSHCOG00000009917	ENSMALG00000013266	ENSMAMG00000001869	ENSATEG00000024062	ENSSDUG00000002059	ENSSLDG00000014139	ENSSMAG00000020885	ENSCSEG00000021518	ENSACIG00000013428	ENSONIG00000016717	ENSNBRG00000006325	ENSHBUG00000005341	ENSPNYG00000002835	ENSACLG00000023528	ENSMZEG00005026480	ENSAPOG00000022705	ENSAOCG00000022187	ENSAPEG00000022933	ENSSPAG00000019834	ENSORLG00000015279	ENSORLG00020010958	ENSORLG00015004935	ENSOMEG00000021720	ENSFHEG00000006045	ENSCVAG00000009953	ENSPFOG00000009208	ENSPLAG00000009053	ENSPMEG00000001439	ENSPREG00000000694	ENSXMAG00000011694	ENSXCOG00000014403	ENSGAFG00000020741	ENSKMAG00000006019	ENSTRUG00000015503	ENSTNIG00000012516	ENSMMOG00000017329	ENSLBEG00000016018	ENSGACG00000010788
Ortholog-51	ENSDARG00000000804	ENSLOCG00000002613	ENSSFOG00015017954	ENSPKIG00000023173	ENSIPUG00000024892	ENSAMXG00000041828	ENSPNAG00000027662	ENSELUG00000013400	ENSGMOG00000016891	ENSPMGG00000023105	ENSHCOG00000006128	ENSMALG00000006339	ENSMAMG00000005165	ENSATEG00000000772	ENSSDUG00000023575	ENSSLDG00000013990	ENSSMAG00000017146	ENSCSEG00000020010	ENSACIG00000000433	ENSONIG00000013115	ENSNBRG00000010943	ENSHBUG00000000368	ENSPNYG00000009623	ENSACLG00000025728	ENSMZEG00005016261	ENSAPOG00000006917	ENSAOCG00000020524	ENSAPEG00000004697	ENSSPAG00000022801	ENSORLG00000012038	ENSORLG00020008906	ENSORLG00015022692	ENSOMEG00000020192	ENSFHEG00000005305	ENSCVAG00000005257	ENSPFOG00000012523	ENSPLAG00000015740	ENSPMEG00000009772	ENSPREG00000001087	ENSXMAG00000004159	ENSXCOG00000005103	ENSGAFG00000003939	ENSKMAG00000015365	ENSTRUG00000003254	ENSTNIG00000000060	ENSMMOG00000021120	ENSLBEG00000021247	ENSGACG00000018236
Ortholog-52	ENSDARG00000000830	ENSLOCG00000003226	ENSSFOG00015018557	ENSPKIG00000006217	ENSIPUG00000002779	ENSAMXG00000010555	ENSPNAG00000028302	ENSELUG00000009307	ENSGMOG00000013872	-	ENSHCOG00000004377	ENSMALG00000001301	ENSMAMG00000010100	ENSATEG00000016136	ENSSDUG00000001531	ENSSLDG00000012809	ENSSMAG00000013475	ENSCSEG00000011703	ENSACIG00000022499	ENSONIG00000020010	ENSNBRG00000023223	ENSHBUG00000005605	ENSPNYG00000019107	ENSACLG00000011423	ENSMZEG00005004824	ENSAPOG00000021309	ENSAOCG00000016882	ENSAPEG00000007494	ENSSPAG00000001863	ENSORLG00000007472	ENSORLG00020011589	ENSORLG00015009951	ENSOMEG00000016635	ENSFHEG00000001887	ENSCVAG00000001665	ENSPFOG00000014534	ENSPLAG00000018502	ENSPMEG00000017594	ENSPREG00000018528	ENSXMAG00000019050	ENSXCOG00000002347	ENSGAFG00000015797	ENSKMAG00000012955	ENSTRUG00000014963	ENSTNIG00000012813	ENSMMOG00000002086	ENSLBEG00000014633	ENSGACG00000008442
Ortholog-53	ENSDARG00000000837	-	ENSSFOG00015017714	ENSPKIG00000004006	-	ENSAMXG00000011891	ENSPNAG00000025507	ENSELUG00000018211	-	-	-	ENSMALG00000001454	ENSMAMG00000002728	ENSATEG00000007350	ENSSDUG00000004082	ENSSLDG00000009560	ENSSMAG00000000012	-	ENSACIG00000020491	ENSONIG00000019151	ENSNBRG00000016290	ENSHBUG00000021094	ENSPNYG00000002081	ENSACLG00000003794	-	ENSAPOG00000008335	ENSAOCG00000009565	ENSAPEG00000007655	-	-	-	-	-	ENSFHEG00000015056	ENSCVAG00000019672	ENSPFOG00000005899	ENSPLAG00000009719	ENSPMEG00000011532	ENSPREG00000010712	-	-	ENSGAFG00000000052	ENSKMAG00000000455	-	-	ENSMMOG00000021090	ENSLBEG00000024207	-
Ortholog-54	ENSDARG00000000853	ENSLOCG00000012699	ENSSFOG00015016334	ENSPKIG00000001791	ENSIPUG00000017586	ENSAMXG00000008766	ENSPNAG00000027412	ENSELUG00000014139	ENSGMOG00000008071	ENSPMGG00000004000	ENSHCOG00000005443	ENSMALG00000018207	ENSMAMG00000023907	ENSATEG00000006409	ENSSDUG00000009037	ENSSLDG00000022836	ENSSMAG00000000349	ENSCSEG00000002200	ENSACIG00000019471	ENSONIG00000018928	ENSNBRG00000006512	ENSHBUG00000002803	ENSPNYG00000007939	ENSACLG00000022318	ENSMZEG00005011100	-	ENSAOCG00000022400	ENSAPEG00000014545	ENSSPAG00000013308	ENSORLG00000000219	ENSORLG00020008445	ENSORLG00015004606	ENSOMEG00000015138	ENSFHEG00000005088	ENSCVAG00000023164	ENSPFOG00000002175	ENSPLAG00000013697	ENSPMEG00000004675	ENSPREG00000004489	ENSXMAG00000001003	ENSXCOG00000003675	ENSGAFG00000021593	ENSKMAG00000021461	ENSTRUG00000009348	ENSTNIG00000014651	ENSMMOG00000021765	ENSLBEG00000013682	ENSGACG00000001063
Ortholog-55	ENSDARG00000000857	-	ENSSFOG00015023518	ENSPKIG00000008112	-	-	-	ENSELUG00000011666	-	-	-	-	-	-	-	-	-	-	-	-	-	-	-	-	-	-	-	-	-	-	-	-	-	-	-	-	-	-	-	-	-	-	-	-	-	-	-	-
Ortholog-56	ENSDARG00000000861	ENSLOCG00000010133	-	-	ENSIPUG00000004763	ENSAMXG00000018369	ENSPNAG00000019524	ENSELUG00000009059	ENSGMOG00000006464	ENSPMGG00000013419	ENSHCOG00000015612	ENSMALG00000006743	ENSMAMG00000010469	ENSATEG00000000909	ENSSDUG00000010268	ENSSLDG00000024090	ENSSMAG00000016403	ENSCSEG00000019685	ENSACIG00000021725	ENSONIG00000006252	ENSNBRG00000012941	ENSHBUG00000015025	ENSPNYG00000002638	ENSACLG00000004557	-	ENSAPOG00000001663	-	ENSAPEG00000011753	ENSSPAG00000012063	ENSORLG00000012302	ENSORLG00020007242	ENSORLG00015007688	ENSOMEG00000001582	ENSFHEG00000019982	ENSCVAG00000009360	ENSPFOG00000019196	ENSPLAG00000010846	ENSPMEG00000021303	ENSPREG00000005702	ENSXMAG00000001864	ENSXCOG00000012351	ENSGAFG00000021041	ENSKMAG00000016813	ENSTRUG00000005856	ENSTNIG00000013674	ENSMMOG00000004224	ENSLBEG00000012249	ENSGACG00000004725
Ortholog-57	ENSDARG00000000887	-	-	-	ENSIPUG00000011498	ENSAMXG00000038346	ENSPNAG00000005165	-	-	-	-	-	-	-	-	-	-	-	-	-	-	-	-	-	-	-	-	-	-	-	-	-	-	-	-	-	-	-	-	-	-	-	-	-	-	-	-	-
Ortholog-58	ENSDARG00000000906	ENSLOCG00000011789	ENSSFOG00015021609	ENSPKIG00000009409	ENSIPUG00000003129	-	ENSPNAG00000008959	ENSELUG00000007940	ENSGMOG00000000392	ENSPMGG00000011787	ENSHCOG00000000161	ENSMALG00000011268	ENSMAMG00000013360	ENSATEG00000005895	ENSSDUG00000001074	ENSSLDG00000014966	ENSSMAG00000020291	ENSCSEG00000004771	ENSACIG00000016113	ENSONIG00000002967	ENSNBRG00000016244	ENSHBUG00000017527	ENSPNYG00000015241	ENSACLG00000003584	ENSMZEG00005014142	ENSAPOG00000017825	ENSAOCG00000003894	ENSAPEG00000010559	ENSSPAG00000012740	ENSORLG00000007660	ENSORLG00020015269	ENSORLG00015021360	ENSOMEG00000020980	ENSFHEG00000015227	ENSCVAG00000012131	ENSPFOG00000003684	ENSPLAG00000015340	ENSPMEG00000001454	ENSPREG00000001278	ENSXMAG00000013908	-	ENSGAFG00000005583	ENSKMAG00000014915	ENSTRUG00000015267	ENSTNIG00000018427	ENSMMOG00000001646	ENSLBEG00000009365	ENSGACG00000008317
Ortholog-59	ENSDARG00000000935	ENSLOCG00000011578	ENSSFOG00015003052	ENSPKIG00000022222	ENSIPUG00000004291	ENSAMXG00000031804	ENSPNAG00000011973	ENSELUG00000023290	ENSGMOG00000014314	ENSPMGG00000021574	ENSHCOG00000020255	ENSMALG00000011501	ENSMAMG00000001390	ENSATEG00000004212	ENSSDUG00000012373	ENSSLDG00000001990	ENSSMAG00000003871	ENSCSEG00000020209	ENSACIG00000019830	ENSONIG00000019608	ENSNBRG00000014087	ENSHBUG00000005306	ENSPNYG00000006566	ENSACLG00000022043	ENSMZEG00005005872	ENSAPOG00000014185	ENSAOCG00000010919	ENSAPEG00000020318	ENSSPAG00000011660	ENSORLG00000028573	-	-	ENSOMEG00000009977	ENSFHEG00000017609	ENSCVAG00000010568	ENSPFOG00000018477	ENSPLAG00000017785	ENSPMEG00000023360	ENSPREG00000019108	ENSXMAG00000012562	ENSXCOG00000002654	ENSGAFG00000001015	ENSKMAG00000002218	ENSTRUG00000007192	ENSTNIG00000011516	ENSMMOG00000004874	ENSLBEG00000023956	ENSGACG00000005102
Ortholog-60	ENSDARG00000000943	ENSLOCG00000005084	-	ENSPKIG00000005997	ENSIPUG00000011056	-	ENSPNAG00000001495	ENSELUG00000022900	ENSGMOG00000017199	ENSPMGG00000011906	ENSHCOG00000012775	ENSMALG00000009626	ENSMAMG00000020999	ENSATEG00000007300	ENSSDUG00000009319	ENSSLDG00000025180	ENSSMAG00000000591	-	ENSACIG00000019314	ENSONIG00000011875	ENSNBRG00000021900	ENSHBUG00000019753	ENSPNYG00000018169	ENSACLG00000026209	ENSMZEG00005017989	ENSAPOG00000005871	ENSAOCG00000020255	ENSAPEG00000006809	ENSSPAG00000009693	ENSORLG00000003586	ENSORLG00020020560	ENSORLG00015018984	ENSOMEG00000002920	ENSFHEG00000013855	ENSCVAG00000000247	ENSPFOG00000011430	ENSPLAG00000024007	ENSPMEG00000008287	ENSPREG00000013164	ENSXMAG00000013980	ENSXCOG00000020551	ENSGAFG00000018767	ENSKMAG00000004842	-	-	ENSMMOG00000004484	ENSLBEG00000010290	ENSGACG00000013980
Ortholog-61	ENSDARG00000000966	ENSLOCG00000006023	ENSSFOG00015003639	ENSPKIG00000022565	ENSIPUG00000004773	ENSAMXG00000019886	ENSPNAG00000022525	ENSELUG00000022053	ENSGMOG00000006952	ENSPMGG00000022873	ENSHCOG00000013734	ENSMALG00000018960	-	ENSATEG00000019049	ENSSDUG00000022796	ENSSLDG00000014519	ENSSMAG00000002444	-	ENSACIG00000019995	ENSONIG00000010992	ENSNBRG00000009390	ENSHBUG00000000409	ENSPNYG00000020255	ENSACLG00000015909	ENSMZEG00005007801	ENSAPOG00000003977	ENSAOCG00000010409	ENSAPEG00000008444	ENSSPAG00000015547	ENSORLG00000014008	ENSORLG00020001839	ENSORLG00015015330	ENSOMEG00000016229	ENSFHEG00000001295	ENSCVAG00000014653	ENSPFOG00000017565	ENSPLAG00000012871	ENSPMEG00000020747	ENSPREG00000000939	ENSXMAG00000000053	ENSXCOG00000015356	ENSGAFG00000004677	ENSKMAG00000019788	ENSTRUG00000012176	-	ENSMMOG00000001629	ENSLBEG00000025120	ENSGACG00000012350
Ortholog-62	ENSDARG00000001015	ENSLOCG00000007968	ENSSFOG00015023839	ENSPKIG00000012153	-	ENSAMXG00000035967	ENSPNAG00000010552	ENSELUG00000020479	-	ENSPMGG00000002902	ENSHCOG00000001659	ENSMALG00000009233	ENSMAMG00000014051	ENSATEG00000000165	ENSSDUG00000010249	ENSSLDG00000017138	ENSSMAG00000017501	ENSCSEG00000019134	ENSACIG00000023513	ENSONIG00000004947	ENSNBRG00000018927	ENSHBUG00000009319	ENSPNYG00000019270	-	ENSMZEG00005025974	-	ENSAOCG00000008769	ENSAPEG00000014757	ENSSPAG00000009256	ENSORLG00000006888	ENSORLG00020010866	ENSORLG00015000861	ENSOMEG00000001063	ENSFHEG00000010742	ENSCVAG00000000607	ENSPFOG00000001513	ENSPLAG00000009475	ENSPMEG00000019030	ENSPREG00000007875	ENSXMAG00000016787	ENSXCOG00000013504	ENSGAFG00000019375	ENSKMAG00000021584	ENSTRUG00000004550	-	ENSMMOG00000013506	ENSLBEG00000014070	ENSGACG00000001879
Ortholog-63	ENSDARG00000001057	ENSLOCG00000012661	ENSSFOG00015016401	ENSPKIG00000001265	ENSIPUG00000017509	ENSAMXG00000008799	ENSPNAG00000010533	ENSELUG00000014214	ENSGMOG00000008061	ENSPMGG00000004006	ENSHCOG00000005390	ENSMALG00000018147	ENSMAMG00000023910	ENSATEG00000006316	ENSSDUG00000009127	ENSSLDG00000022707	ENSSMAG00000000371	ENSCSEG00000002246	ENSACIG00000019537	ENSONIG00000018932	ENSNBRG00000006639	ENSHBUG00000002896	ENSPNYG00000007839	ENSACLG00000022434	ENSMZEG00005011046	ENSAPOG00000017917	ENSAOCG00000001625	ENSAPEG00000014739	ENSSPAG00000013378	ENSORLG00000000248	ENSORLG00020008275	ENSORLG00015004475	ENSOMEG00000015003	ENSFHEG00000005147	ENSCVAG00000023275	ENSPFOG00000000406	ENSPLAG00000013506	ENSPMEG00000004461	ENSPREG00000004437	ENSXMAG00000001060	ENSXCOG00000003684	ENSGAFG00000021598	ENSKMAG00000021439	ENSTRUG00000008963	ENSTNIG00000014648	ENSMMOG00000021768	-	ENSGACG00000001059
Ortholog-64	ENSDARG00000001127	-	-	-	ENSIPUG00000022336	ENSAMXG00000032650	ENSPNAG00000007737	-	-	-	-	-	-	-	-	-	-	-	-	-	-	-	-	-	-	-	-	-	-	-	-	-	-	-	-	-	-	-	-	-	-	-	-	-	-	-	-	-
Ortholog-65	ENSDARG00000001129	ENSLOCG00000008544	ENSSFOG00015010804	ENSPKIG00000019962	ENSIPUG00000005080	ENSAMXG00000010730	ENSPNAG00000001012	ENSELUG00000024317	ENSGMOG00000006057	ENSPMGG00000010210	ENSHCOG00000015738	ENSMALG00000009445	ENSMAMG00000016806	ENSATEG00000014048	ENSSDUG00000021652	ENSSLDG00000012087	ENSSMAG00000015520	ENSCSEG00000017078	ENSACIG00000000890	ENSONIG00000010424	ENSNBRG00000022306	ENSHBUG00000018941	ENSPNYG00000017939	ENSACLG00000007920	ENSMZEG00005016989	ENSAPOG00000020381	ENSAOCG00000023381	ENSAPEG00000022809	ENSSPAG00000017128	ENSORLG00000011022	ENSORLG00020021795	ENSORLG00015019667	ENSOMEG00000018679	ENSFHEG00000016839	ENSCVAG00000020035	ENSPFOG00000008531	ENSPLAG00000008539	ENSPMEG00000014284	ENSPREG00000012120	ENSXMAG00000015721	ENSXCOG00000009353	ENSGAFG00000010728	ENSKMAG00000001429	ENSTRUG00000006156	ENSTNIG00000005441	ENSMMOG00000018531	ENSLBEG00000008928	ENSGACG00000020134
Ortholog-66	ENSDARG00000001154	-	-	ENSPKIG00000022540	ENSIPUG00000004325	ENSAMXG00000000393	ENSPNAG00000000287	ENSELUG00000020149	ENSGMOG00000006756	ENSPMGG00000009080	ENSHCOG00000014172	ENSMALG00000019327	ENSMAMG00000005227	ENSATEG00000019740	ENSSDUG00000022660	ENSSLDG00000013859	ENSSMAG00000002869	ENSCSEG00000016017	ENSACIG00000022560	ENSONIG00000010961	ENSNBRG00000008964	ENSHBUG00000014202	ENSPNYG00000019814	ENSACLG00000014685	ENSMZEG00005008410	ENSAPOG00000004260	ENSAOCG00000000802	ENSAPEG00000009100	ENSSPAG00000013508	-	ENSORLG00020002174	ENSORLG00015015759	ENSOMEG00000015714	ENSFHEG00000001406	ENSCVAG00000013107	ENSPFOG00000017077	ENSPLAG00000007132	ENSPMEG00000002973	ENSPREG00000001865	ENSXMAG00000000092	-	ENSGAFG00000004364	ENSKMAG00000020108	ENSTRUG00000011315	ENSTNIG00000004518	ENSMMOG00000001836	ENSLBEG00000024382	ENSGACG00000012233
Ortholog-67	ENSDARG00000001162	-	-	-	-	ENSAMXG00000010682	ENSPNAG00000024218	ENSELUG00000022000	ENSGMOG00000019046	-	-	-	ENSMAMG00000013806	ENSATEG00000018501	ENSSDUG00000015514	ENSSLDG00000006075	ENSSMAG00000006069	ENSCSEG00000012656	-	ENSONIG00000004400	-	ENSHBUG00000004043	ENSPNYG00000015889	ENSACLG00000016125	ENSMZEG00005003796	-	-	-	-	ENSORLG00000023325	ENSORLG00020009274	ENSORLG00015018491	ENSOMEG00000022255	ENSFHEG00000006033	ENSCVAG00000005349	ENSPFOG00000004307	ENSPLAG00000005812	-	ENSPREG00000011875	ENSXMAG00000022920	-	ENSGAFG00000019164	ENSKMAG00000007525	-	-	-	ENSLBEG00000018361	-
Ortholog-68	ENSDARG00000001169	-	ENSSFOG00015018731	ENSPKIG00000020097	-	ENSAMXG00000032734	ENSPNAG00000011157	ENSELUG00000000840	ENSGMOG00000004151	ENSPMGG00000011048	-	ENSMALG00000006976	ENSMAMG00000014386	ENSATEG00000020634	ENSSDUG00000022852	ENSSLDG00000012287	ENSSMAG00000016082	-	ENSACIG00000014220	ENSONIG00000020036	ENSNBRG00000021387	-	ENSPNYG00000012178	ENSACLG00000019789	ENSMZEG00005023954	ENSAPOG00000011310	ENSAOCG00000004792	ENSAPEG00000014330	ENSSPAG00000022660	ENSORLG00000006546	ENSORLG00020007515	ENSORLG00015020310	ENSOMEG00000016888	ENSFHEG00000011697	ENSCVAG00000008475	ENSPFOG00000003296	ENSPLAG00000010360	ENSPMEG00000000798	ENSPREG00000004683	ENSXMAG00000014560	ENSXCOG00000014226	ENSGAFG00000019369	ENSKMAG00000021426	ENSTRUG00000005061	ENSTNIG00000018178	ENSMMOG00000010232	-	ENSGACG00000001856
Ortholog-69	ENSDARG00000001210	ENSLOCG00000006362	ENSSFOG00015007017	ENSPKIG00000000982	ENSIPUG00000018296	ENSAMXG00000006020	ENSPNAG00000015437	ENSELUG00000023739	ENSGMOG00000005413	ENSPMGG00000021134	ENSHCOG00000018772	ENSMALG00000014284	ENSMAMG00000014587	ENSATEG00000020759	ENSSDUG00000014885	ENSSLDG00000007817	ENSSMAG00000009335	ENSCSEG00000012473	ENSACIG00000020818	ENSONIG00000005827	ENSNBRG00000019420	ENSHBUG00000008563	ENSPNYG00000024234	ENSACLG00000012213	ENSMZEG00005013884	ENSAPOG00000006364	ENSAOCG00000017520	ENSAPEG00000000098	ENSSPAG00000018334	ENSORLG00000029047	ENSORLG00020001342	ENSORLG00015002263	ENSOMEG00000005952	ENSFHEG00000022006	ENSCVAG00000019971	ENSPFOG00000003772	ENSPLAG00000018559	ENSPMEG00000011125	ENSPREG00000004287	ENSXMAG00000000016	ENSXCOG00000013963	ENSGAFG00000013246	ENSKMAG00000002666	ENSTRUG00000024091	ENSTNIG00000009589	ENSMMOG00000002407	ENSLBEG00000025886	-
Ortholog-70	ENSDARG00000001220	ENSLOCG00000006053	ENSSFOG00015006249	ENSPKIG00000006265	ENSIPUG00000022438	ENSAMXG00000016952	-	ENSELUG00000011796	ENSGMOG00000011689	-	-	ENSMALG00000003466	ENSMAMG00000017566	ENSATEG00000007297	ENSSDUG00000008189	ENSSLDG00000018939	ENSSMAG00000002420	ENSCSEG00000006175	ENSACIG00000021282	ENSONIG00000006728	ENSNBRG00000002384	ENSHBUG00000007750	ENSPNYG00000012686	ENSACLG00000026909	-	ENSAPOG00000007372	ENSAOCG00000024661	ENSAPEG00000004870	ENSSPAG00000006583	-	-	-	ENSOMEG00000013296	-	-	ENSPFOG00000009394	ENSPLAG00000020572	ENSPMEG00000010068	-	-	-	-	ENSKMAG00000002978	ENSTRUG00000010000	ENSTNIG00000014997	ENSMMOG00000019776	-	ENSGACG00000001746
Ortholog-71	ENSDARG00000001234	-	ENSSFOG00015017368	ENSPKIG00000015576	ENSIPUG00000018374	ENSAMXG00000006652	ENSPNAG00000002779	ENSELUG00000013174	ENSGMOG00000007432	ENSPMGG00000004323	ENSHCOG00000011469	ENSMALG00000020571	ENSMAMG00000001726	ENSATEG00000001939	ENSSDUG00000003970	ENSSLDG00000013179	ENSSMAG00000007591	ENSCSEG00000014269	ENSACIG00000016408	ENSONIG00000003805	ENSNBRG00000022917	-	-	-	ENSMZEG00005005237	ENSAPOG00000012396	ENSAOCG00000010879	ENSAPEG00000009236	ENSSPAG00000018913	ENSORLG00000011632	ENSORLG00020012428	ENSORLG00015013654	ENSOMEG00000005306	ENSFHEG00000022921	ENSCVAG00000019482	ENSPFOG00000012699	ENSPLAG00000018553	ENSPMEG00000005964	ENSPREG00000003833	ENSXMAG00000007980	ENSXCOG00000003724	ENSGAFG00000019299	ENSKMAG00000006380	ENSTRUG00000013185	ENSTNIG00000004822	ENSMMOG00000020486	ENSLBEG00000019582	ENSGACG00000000819
Ortholog-72	ENSDARG00000001241	-	ENSSFOG00015019619	ENSPKIG00000012204	ENSIPUG00000004660	ENSAMXG00000041030	ENSPNAG00000019415	ENSELUG00000006507	ENSGMOG00000006392	ENSPMGG00000013444	ENSHCOG00000015541	ENSMALG00000006797	ENSMAMG00000010394	ENSATEG00000001730	ENSSDUG00000009935	ENSSLDG00000024011	ENSSMAG00000016381	ENSCSEG00000019887	ENSACIG00000021705	ENSONIG00000006247	ENSNBRG00000013047	ENSHBUG00000015118	ENSPNYG00000002556	ENSACLG00000004462	ENSMZEG00005018515	ENSAPOG00000001713	ENSAOCG00000005395	ENSAPEG00000011923	ENSSPAG00000012144	ENSORLG00000012279	ENSORLG00020007333	ENSORLG00015007718	ENSOMEG00000001643	ENSFHEG00000020046	ENSCVAG00000009386	ENSPFOG00000019217	ENSPLAG00000010754	ENSPMEG00000000838	ENSPREG00000005440	ENSXMAG00000001862	ENSXCOG00000012355	ENSGAFG00000021040	ENSKMAG00000016745	ENSTRUG00000005420	ENSTNIG00000013675	ENSMMOG00000004217	ENSLBEG00000012505	ENSGACG00000004717
Ortholog-73	ENSDARG00000001244	-	ENSSFOG00015024011	ENSPKIG00000008252	ENSIPUG00000016845	-	ENSPNAG00000024898	ENSELUG00000003385	ENSGMOG00000019099	-	ENSHCOG00000012829	-	ENSMAMG00000010305	ENSATEG00000007659	ENSSDUG00000012967	ENSSLDG00000012771	-	ENSCSEG00000000122	-	ENSONIG00000008206	-	ENSHBUG00000020364	-	-	-	ENSAPOG00000001170	ENSAOCG00000021757	ENSAPEG00000018964	ENSSPAG00000009507	-	-	ENSORLG00015014743	ENSOMEG00000014110	-	-	-	-	ENSPMEG00000002603	ENSPREG00000002652	ENSXMAG00000018863	ENSXCOG00000011828	-	-	ENSTRUG00000002519	ENSTNIG00000016909	-	ENSLBEG00000013936	ENSGACG00000007266
Ortholog-74	ENSDARG00000001249	ENSLOCG00000001907	-	-	ENSIPUG00000020218	ENSAMXG00000005832	ENSPNAG00000006700	ENSELUG00000022082	ENSGMOG00000016075	ENSPMGG00000008269	ENSHCOG00000003873	ENSMALG00000015418	ENSMAMG00000015424	ENSATEG00000006177	ENSSDUG00000007795	ENSSLDG00000021330	ENSSMAG00000008128	ENSCSEG00000004544	ENSACIG00000019051	ENSONIG00000001378	ENSNBRG00000014093	ENSHBUG00000019867	ENSPNYG00000001378	ENSACLG00000013756	ENSMZEG00005002774	ENSAPOG00000004335	ENSAOCG00000012619	ENSAPEG00000000782	ENSSPAG00000011090	-	-	ENSORLG00015021575	ENSOMEG00000003141	ENSFHEG00000020761	ENSCVAG00000013076	ENSPFOG00000018369	ENSPLAG00000020866	ENSPMEG00000008504	ENSPREG00000006831	ENSXMAG00000001994	ENSXCOG00000015257	ENSGAFG00000017702	ENSKMAG00000008357	ENSTRUG00000007881	ENSTNIG00000013055	ENSMMOG00000003790	ENSLBEG00000007328	ENSGACG00000016695
Ortholog-75	ENSDARG00000001259	ENSLOCG00000006569	ENSSFOG00015004270	ENSPKIG00000004250	ENSIPUG00000022360	ENSAMXG00000034460	ENSPNAG00000000435	ENSELUG00000020981	ENSGMOG00000018569	ENSPMGG00000010833	ENSHCOG00000019375	ENSMALG00000006490	ENSMAMG00000003216	ENSATEG00000012349	ENSSDUG00000020211	ENSSLDG00000021565	ENSSMAG00000012516	ENSCSEG00000006235	ENSACIG00000011994	ENSONIG00000008289	ENSNBRG00000013160	ENSHBUG00000010884	ENSPNYG00000019730	ENSACLG00000010804	ENSMZEG00005002177	ENSAPOG00000013529	ENSAOCG00000007888	ENSAPEG00000023349	ENSSPAG00000022899	ENSORLG00000005747	ENSORLG00020010440	ENSORLG00015003376	ENSOMEG00000016710	ENSFHEG00000011748	ENSCVAG00000004814	ENSPFOG00000019641	ENSPLAG00000009310	ENSPMEG00000022983	ENSPREG00000014212	ENSXMAG00000021692	-	ENSGAFG00000000594	ENSKMAG00000021490	ENSTRUG00000012108	ENSTNIG00000013683	ENSMMOG00000012968	ENSLBEG00000017105	ENSGACG00000005909
Ortholog-76	ENSDARG00000001303	-	-	ENSPKIG00000019279	-	ENSAMXG00000014118	ENSPNAG00000010671	ENSELUG00000001578	ENSGMOG00000005704	-	-	-	ENSMAMG00000014225	ENSATEG00000020862	ENSSDUG00000022932	ENSSLDG00000012460	ENSSMAG00000017264	ENSCSEG00000019199	-	ENSONIG00000020048	-	-	ENSPNYG00000011734	-	ENSMZEG00005023960	-	ENSAOCG00000004464	ENSAPEG00000014612	ENSSPAG00000016903	ENSORLG00000006783	-	ENSORLG00015022619	-	ENSFHEG00000011266	-	ENSPFOG00000002515	-	ENSPMEG00000002882	-	ENSXMAG00000014653	ENSXCOG00000011088	-	ENSKMAG00000021487	-	ENSTNIG00000018184	ENSMMOG00000004067	-	-
Ortholog-77	ENSDARG00000001313	ENSLOCG00000009691	ENSSFOG00015014745	ENSPKIG00000019286	ENSIPUG00000017787	ENSAMXG00000008189	ENSPNAG00000003565	ENSELUG00000004136	ENSGMOG00000006176	ENSPMGG00000013515	ENSHCOG00000021216	ENSMALG00000018342	ENSMAMG00000000019	ENSATEG00000015553	ENSSDUG00000010993	ENSSLDG00000021004	ENSSMAG00000002958	ENSCSEG00000011272	ENSACIG00000022389	ENSONIG00000001857	ENSNBRG00000022590	ENSHBUG00000016168	ENSPNYG00000013844	ENSACLG00000017147	ENSMZEG00005004527	ENSAPOG00000004932	ENSAOCG00000020864	ENSAPEG00000013279	ENSSPAG00000005396	ENSORLG00000010482	ENSORLG00020001235	ENSORLG00015020823	ENSOMEG00000019733	ENSFHEG00000018119	ENSCVAG00000007007	ENSPFOG00000018499	ENSPLAG00000000532	ENSPMEG00000020085	ENSPREG00000003497	ENSXMAG00000021115	ENSXCOG00000005440	ENSGAFG00000007202	ENSKMAG00000008931	ENSTRUG00000011727	ENSTNIG00000002608	ENSMMOG00000013307	ENSLBEG00000020092	ENSGACG00000012915
Ortholog-78	ENSDARG00000001354	-	ENSSFOG00015022900	ENSPKIG00000004779	ENSIPUG00000017959	ENSAMXG00000002364	ENSPNAG00000016597	ENSELUG00000002414	ENSGMOG00000000571	-	-	ENSMALG00000021350	ENSMAMG00000023626	ENSATEG00000011564	ENSSDUG00000017092	ENSSLDG00000024762	-	ENSCSEG00000001079	ENSACIG00000016308	ENSONIG00000004210	ENSNBRG00000016737	ENSHBUG00000022489	ENSPNYG00000013897	ENSACLG00000010967	ENSMZEG00005015949	-	-	ENSAPEG00000012976	-	ENSORLG00000023153	ENSORLG00020011397	ENSORLG00015008096	ENSOMEG00000007010	ENSFHEG00000014474	ENSCVAG00000009796	ENSPFOG00000017541	ENSPLAG00000010581	ENSPMEG00000003587	ENSPREG00000002732	ENSXMAG00000015285	ENSXCOG00000008743	ENSGAFG00000010199	ENSKMAG00000007753	-	ENSTNIG00000014725	-	-	-
Ortholog-79	ENSDARG00000001414	-	-	-	ENSIPUG00000004941	ENSAMXG00000040393	ENSPNAG00000016819	ENSELUG00000000700	ENSGMOG00000015459	ENSPMGG00000020197	ENSHCOG00000004664	ENSMALG00000007880	ENSMAMG00000009351	ENSATEG00000005182	ENSSDUG00000012092	ENSSLDG00000016290	ENSSMAG00000001909	ENSCSEG00000014305	ENSACIG00000023507	ENSONIG00000015130	ENSNBRG00000020791	ENSHBUG00000017717	ENSPNYG00000010077	ENSACLG00000021565	ENSMZEG00005021310	ENSAPOG00000011167	ENSAOCG00000009027	ENSAPEG00000016136	ENSSPAG00000019829	ENSORLG00000008458	ENSORLG00020000075	ENSORLG00015017629	ENSOMEG00000005933	ENSFHEG00000004731	ENSCVAG00000002480	ENSPFOG00000019209	ENSPLAG00000019624	ENSPMEG00000002779	ENSPREG00000006337	ENSXMAG00000009271	-	ENSGAFG00000002121	ENSKMAG00000015682	ENSTRUG00000007374	ENSTNIG00000019232	ENSMMOG00000008130	ENSLBEG00000011425	ENSGACG00000013219
Ortholog-80	ENSDARG00000001431	-	-	-	ENSIPUG00000008891	ENSAMXG00000021492	ENSPNAG00000011909	-	ENSGMOG00000009617	ENSPMGG00000013053	ENSHCOG00000012609	ENSMALG00000015395	ENSMAMG00000014306	ENSATEG00000003073	ENSSDUG00000007995	ENSSLDG00000006492	ENSSMAG00000004446	ENSCSEG00000000345	ENSACIG00000000398	ENSONIG00000013037	ENSNBRG00000002956	ENSHBUG00000016884	ENSPNYG00000023603	ENSACLG00000014436	ENSMZEG00005020827	ENSAPOG00000021689	ENSAOCG00000009024	ENSAPEG00000003098	ENSSPAG00000004192	ENSORLG00000008067	ENSORLG00020005529	ENSORLG00015022662	ENSOMEG00000017089	ENSFHEG00000021252	ENSCVAG00000013761	ENSPFOG00000021803	ENSPLAG00000001408	ENSPMEG00000012999	ENSPREG00000002956	ENSXMAG00000008394	ENSXCOG00000008964	ENSGAFG00000001860	ENSKMAG00000020367	ENSTRUG00000005731	ENSTNIG00000006845	ENSMMOG00000012915	ENSLBEG00000027897	ENSGACG00000019023
Ortholog-81	ENSDARG00000001437	ENSLOCG00000003724	ENSSFOG00015016582	ENSPKIG00000010233	ENSIPUG00000020722	ENSAMXG00000024783	ENSPNAG00000019452	ENSELUG00000007325	ENSGMOG00000001236	ENSPMGG00000023366	ENSHCOG00000013892	ENSMALG00000016705	ENSMAMG00000014471	ENSATEG00000021916	ENSSDUG00000001856	ENSSLDG00000016318	ENSSMAG00000003837	ENSCSEG00000004852	ENSACIG00000008313	ENSONIG00000017963	ENSNBRG00000004836	ENSHBUG00000015568	ENSPNYG00000021349	ENSACLG00000001668	ENSMZEG00005022032	ENSAPOG00000017419	ENSAOCG00000007360	ENSAPEG00000014516	ENSSPAG00000006101	ENSORLG00000019077	-	ENSORLG00015015283	ENSOMEG00000022993	-	-	ENSPFOG00000017722	ENSPLAG00000006430	ENSPMEG00000021558	ENSPREG00000009148	ENSXMAG00000012748	ENSXCOG00000002657	ENSGAFG00000013183	ENSKMAG00000013201	-	ENSTNIG00000003275	ENSMMOG00000017692	ENSLBEG00000014921	ENSGACG00000012574
Ortholog-82	ENSDARG00000001442	ENSLOCG00000015182	ENSSFOG00015004558	ENSPKIG00000018256	ENSIPUG00000022377	ENSAMXG00000000100	ENSPNAG00000019050	ENSELUG00000003107	ENSGMOG00000004160	ENSPMGG00000017834	ENSHCOG00000004548	ENSMALG00000010385	ENSMAMG00000020819	ENSATEG00000016075	ENSSDUG00000019133	-	ENSSMAG00000015577	ENSCSEG00000004977	ENSACIG00000010968	ENSONIG00000002757	ENSNBRG00000022473	ENSHBUG00000014481	ENSPNYG00000013194	ENSACLG00000019523	ENSMZEG00005005912	ENSAPOG00000005902	ENSAOCG00000005506	ENSAPEG00000007828	ENSSPAG00000005766	ENSORLG00000001806	ENSORLG00020000976	ENSORLG00015010236	ENSOMEG00000017462	ENSFHEG00000016178	ENSCVAG00000001640	ENSPFOG00000011714	ENSPLAG00000016484	ENSPMEG00000014079	ENSPREG00000009614	ENSXMAG00000013289	ENSXCOG00000015810	ENSGAFG00000019875	ENSKMAG00000002382	ENSTRUG00000008894	ENSTNIG00000016833	ENSMMOG00000001968	ENSLBEG00000008873	ENSGACG00000017174
Ortholog-83	ENSDARG00000001447	-	-	-	ENSIPUG00000005974	ENSAMXG00000042200	-	ENSELUG00000004748	ENSGMOG00000011775	ENSPMGG00000009181	ENSHCOG00000004663	ENSMALG00000007247	ENSMAMG00000001523	ENSATEG00000021429	ENSSDUG00000008766	ENSSLDG00000020062	ENSSMAG00000009361	ENSCSEG00000010173	ENSACIG00000019163	ENSONIG00000018601	ENSNBRG00000005696	ENSHBUG00000014369	ENSPNYG00000020438	ENSACLG00000012580	ENSMZEG00005009748	ENSAPOG00000016257	ENSAOCG00000024723	ENSAPEG00000002889	ENSSPAG00000003606	ENSORLG00000010703	ENSORLG00020010099	ENSORLG00015004902	ENSOMEG00000010029	ENSFHEG00000015788	ENSCVAG00000007984	ENSPFOG00000007859	ENSPLAG00000008742	ENSPMEG00000013704	ENSPREG00000005356	ENSXMAG00000019201	ENSXCOG00000007560	ENSGAFG00000011684	ENSKMAG00000005229	ENSTRUG00000011602	ENSTNIG00000006940	ENSMMOG00000017127	ENSLBEG00000010066	ENSGACG00000016152
Ortholog-84	ENSDARG00000001452	-	ENSSFOG00015017256	-	ENSIPUG00000020673	ENSAMXG00000003629	ENSPNAG00000014023	-	-	-	-	-	-	-	-	-	-	-	-	-	-	-	-	-	-	-	-	-	-	-	-	-	-	-	-	-	-	-	-	-	-	-	-	-	-	-	-	-
Ortholog-85	ENSDARG00000001463	ENSLOCG00000002446	ENSSFOG00015005399	-	ENSIPUG00000016811	ENSAMXG00000030423	ENSPNAG00000024809	ENSELUG00000003348	ENSGMOG00000019089	ENSPMGG00000009043	-	ENSMALG00000010839	ENSMAMG00000010262	ENSATEG00000007602	ENSSDUG00000012947	ENSSLDG00000012814	ENSSMAG00000009271	ENSCSEG00000000123	ENSACIG00000023390	ENSONIG00000008202	ENSNBRG00000010876	ENSHBUG00000020348	ENSPNYG00000005096	ENSACLG00000019747	ENSMZEG00005006315	ENSAPOG00000001169	ENSAOCG00000021724	ENSAPEG00000018982	ENSSPAG00000009488	ENSORLG00000017505	ENSORLG00020018443	ENSORLG00015014761	ENSOMEG00000014155	ENSFHEG00000007389	ENSCVAG00000000503	-	-	-	ENSPREG00000002587	ENSXMAG00000018894	-	ENSGAFG00000019430	ENSKMAG00000013792	ENSTRUG00000003921	-	ENSMMOG00000002388	ENSLBEG00000013859	ENSGACG00000007260
Ortholog-86	ENSDARG00000001498	ENSLOCG00000013427	ENSSFOG00015001828	ENSPKIG00000000481	ENSIPUG00000019451	ENSAMXG00000009045	ENSPNAG00000022308	ENSELUG00000001494	ENSGMOG00000003134	ENSPMGG00000003926	ENSHCOG00000003822	ENSMALG00000014089	ENSMAMG00000006775	ENSATEG00000008510	ENSSDUG00000009365	ENSSLDG00000023996	ENSSMAG00000009479	ENSCSEG00000014680	ENSACIG00000012394	ENSONIG00000018210	ENSNBRG00000023467	ENSHBUG00000004728	ENSPNYG00000000665	ENSACLG00000023934	ENSMZEG00005008137	ENSAPOG00000016103	ENSAOCG00000006822	ENSAPEG00000004678	ENSSPAG00000001917	ENSORLG00000026407	ENSORLG00020021847	ENSORLG00015020987	ENSOMEG00000003668	ENSFHEG00000005784	ENSCVAG00000012253	ENSPFOG00000018142	ENSPLAG00000020957	ENSPMEG00000021952	ENSPREG00000013030	ENSXMAG00000013728	ENSXCOG00000003631	ENSGAFG00000012840	ENSKMAG00000004481	ENSTRUG00000020484	ENSTNIG00000010095	ENSMMOG00000001011	ENSLBEG00000009887	ENSGACG00000003929
Ortholog-87	ENSDARG00000001549	-	-	-	ENSIPUG00000020163	ENSAMXG00000015260	ENSPNAG00000020813	ENSELUG00000022482	ENSGMOG00000001962	ENSPMGG00000000245	ENSHCOG00000010295	ENSMALG00000009172	ENSMAMG00000005903	ENSATEG00000015786	ENSSDUG00000021469	ENSSLDG00000018541	ENSSMAG00000014894	ENSCSEG00000005494	ENSACIG00000000727	ENSONIG00000008666	ENSNBRG00000011729	ENSHBUG00000019358	ENSPNYG00000007887	ENSACLG00000009553	ENSMZEG00005005039	ENSAPOG00000015875	ENSAOCG00000012654	ENSAPEG00000022033	ENSSPAG00000000481	ENSORLG00000017474	ENSORLG00020021189	ENSORLG00015015260	ENSOMEG00000004413	ENSFHEG00000005193	ENSCVAG00000018614	ENSPFOG00000013312	ENSPLAG00000012924	ENSPMEG00000012054	ENSPREG00000005159	ENSXMAG00000005322	ENSXCOG00000019176	ENSGAFG00000003768	ENSKMAG00000015552	ENSTRUG00000017623	ENSTNIG00000016947	ENSMMOG00000001667	ENSLBEG00000016090	ENSGACG00000004770
Ortholog-88	ENSDARG00000001557	ENSLOCG00000007539	ENSSFOG00015010538	ENSPKIG00000022953	ENSIPUG00000001635	ENSAMXG00000041798	ENSPNAG00000002958	ENSELUG00000015048	ENSGMOG00000011260	ENSPMGG00000012110	ENSHCOG00000012482	ENSMALG00000006389	ENSMAMG00000012740	ENSATEG00000005061	ENSSDUG00000006125	ENSSLDG00000004262	ENSSMAG00000001894	ENSCSEG00000020137	ENSACIG00000004646	-	ENSNBRG00000014430	ENSHBUG00000022479	ENSPNYG00000009621	ENSACLG00000007196	ENSMZEG00005016649	-	ENSAOCG00000014247	ENSAPEG00000019112	ENSSPAG00000005876	ENSORLG00000014386	ENSORLG00020018790	ENSORLG00015014415	ENSOMEG00000023382	ENSFHEG00000010662	-	ENSPFOG00000008162	ENSPLAG00000002554	ENSPMEG00000022119	ENSPREG00000022393	ENSXMAG00000009136	ENSXCOG00000017419	ENSGAFG00000014049	ENSKMAG00000015313	-	ENSTNIG00000004118	ENSMMOG00000020699	-	ENSGACG00000003747
Ortholog-89	ENSDARG00000001558	ENSLOCG00000000390	ENSSFOG00015009879	ENSPKIG00000020054	-	-	ENSPNAG00000010590	-	-	-	ENSHCOG00000001646	ENSMALG00000009205	ENSMAMG00000011607	ENSATEG00000000085	ENSSDUG00000008164	ENSSLDG00000019268	ENSSMAG00000017488	ENSCSEG00000019126	ENSACIG00000023528	ENSONIG00000004944	-	ENSHBUG00000009282	-	-	ENSMZEG00005025968	ENSAPOG00000001895	ENSAOCG00000008734	ENSAPEG00000014745	ENSSPAG00000009208	ENSORLG00000006878	ENSORLG00020010810	ENSORLG00015022828	ENSOMEG00000001064	ENSFHEG00000010759	-	-	-	-	-	-	-	-	-	ENSTRUG00000004066	ENSTNIG00000018186	ENSMMOG00000013508	ENSLBEG00000013989	ENSGACG00000001865
Ortholog-90	ENSDARG00000001559	ENSLOCG00000001676	ENSSFOG00015008138	ENSPKIG00000024135	ENSIPUG00000022006	ENSAMXG00000012200	ENSPNAG00000009259	ENSELUG00000016320	ENSGMOG00000000010	ENSPMGG00000014037	ENSHCOG00000004963	ENSMALG00000012842	ENSMAMG00000006957	ENSATEG00000002672	ENSSDUG00000003547	ENSSLDG00000007262	ENSSMAG00000016528	ENSCSEG00000013783	ENSACIG00000003164	ENSONIG00000004689	ENSNBRG00000019007	ENSHBUG00000002136	ENSPNYG00000021365	ENSACLG00000003206	ENSMZEG00005010675	ENSAPOG00000021708	ENSAOCG00000001888	ENSAPEG00000020538	ENSSPAG00000013200	ENSORLG00000005493	ENSORLG00020005036	ENSORLG00015017978	ENSOMEG00000019990	ENSFHEG00000004711	ENSCVAG00000004610	ENSPFOG00000015777	ENSPLAG00000005273	ENSPMEG00000008525	ENSPREG00000020391	ENSXMAG00000010387	ENSXCOG00000001563	ENSGAFG00000017700	ENSKMAG00000018094	ENSTRUG00000015057	ENSTNIG00000009220	ENSMMOG00000001253	ENSLBEG00000020952	ENSGACG00000007372
Ortholog-91	ENSDARG00000001572	-	-	-	ENSIPUG00000012765	-	-	ENSELUG00000015449	-	ENSPMGG00000016769	-	-	-	ENSATEG00000016901	-	-	-	-	-	ENSONIG00000009313	-	ENSHBUG00000013016	ENSPNYG00000011800	ENSACLG00000015829	ENSMZEG00005003982	-	-	-	-	-	-	-	-	-	-	-	-	-	-	-	-	-	-	ENSTRUG00000002098	-	-	ENSLBEG00000027385	-
Ortholog-92	ENSDARG00000001578	ENSLOCG00000004265	ENSSFOG00015017129	-	ENSIPUG00000020612	ENSAMXG00000038646	ENSPNAG00000013935	ENSELUG00000009707	ENSGMOG00000003479	ENSPMGG00000020365	ENSHCOG00000016516	ENSMALG00000015804	ENSMAMG00000004592	ENSATEG00000022208	ENSSDUG00000023082	ENSSLDG00000015972	ENSSMAG00000004817	ENSCSEG00000007019	ENSACIG00000012580	ENSONIG00000009596	ENSNBRG00000011118	ENSHBUG00000022525	ENSPNYG00000010392	ENSACLG00000006390	ENSMZEG00005003970	ENSAPOG00000003819	ENSAOCG00000017241	ENSAPEG00000017236	ENSSPAG00000022090	ENSORLG00000009168	ENSORLG00020001775	ENSORLG00015005743	ENSOMEG00000002279	ENSFHEG00000005112	ENSCVAG00000003940	ENSPFOG00000007113	ENSPLAG00000019572	ENSPMEG00000005177	ENSPREG00000021658	ENSXMAG00000013719	ENSXCOG00000012038	ENSGAFG00000008615	ENSKMAG00000020016	ENSTRUG00000013493	ENSTNIG00000008668	ENSMMOG00000011012	ENSLBEG00000014090	ENSGACG00000006785
Ortholog-93	ENSDARG00000001621	-	-	-	ENSIPUG00000004267	ENSAMXG00000033899	ENSPNAG00000000266	ENSELUG00000016302	ENSGMOG00000001226	ENSPMGG00000023818	ENSHCOG00000003767	ENSMALG00000019792	ENSMAMG00000010591	ENSATEG00000019127	ENSSDUG00000008581	ENSSLDG00000002390	ENSSMAG00000018854	ENSCSEG00000004110	ENSACIG00000004742	-	-	ENSHBUG00000022163	ENSPNYG00000005461	ENSACLG00000001456	ENSMZEG00005006732	ENSAPOG00000002639	ENSAOCG00000001692	ENSAPEG00000020324	ENSSPAG00000004776	ENSORLG00000006088	ENSORLG00020011441	ENSORLG00015003324	ENSOMEG00000020890	ENSFHEG00000005156	ENSCVAG00000013390	ENSPFOG00000012890	ENSPLAG00000003372	ENSPMEG00000001960	ENSPREG00000014695	ENSXMAG00000010069	ENSXCOG00000006225	ENSGAFG00000001328	ENSKMAG00000017441	ENSTRUG00000003925	ENSTNIG00000015135	-	ENSLBEG00000019830	ENSGACG00000007867
Ortholog-94	ENSDARG00000001634	-	-	-	ENSIPUG00000018766	ENSAMXG00000011544	ENSPNAG00000003536	ENSELUG00000020129	ENSGMOG00000006240	ENSPMGG00000014654	ENSHCOG00000003392	ENSMALG00000003365	ENSMAMG00000004335	ENSATEG00000019566	ENSSDUG00000018186	ENSSLDG00000016824	ENSSMAG00000013824	ENSCSEG00000013842	ENSACIG00000021011	ENSONIG00000018341	ENSNBRG00000012154	ENSHBUG00000009748	ENSPNYG00000019020	ENSACLG00000010953	ENSMZEG00005008091	ENSAPOG00000008393	ENSAOCG00000007505	ENSAPEG00000016701	ENSSPAG00000007778	ENSORLG00000011345	ENSORLG00020000680	ENSORLG00015013977	ENSOMEG00000006264	ENSFHEG00000022700	ENSCVAG00000007530	ENSPFOG00000008597	ENSPLAG00000004708	ENSPMEG00000021586	ENSPREG00000000886	ENSXMAG00000011602	ENSXCOG00000005786	ENSGAFG00000002943	ENSKMAG00000004365	ENSTRUG00000011778	ENSTNIG00000003847	ENSMMOG00000012273	ENSLBEG00000001300	ENSGACG00000020005
Ortholog-95	ENSDARG00000001656	-	-	ENSPKIG00000019313	ENSIPUG00000021665	ENSAMXG00000014076	ENSPNAG00000001427	-	ENSGMOG00000005692	-	-	-	ENSMAMG00000014245	ENSATEG00000020850	ENSSDUG00000022928	ENSSLDG00000012444	ENSSMAG00000017232	ENSCSEG00000019215	-	ENSONIG00000020047	-	-	ENSPNYG00000011763	-	ENSMZEG00005023959	-	ENSAOCG00000004660	ENSAPEG00000014602	ENSSPAG00000016895	ENSORLG00000027659	ENSORLG00020010447	ENSORLG00015022549	-	ENSFHEG00000011287	-	ENSPFOG00000002712	-	ENSPMEG00000002878	-	ENSXMAG00000014635	ENSXCOG00000014148	ENSGAFG00000019371	ENSKMAG00000021478	ENSTRUG00000002016	ENSTNIG00000018183	ENSMMOG00000010865	ENSLBEG00000024329	-
Ortholog-96	ENSDARG00000001676	ENSLOCG00000010049	ENSSFOG00015003288	ENSPKIG00000020298	ENSIPUG00000015432	ENSAMXG00000001627	ENSPNAG00000007276	ENSELUG00000016825	ENSGMOG00000011474	ENSPMGG00000005076	ENSHCOG00000004149	ENSMALG00000012631	ENSMAMG00000013581	ENSATEG00000013294	ENSSDUG00000003439	ENSSLDG00000000701	ENSSMAG00000017471	ENSCSEG00000010160	ENSACIG00000017921	ENSONIG00000016037	ENSNBRG00000008605	ENSHBUG00000022720	ENSPNYG00000011836	ENSACLG00000006580	ENSMZEG00005002441	ENSAPOG00000021865	ENSAOCG00000013362	ENSAPEG00000024169	ENSSPAG00000007814	ENSORLG00000017819	ENSORLG00020017463	ENSORLG00015011625	ENSOMEG00000006960	ENSFHEG00000021029	ENSCVAG00000016250	ENSPFOG00000003962	ENSPLAG00000007035	ENSPMEG00000023844	ENSPREG00000001770	ENSXMAG00000004381	-	ENSGAFG00000000512	ENSKMAG00000017725	ENSTRUG00000008825	ENSTNIG00000013958	ENSMMOG00000020066	ENSLBEG00000020657	ENSGACG00000003946
Ortholog-97	ENSDARG00000001686	ENSLOCG00000004906	-	-	-	ENSAMXG00000007505	ENSPNAG00000012365	ENSELUG00000022703	ENSGMOG00000019614	-	ENSHCOG00000008914	ENSMALG00000015588	ENSMAMG00000024252	ENSATEG00000023824	ENSSDUG00000000311	ENSSLDG00000024904	ENSSMAG00000013645	ENSCSEG00000020614	ENSACIG00000011225	ENSONIG00000016804	ENSNBRG00000008304	ENSHBUG00000011175	-	-	ENSMZEG00005026389	ENSAPOG00000004416	ENSAOCG00000022392	ENSAPEG00000021826	ENSSPAG00000015046	ENSORLG00000014646	ENSORLG00020012366	ENSORLG00015006417	-	ENSFHEG00000023102	-	ENSPFOG00000004870	-	-	ENSPREG00000002307	ENSXMAG00000011326	ENSXCOG00000014320	-	ENSKMAG00000005668	ENSTRUG00000003694	ENSTNIG00000012491	ENSMMOG00000017480	ENSLBEG00000013904	ENSGACG00000012022
Ortholog-98	ENSDARG00000001710	-	ENSSFOG00015023846	ENSPKIG00000012343	-	ENSAMXG00000014240	ENSPNAG00000010516	ENSELUG00000020513	-	ENSPMGG00000002896	ENSHCOG00000007972	ENSMALG00000009252	ENSMAMG00000014019	ENSATEG00000000170	ENSSDUG00000010195	ENSSLDG00000017227	ENSSMAG00000017532	ENSCSEG00000019162	ENSACIG00000023502	ENSONIG00000004950	ENSNBRG00000018870	ENSHBUG00000009363	-	-	ENSMZEG00005025977	ENSAPOG00000005218	ENSAOCG00000013232	ENSAPEG00000014780	-	ENSORLG00000006938	ENSORLG00020010915	ENSORLG00015022878	ENSOMEG00000001061	ENSFHEG00000010661	ENSCVAG00000023309	ENSPFOG00000001372	ENSPLAG00000009515	ENSPMEG00000019024	ENSPREG00000007528	ENSXMAG00000016758	ENSXCOG00000013502	ENSGAFG00000019377	ENSKMAG00000021596	ENSTRUG00000004775	ENSTNIG00000018187	ENSMMOG00000013504	-	ENSGACG00000001882
Ortholog-99	ENSDARG00000001712	-	ENSSFOG00015007035	ENSPKIG00000023347	ENSIPUG00000003023	ENSAMXG00000030485	ENSPNAG00000015688	ENSELUG00000010113	ENSGMOG00000013592	ENSPMGG00000000340	-	ENSMALG00000019707	ENSMAMG00000007333	ENSATEG00000007996	ENSSDUG00000000079	ENSSLDG00000001053	ENSSMAG00000003926	-	ENSACIG00000010061	-	ENSNBRG00000011360	ENSHBUG00000003546	ENSPNYG00000022077	ENSACLG00000027119	ENSMZEG00005023583	ENSAPOG00000016386	ENSAOCG00000021383	-	ENSSPAG00000002974	ENSORLG00000029775	ENSORLG00020001195	ENSORLG00015019780	ENSOMEG00000001699	-	ENSCVAG00000005431	ENSPFOG00000015896	ENSPLAG00000014908	ENSPMEG00000023954	ENSPREG00000013217	ENSXMAG00000029640	ENSXCOG00000005884	ENSGAFG00000004385	-	-	-	-	ENSLBEG00000001449	ENSGACG00000003549
Ortholog-100	ENSDARG00000001721	ENSLOCG00000012689	ENSSFOG00015020736	ENSPKIG00000007435	ENSIPUG00000013323	ENSAMXG00000031433	-	ENSELUG00000000736	-	-	-	ENSMALG00000011143	ENSMAMG00000015627	-	ENSSDUG00000004935	ENSSLDG00000002032	-	ENSCSEG00000007133	-	ENSONIG00000012380	ENSNBRG00000016586	ENSHBUG00000011438	ENSPNYG00000016251	ENSACLG00000023784	ENSMZEG00005020395	ENSAPOG00000020834	ENSAOCG00000016108	ENSAPEG00000003324	ENSSPAG00000003343	ENSORLG00000006505	ENSORLG00020019678	-	ENSOMEG00000020681	-	ENSCVAG00000010775	ENSPFOG00000023440	-	ENSPMEG00000006459	-	ENSXMAG00000007008	ENSXCOG00000019981	-	-	ENSTRUG00000024863	ENSTNIG00000005987	-	ENSLBEG00000028142	-
Ortholog-101	ENSDARG00000001729	ENSLOCG00000009618	ENSSFOG00015014593	ENSPKIG00000013006	ENSIPUG00000017513	ENSAMXG00000008128	ENSPNAG00000018794	ENSELUG00000003868	ENSGMOG00000006143	ENSPMGG00000013600	-	ENSMALG00000018518	ENSMAMG00000000018	ENSATEG00000015245	ENSSDUG00000011224	-	ENSSMAG00000001557	ENSCSEG00000011317	ENSACIG00000011917	ENSONIG00000001884	ENSNBRG00000022491	ENSHBUG00000000483	ENSPNYG00000013710	ENSACLG00000016888	ENSMZEG00005004442	ENSAPOG00000006439	ENSAOCG00000010456	ENSAPEG00000012987	ENSSPAG00000005208	ENSORLG00000010638	ENSORLG00020001176	ENSORLG00015020624	ENSOMEG00000019588	ENSFHEG00000004993	ENSCVAG00000007148	ENSPFOG00000018432	ENSPLAG00000003667	ENSPMEG00000020239	ENSPREG00000003359	ENSXMAG00000009308	ENSXCOG00000004814	ENSGAFG00000007003	ENSKMAG00000008791	ENSTRUG00000011310	ENSTNIG00000002607	ENSMMOG00000020220	ENSLBEG00000019840	ENSGACG00000012892
Ortholog-102	ENSDARG00000001733	-	ENSSFOG00015014580	ENSPKIG00000018001	ENSIPUG00000007217	ENSAMXG00000035082	ENSPNAG00000022465	ENSELUG00000017656	ENSGMOG00000019273	ENSPMGG00000011106	ENSHCOG00000017003	ENSMALG00000014037	ENSMAMG00000011545	ENSATEG00000009652	ENSSDUG00000008263	ENSSLDG00000020054	ENSSMAG00000002959	ENSCSEG00000016945	ENSACIG00000002641	ENSONIG00000004627	ENSNBRG00000017060	ENSHBUG00000021926	ENSPNYG00000013052	-	ENSMZEG00005014752	ENSAPOG00000016341	ENSAOCG00000007686	ENSAPEG00000004993	ENSSPAG00000007867	ENSORLG00000014478	ENSORLG00020005931	ENSORLG00015000984	ENSOMEG00000020451	ENSFHEG00000013646	ENSCVAG00000022087	ENSPFOG00000015272	ENSPLAG00000004187	ENSPMEG00000006795	ENSPREG00000020679	ENSXMAG00000007102	ENSXCOG00000014780	ENSGAFG00000010353	ENSKMAG00000000623	ENSTRUG00000007113	ENSTNIG00000008868	ENSMMOG00000005190	ENSLBEG00000006180	ENSGACG00000002401
Ortholog-103	ENSDARG00000001734	ENSLOCG00000005546	ENSSFOG00015003342	ENSPKIG00000017759	ENSIPUG00000016574	ENSAMXG00000017739	ENSPNAG00000028627	ENSELUG00000017800	ENSGMOG00000008694	ENSPMGG00000014807	ENSHCOG00000001065	ENSMALG00000011340	ENSMAMG00000019806	ENSATEG00000001536	ENSSDUG00000005713	ENSSLDG00000018302	ENSSMAG00000010583	ENSCSEG00000005642	ENSACIG00000014150	ENSONIG00000004766	ENSNBRG00000010580	ENSHBUG00000005368	ENSPNYG00000016388	ENSACLG00000022797	ENSMZEG00005006277	ENSAPOG00000014514	ENSAOCG00000009676	ENSAPEG00000006577	ENSSPAG00000016420	ENSORLG00000005099	ENSORLG00020000945	ENSORLG00015020511	ENSOMEG00000004564	ENSFHEG00000003739	ENSCVAG00000017001	ENSPFOG00000002003	ENSPLAG00000023549	ENSPMEG00000000093	ENSPREG00000009088	ENSXMAG00000012879	ENSXCOG00000009701	ENSGAFG00000001872	ENSKMAG00000002964	ENSTRUG00000017825	ENSTNIG00000005610	ENSMMOG00000000326	ENSLBEG00000018640	ENSGACG00000012561
Ortholog-104	ENSDARG00000001754	ENSLOCG00000007227	ENSSFOG00015006109	ENSPKIG00000013389	ENSIPUG00000020920	ENSAMXG00000012865	ENSPNAG00000019855	ENSELUG00000008668	ENSGMOG00000000675	ENSPMGG00000009445	ENSHCOG00000005732	-	ENSMAMG00000009952	ENSATEG00000018407	ENSSDUG00000007854	ENSSLDG00000001353	ENSSMAG00000018439	ENSCSEG00000006426	ENSACIG00000004084	ENSONIG00000002402	ENSNBRG00000007328	ENSHBUG00000021479	ENSPNYG00000006439	ENSACLG00000026116	ENSMZEG00005013227	ENSAPOG00000019587	ENSAOCG00000019674	ENSAPEG00000021569	-	ENSORLG00000005561	ENSORLG00020000314	ENSORLG00015000113	ENSOMEG00000022096	ENSFHEG00000005783	ENSCVAG00000006633	ENSPFOG00000019047	ENSPLAG00000020462	ENSPMEG00000005655	ENSPREG00000015280	ENSXMAG00000003835	ENSXCOG00000004715	ENSGAFG00000000312	ENSKMAG00000016552	ENSTRUG00000009437	ENSTNIG00000015158	ENSMMOG00000009136	ENSLBEG00000020869	ENSGACG00000007367
Ortholog-105	ENSDARG00000001760	-	ENSSFOG00015018269	ENSPKIG00000012458	ENSIPUG00000001405	ENSAMXG00000037706	-	-	ENSGMOG00000009354	ENSPMGG00000004834	ENSHCOG00000012579	-	ENSMAMG00000014882	ENSATEG00000008038	ENSSDUG00000002351	ENSSLDG00000023883	ENSSMAG00000000308	ENSCSEG00000007780	ENSACIG00000017580	-	ENSNBRG00000017861	ENSHBUG00000004632	-	-	ENSMZEG00005013412	ENSAPOG00000023341	-	ENSAPEG00000013459	ENSSPAG00000022790	ENSORLG00000006905	ENSORLG00020016776	ENSORLG00015001676	ENSOMEG00000019816	ENSFHEG00000013958	ENSCVAG00000008468	-	-	-	ENSPREG00000002596	ENSXMAG00000015072	ENSXCOG00000000183	ENSGAFG00000004757	ENSKMAG00000016705	-	ENSTNIG00000018448	-	ENSLBEG00000007076	ENSGACG00000007921
Ortholog-106	ENSDARG00000001767	-	-	-	ENSIPUG00000021262	ENSAMXG00000007223	ENSPNAG00000012549	ENSELUG00000023361	ENSGMOG00000012791	ENSPMGG00000013120	-	ENSMALG00000022219	ENSMAMG00000022996	ENSATEG00000019441	ENSSDUG00000018120	-	ENSSMAG00000021093	-	ENSACIG00000009902	ENSONIG00000015993	ENSNBRG00000008535	ENSHBUG00000009022	ENSPNYG00000018182	ENSACLG00000014184	ENSMZEG00005015245	ENSAPOG00000022332	ENSAOCG00000017530	ENSAPEG00000007321	ENSSPAG00000001446	ENSORLG00000003028	ENSORLG00020011730	ENSORLG00015010388	ENSOMEG00000018982	ENSFHEG00000002144	ENSCVAG00000016072	ENSPFOG00000004682	ENSPLAG00000018050	ENSPMEG00000019347	ENSPREG00000020299	ENSXMAG00000005954	ENSXCOG00000012171	ENSGAFG00000004071	ENSKMAG00000014022	ENSTRUG00000007976	ENSTNIG00000002730	-	ENSLBEG00000027161	ENSGACG00000001034
Ortholog-107	ENSDARG00000001769	ENSLOCG00000001040	ENSSFOG00015008326	-	ENSIPUG00000005987	ENSAMXG00000014133	ENSPNAG00000016040	ENSELUG00000010729	ENSGMOG00000009009	ENSPMGG00000016121	ENSHCOG00000013610	ENSMALG00000002634	ENSMAMG00000019408	ENSATEG00000023555	ENSSDUG00000022246	ENSSLDG00000017270	ENSSMAG00000010022	ENSCSEG00000017739	ENSACIG00000003524	ENSONIG00000020372	ENSNBRG00000019114	ENSHBUG00000020948	ENSPNYG00000002948	ENSACLG00000012774	ENSMZEG00005026844	ENSAPOG00000002959	ENSAOCG00000006999	ENSAPEG00000002098	ENSSPAG00000019390	ENSORLG00000008471	ENSORLG00020009345	ENSORLG00015004851	ENSOMEG00000002810	ENSFHEG00000022734	ENSCVAG00000007295	ENSPFOG00000010761	ENSPLAG00000010934	ENSPMEG00000017687	ENSPREG00000019826	ENSXMAG00000002115	-	ENSGAFG00000020537	ENSKMAG00000018837	ENSTRUG00000014770	ENSTNIG00000002768	ENSMMOG00000012623	ENSLBEG00000027440	ENSGACG00000009034
Ortholog-108	ENSDARG00000001771	-	ENSSFOG00015019091	ENSPKIG00000020962	ENSIPUG00000010671	ENSAMXG00000019018	ENSPNAG00000018331	ENSELUG00000021696	ENSGMOG00000005829	ENSPMGG00000015074	-	ENSMALG00000016627	ENSMAMG00000011708	ENSATEG00000012661	ENSSDUG00000018779	ENSSLDG00000013550	ENSSMAG00000000614	ENSCSEG00000016217	ENSACIG00000013211	ENSONIG00000009958	ENSNBRG00000016600	ENSHBUG00000002742	ENSPNYG00000010186	ENSACLG00000026992	ENSMZEG00005025509	ENSAPOG00000004550	ENSAOCG00000019146	ENSAPEG00000008517	ENSSPAG00000014514	-	-	-	-	ENSFHEG00000018692	ENSCVAG00000008798	ENSPFOG00000005216	ENSPLAG00000017388	ENSPMEG00000008616	ENSPREG00000017545	ENSXMAG00000029133	ENSXCOG00000002059	ENSGAFG00000009983	ENSKMAG00000010371	ENSTRUG00000008134	ENSTNIG00000015267	-	ENSLBEG00000021168	ENSGACG00000013842
Ortholog-109	ENSDARG00000001776	-	ENSSFOG00015006168	ENSPKIG00000019185	ENSIPUG00000002157	ENSAMXG00000010775	ENSPNAG00000001745	ENSELUG00000010866	ENSGMOG00000017713	ENSPMGG00000008174	ENSHCOG00000011263	ENSMALG00000002154	ENSMAMG00000001115	ENSATEG00000000502	ENSSDUG00000021614	ENSSLDG00000022508	ENSSMAG00000006891	ENSCSEG00000004617	ENSACIG00000019410	ENSONIG00000009272	ENSNBRG00000001092	ENSHBUG00000020356	ENSPNYG00000021089	ENSACLG00000008804	ENSMZEG00005021340	ENSAPOG00000005120	ENSAOCG00000012063	ENSAPEG00000005770	ENSSPAG00000014063	ENSORLG00000023978	ENSORLG00020008835	ENSORLG00015005701	ENSOMEG00000013261	ENSFHEG00000016700	ENSCVAG00000022442	ENSPFOG00000011706	ENSPLAG00000015406	ENSPMEG00000015135	ENSPREG00000011413	ENSXMAG00000000500	ENSXCOG00000001153	ENSGAFG00000004548	ENSKMAG00000004924	ENSTRUG00000014691	ENSTNIG00000012991	ENSMMOG00000012680	ENSLBEG00000028437	ENSGACG00000019297
Ortholog-110	ENSDARG00000001777	ENSLOCG00000012677	ENSSFOG00015020458	ENSPKIG00000019534	ENSIPUG00000004317	ENSAMXG00000006908	ENSPNAG00000014406	ENSELUG00000023540	ENSGMOG00000013792	ENSPMGG00000010721	ENSHCOG00000018914	ENSMALG00000012425	ENSMAMG00000012098	ENSATEG00000019247	ENSSDUG00000005030	ENSSLDG00000011031	ENSSMAG00000002770	ENSCSEG00000016754	ENSACIG00000018799	ENSONIG00000014046	ENSNBRG00000004838	ENSHBUG00000021934	ENSPNYG00000007870	ENSACLG00000014123	ENSMZEG00005018634	ENSAPOG00000010371	ENSAOCG00000020970	ENSAPEG00000012883	ENSSPAG00000004883	ENSORLG00000007635	ENSORLG00020018548	ENSORLG00015006271	ENSOMEG00000003206	ENSFHEG00000019546	ENSCVAG00000021951	ENSPFOG00000019811	ENSPLAG00000004934	ENSPMEG00000012732	ENSPREG00000013997	ENSXMAG00000005080	ENSXCOG00000003039	ENSGAFG00000010040	ENSKMAG00000009667	ENSTRUG00000014297	-	ENSMMOG00000009437	ENSLBEG00000018561	ENSGACG00000016842
Ortholog-111	ENSDARG00000001781	ENSLOCG00000016843	ENSSFOG00015008538	ENSPKIG00000019765	ENSIPUG00000017969	ENSAMXG00000010362	ENSPNAG00000029161	ENSELUG00000001783	ENSGMOG00000018762	ENSPMGG00000009820	ENSHCOG00000004986	ENSMALG00000012879	ENSMAMG00000011414	ENSATEG00000018138	ENSSDUG00000003042	ENSSLDG00000023592	ENSSMAG00000001393	ENSCSEG00000008338	ENSACIG00000003904	ENSONIG00000011539	ENSNBRG00000006004	ENSHBUG00000018804	ENSPNYG00000000682	ENSACLG00000023552	ENSMZEG00005005904	ENSAPOG00000013716	ENSAOCG00000002692	ENSAPEG00000006557	-	ENSORLG00000014952	ENSORLG00020014537	ENSORLG00015012938	ENSOMEG00000007078	ENSFHEG00000021580	ENSCVAG00000009999	-	-	-	ENSPREG00000002509	ENSXMAG00000011220	ENSXCOG00000013608	ENSGAFG00000008741	ENSKMAG00000016411	ENSTRUG00000015081	ENSTNIG00000011025	ENSMMOG00000001917	ENSLBEG00000014932	ENSGACG00000019777
Ortholog-112	ENSDARG00000001782	-	-	-	-	-	-	-	-	ENSPMGG00000019306	ENSHCOG00000018904	ENSMALG00000020582	ENSMAMG00000014760	ENSATEG00000007721	ENSSDUG00000018921	ENSSLDG00000007973	ENSSMAG00000020010	ENSCSEG00000010891	ENSACIG00000017932	ENSONIG00000009613	ENSNBRG00000012307	ENSHBUG00000006634	ENSPNYG00000014446	ENSACLG00000020037	ENSMZEG00005025085	ENSAPOG00000009149	ENSAOCG00000005097	ENSAPEG00000003931	ENSSPAG00000016673	-	-	ENSORLG00015009745	ENSOMEG00000005830	-	-	-	-	-	-	-	-	-	ENSKMAG00000015391	ENSTRUG00000010596	ENSTNIG00000008518	ENSMMOG00000016775	-	-
Ortholog-113	ENSDARG00000001785	ENSLOCG00000008842	ENSSFOG00015003644	ENSPKIG00000020276	ENSIPUG00000000094	ENSAMXG00000012654	ENSPNAG00000004947	ENSELUG00000003905	ENSGMOG00000006674	ENSPMGG00000007973	ENSHCOG00000000935	ENSMALG00000018526	ENSMAMG00000024026	ENSATEG00000024174	ENSSDUG00000014985	ENSSLDG00000019856	ENSSMAG00000003832	ENSCSEG00000003955	ENSACIG00000014050	ENSONIG00000007110	ENSNBRG00000009422	ENSHBUG00000000945	ENSPNYG00000008324	ENSACLG00000016529	ENSMZEG00005001683	ENSAPOG00000019573	ENSAOCG00000023495	ENSAPEG00000015314	ENSSPAG00000006846	ENSORLG00000005150	ENSORLG00020022657	ENSORLG00015006486	ENSOMEG00000013826	-	ENSCVAG00000008630	ENSPFOG00000016596	ENSPLAG00000004761	ENSPMEG00000020648	ENSPREG00000011115	ENSXMAG00000021240	ENSXCOG00000016237	ENSGAFG00000000417	ENSKMAG00000019798	-	ENSTNIG00000007221	ENSMMOG00000008564	ENSLBEG00000021820	ENSGACG00000006581
Ortholog-114	ENSDARG00000001788	ENSLOCG00000006652	ENSSFOG00015011974	ENSPKIG00000011154	ENSIPUG00000012023	ENSAMXG00000002104	ENSPNAG00000000628	ENSELUG00000005034	ENSGMOG00000016275	ENSPMGG00000015714	ENSHCOG00000003024	ENSMALG00000004341	ENSMAMG00000008424	ENSATEG00000006327	ENSSDUG00000005223	ENSSLDG00000014266	ENSSMAG00000004322	ENSCSEG00000015435	ENSACIG00000005792	ENSONIG00000012946	ENSNBRG00000012331	ENSHBUG00000002249	ENSPNYG00000000286	ENSACLG00000007224	ENSMZEG00005012120	ENSAPOG00000011732	ENSAOCG00000006969	ENSAPEG00000018186	ENSSPAG00000014168	ENSORLG00000005539	ENSORLG00020011578	ENSORLG00015002152	ENSOMEG00000006323	ENSFHEG00000010112	ENSCVAG00000018053	ENSPFOG00000012009	ENSPLAG00000019724	ENSPMEG00000008970	ENSPREG00000005847	ENSXMAG00000025416	ENSXCOG00000008631	ENSGAFG00000007530	ENSKMAG00000005723	ENSTRUG00000002128	ENSTNIG00000008930	ENSMMOG00000004219	ENSLBEG00000004708	ENSGACG00000018149
Ortholog-115	ENSDARG00000001803	-	ENSSFOG00015007302	-	ENSIPUG00000012866	ENSAMXG00000011735	ENSPNAG00000016923	ENSELUG00000020445	ENSGMOG00000004695	ENSPMGG00000006823	ENSHCOG00000003197	ENSMALG00000007494	ENSMAMG00000021877	ENSATEG00000022847	ENSSDUG00000022184	ENSSLDG00000018349	ENSSMAG00000008923	ENSCSEG00000021601	ENSACIG00000007268	ENSONIG00000000710	ENSNBRG00000004618	ENSHBUG00000008811	ENSPNYG00000014064	ENSACLG00000024824	ENSMZEG00005023130	ENSAPOG00000017876	ENSAOCG00000003592	ENSAPEG00000000747	ENSSPAG00000007962	ENSORLG00000002317	ENSORLG00020011803	ENSORLG00015004709	ENSOMEG00000019871	ENSFHEG00000023270	ENSCVAG00000011583	ENSPFOG00000013842	-	ENSPMEG00000005694	ENSPREG00000010079	ENSXMAG00000008073	ENSXCOG00000017572	ENSGAFG00000011739	ENSKMAG00000010062	ENSTRUG00000009514	ENSTNIG00000014933	ENSMMOG00000016977	ENSLBEG00000000735	ENSGACG00000009821
Ortholog-116	ENSDARG00000001804	-	ENSSFOG00015004496	ENSPKIG00000014299	ENSIPUG00000010436	ENSAMXG00000040496	ENSPNAG00000029757	ENSELUG00000013654	-	ENSPMGG00000006991	-	ENSMALG00000000065	ENSMAMG00000021403	ENSATEG00000024147	ENSSDUG00000012454	ENSSLDG00000022287	ENSSMAG00000017936	ENSCSEG00000010947	ENSACIG00000000921	ENSONIG00000005356	ENSNBRG00000022533	ENSHBUG00000003204	ENSPNYG00000019366	ENSACLG00000025157	ENSMZEG00005013399	ENSAPOG00000005197	ENSAOCG00000021281	ENSAPEG00000004444	ENSSPAG00000003755	ENSORLG00000007573	ENSORLG00020021019	ENSORLG00015000331	ENSOMEG00000008164	ENSFHEG00000009286	ENSCVAG00000012100	ENSPFOG00000006764	ENSPLAG00000014339	ENSPMEG00000015811	ENSPREG00000002907	ENSXMAG00000012649	ENSXCOG00000010736	ENSGAFG00000006732	ENSKMAG00000011085	ENSTRUG00000012322	ENSTNIG00000009784	ENSMMOG00000011024	ENSLBEG00000022510	ENSGACG00000010955
Ortholog-117	ENSDARG00000001807	ENSLOCG00000016498	ENSSFOG00015021536	ENSPKIG00000014657	ENSIPUG00000023839	ENSAMXG00000010169	ENSPNAG00000016971	ENSELUG00000004208	-	ENSPMGG00000004641	ENSHCOG00000007783	ENSMALG00000007078	ENSMAMG00000005649	ENSATEG00000014591	ENSSDUG00000008519	ENSSLDG00000019393	ENSSMAG00000001007	-	ENSACIG00000016609	ENSONIG00000006450	ENSNBRG00000010473	ENSHBUG00000008330	ENSPNYG00000010632	ENSACLG00000009633	ENSMZEG00005002452	ENSAPOG00000014396	ENSAOCG00000015441	ENSAPEG00000004666	ENSSPAG00000021007	ENSORLG00000015634	ENSORLG00020007364	ENSORLG00015002489	ENSOMEG00000013058	ENSFHEG00000002576	ENSCVAG00000001000	ENSPFOG00000012290	-	ENSPMEG00000006253	ENSPREG00000002219	ENSXMAG00000008929	ENSXCOG00000000843	ENSGAFG00000009486	ENSKMAG00000010908	ENSTRUG00000017328	ENSTNIG00000019180	ENSMMOG00000015190	ENSLBEG00000027348	ENSGACG00000004266
Ortholog-118	ENSDARG00000001817	ENSLOCG00000005412	ENSSFOG00015010276	ENSPKIG00000010931	ENSIPUG00000017898	ENSAMXG00000031474	ENSPNAG00000014716	ENSELUG00000008562	ENSGMOG00000012175	ENSPMGG00000017270	ENSHCOG00000001205	ENSMALG00000020257	ENSMAMG00000009939	ENSATEG00000015349	ENSSDUG00000015903	ENSSLDG00000010978	ENSSMAG00000002561	ENSCSEG00000014494	ENSACIG00000018222	ENSONIG00000010190	ENSNBRG00000019812	ENSHBUG00000021888	ENSPNYG00000007001	ENSACLG00000002268	ENSMZEG00005025600	ENSAPOG00000004034	ENSAOCG00000002542	ENSAPEG00000012230	ENSSPAG00000004874	ENSORLG00000015355	ENSORLG00020017176	ENSORLG00015016992	ENSOMEG00000021065	ENSFHEG00000002436	ENSCVAG00000021430	ENSPFOG00000015888	ENSPLAG00000010153	ENSPMEG00000009575	ENSPREG00000017875	ENSXMAG00000027603	ENSXCOG00000008229	ENSGAFG00000008514	ENSKMAG00000006176	ENSTRUG00000025344	ENSTNIG00000015315	ENSMMOG00000010666	ENSLBEG00000000513	ENSGACG00000015231
Ortholog-119	ENSDARG00000001825	ENSLOCG00000011880	ENSSFOG00015012763	ENSPKIG00000001908	ENSIPUG00000020810	-	ENSPNAG00000014139	ENSELUG00000007460	-	-	-	ENSMALG00000016447	ENSMAMG00000021001	-	ENSSDUG00000013587	ENSSLDG00000025396	ENSSMAG00000019338	ENSCSEG00000016052	ENSACIG00000003964	ENSONIG00000000395	ENSNBRG00000017647	ENSHBUG00000018136	ENSPNYG00000006205	-	ENSMZEG00005027561	ENSAPOG00000008764	-	ENSAPEG00000009035	ENSSPAG00000015094	ENSORLG00000006175	ENSORLG00020008378	ENSORLG00015012986	ENSOMEG00000006410	ENSFHEG00000002143	ENSCVAG00000009154	ENSPFOG00000015825	-	ENSPMEG00000006503	ENSPREG00000013309	ENSXMAG00000012933	ENSXCOG00000000696	ENSGAFG00000010745	ENSKMAG00000019764	ENSTRUG00000024457	ENSTNIG00000013321	ENSMMOG00000008949	ENSLBEG00000003833	-
Ortholog-120	ENSDARG00000001829	-	ENSSFOG00015017263	ENSPKIG00000012358	ENSIPUG00000013837	ENSAMXG00000013954	ENSPNAG00000021161	ENSELUG00000012313	-	-	-	ENSMALG00000017681	-	ENSATEG00000021059	ENSSDUG00000004371	ENSSLDG00000008459	ENSSMAG00000009714	-	ENSACIG00000009107	-	-	-	ENSPNYG00000024269	ENSACLG00000015521	ENSMZEG00005020613	ENSAPOG00000005256	ENSAOCG00000015540	ENSAPEG00000005388	ENSSPAG00000017763	ENSORLG00000003192	ENSORLG00020011477	ENSORLG00015008021	ENSOMEG00000006057	ENSFHEG00000006117	ENSCVAG00000016438	ENSPFOG00000002366	ENSPLAG00000011747	ENSPMEG00000005281	ENSPREG00000011406	ENSXMAG00000010229	-	-	ENSKMAG00000011858	ENSTRUG00000021930	-	ENSMMOG00000013104	-	-
Ortholog-121	ENSDARG00000001835	ENSLOCG00000002812	ENSSFOG00015021908	-	ENSIPUG00000013828	ENSAMXG00000002279	ENSPNAG00000012648	ENSELUG00000011326	ENSGMOG00000019593	-	ENSHCOG00000003052	ENSMALG00000002660	ENSMAMG00000018184	ENSATEG00000006149	ENSSDUG00000009244	ENSSLDG00000009993	ENSSMAG00000003689	ENSCSEG00000005066	ENSACIG00000020590	ENSONIG00000006795	ENSNBRG00000001028	ENSHBUG00000011587	ENSPNYG00000011547	ENSACLG00000026421	ENSMZEG00005021605	ENSAPOG00000013895	ENSAOCG00000024166	ENSAPEG00000003782	ENSSPAG00000007631	ENSORLG00000011051	ENSORLG00020014025	ENSORLG00015017191	-	ENSFHEG00000010657	ENSCVAG00000022199	ENSPFOG00000012336	-	-	-	ENSXMAG00000013393	ENSXCOG00000018596	ENSGAFG00000021175	ENSKMAG00000003949	ENSTRUG00000012145	ENSTNIG00000000284	ENSMMOG00000019755	ENSLBEG00000021917	ENSGACG00000001926
Ortholog-122	ENSDARG00000001857	ENSLOCG00000010610	-	-	ENSIPUG00000011689	ENSAMXG00000020137	ENSPNAG00000004777	ENSELUG00000023871	ENSGMOG00000008803	-	ENSHCOG00000016280	ENSMALG00000017690	ENSMAMG00000021453	ENSATEG00000010963	ENSSDUG00000019498	ENSSLDG00000007683	ENSSMAG00000004734	ENSCSEG00000017002	-	ENSONIG00000008446	-	ENSHBUG00000021987	ENSPNYG00000014804	ENSACLG00000011879	ENSMZEG00005003218	ENSAPOG00000006096	ENSAOCG00000008476	ENSAPEG00000018275	-	ENSORLG00000001361	ENSORLG00020020601	ENSORLG00015004684	ENSOMEG00000005078	ENSFHEG00000004526	ENSCVAG00000005218	ENSPFOG00000007079	ENSPLAG00000001837	ENSPMEG00000005613	ENSPREG00000005287	ENSXMAG00000001642	-	ENSGAFG00000005288	ENSKMAG00000010443	ENSTRUG00000008087	ENSTNIG00000018201	ENSMMOG00000013763	ENSLBEG00000017778	ENSGACG00000020734
Ortholog-123	ENSDARG00000001859	-	-	-	ENSIPUG00000009557	-	-	ENSELUG00000016773	-	-	-	-	-	-	-	-	-	-	-	-	-	-	-	-	-	-	-	-	-	-	-	-	-	-	-	-	-	-	-	-	-	-	-	-	-	-	-	-
Ortholog-124	ENSDARG00000001870	-	-	-	ENSIPUG00000007277	ENSAMXG00000002883	ENSPNAG00000009768	-	-	-	-	-	-	-	-	-	-	-	-	-	-	-	-	-	-	-	-	-	-	-	-	-	-	-	-	-	-	-	-	-	-	-	-	-	-	-	-	-
Ortholog-125	ENSDARG00000001873	ENSLOCG00000007973	ENSSFOG00015020114	ENSPKIG00000003606	ENSIPUG00000010336	ENSAMXG00000005823	ENSPNAG00000012301	ENSELUG00000020820	ENSGMOG00000002719	-	ENSHCOG00000018960	ENSMALG00000007823	ENSMAMG00000004771	ENSATEG00000016940	ENSSDUG00000020089	ENSSLDG00000002582	ENSSMAG00000013818	ENSCSEG00000011584	ENSACIG00000001858	ENSONIG00000008779	ENSNBRG00000012726	ENSHBUG00000006560	ENSPNYG00000006309	ENSACLG00000010909	ENSMZEG00005005789	ENSAPOG00000003423	ENSAOCG00000020427	ENSAPEG00000020366	ENSSPAG00000005667	ENSORLG00000017192	ENSORLG00020022570	ENSORLG00015016625	ENSOMEG00000003140	ENSFHEG00000003181	ENSCVAG00000021513	ENSPFOG00000009495	ENSPLAG00000020529	ENSPMEG00000001053	ENSPREG00000003553	ENSXMAG00000014366	-	ENSGAFG00000002692	ENSKMAG00000015915	ENSTRUG00000019808	ENSTNIG00000016923	ENSMMOG00000002092	ENSLBEG00000017221	ENSGACG00000005149
Ortholog-126	ENSDARG00000001879	-	-	-	ENSIPUG00000009687	ENSAMXG00000012935	ENSPNAG00000024193	ENSELUG00000016740	-	-	-	-	-	-	-	-	-	-	-	-	-	-	-	-	-	-	-	-	-	-	-	-	-	-	-	-	-	-	-	-	-	-	-	-	-	-	-	-
Ortholog-127	ENSDARG00000001880	-	ENSSFOG00015000993	-	ENSIPUG00000015637	ENSAMXG00000034711	-	ENSELUG00000002318	ENSGMOG00000014287	ENSPMGG00000008613	ENSHCOG00000009749	ENSMALG00000013726	ENSMAMG00000001629	ENSATEG00000013031	ENSSDUG00000014868	ENSSLDG00000001394	ENSSMAG00000000897	ENSCSEG00000007018	ENSACIG00000006739	ENSONIG00000005143	ENSNBRG00000004369	ENSHBUG00000010925	ENSPNYG00000016620	ENSACLG00000014113	ENSMZEG00005003335	ENSAPOG00000007251	ENSAOCG00000011032	ENSAPEG00000011668	ENSSPAG00000015694	ENSORLG00000003426	ENSORLG00020017123	ENSORLG00015019022	ENSOMEG00000020669	ENSFHEG00000015592	ENSCVAG00000020610	-	-	-	ENSPREG00000017236	ENSXMAG00000025903	ENSXCOG00000002107	ENSGAFG00000002377	ENSKMAG00000011507	ENSTRUG00000022899	ENSTNIG00000013138	ENSMMOG00000003177	-	ENSGACG00000017743
Ortholog-128	ENSDARG00000001881	ENSLOCG00000007413	ENSSFOG00015013226	ENSPKIG00000024143	-	ENSAMXG00000017573	ENSPNAG00000019154	ENSELUG00000015287	ENSGMOG00000009603	ENSPMGG00000004494	ENSHCOG00000019374	ENSMALG00000022373	ENSMAMG00000024145	ENSATEG00000016851	ENSSDUG00000021854	ENSSLDG00000010401	ENSSMAG00000000545	ENSCSEG00000020971	ENSACIG00000000023	ENSONIG00000017045	ENSNBRG00000022952	ENSHBUG00000011861	ENSPNYG00000021002	-	ENSMZEG00005026094	ENSAPOG00000003741	ENSAOCG00000011603	ENSAPEG00000016908	ENSSPAG00000016503	ENSORLG00000012349	ENSORLG00020017529	ENSORLG00015012315	ENSOMEG00000006382	ENSFHEG00000017360	ENSCVAG00000015659	ENSPFOG00000012306	ENSPLAG00000005006	ENSPMEG00000003801	ENSPREG00000007039	ENSXMAG00000017350	ENSXCOG00000011685	ENSGAFG00000012358	ENSKMAG00000011986	ENSTRUG00000000500	-	ENSMMOG00000012404	ENSLBEG00000019521	ENSGACG00000003036
Ortholog-129	ENSDARG00000001882	ENSLOCG00000013077	ENSSFOG00015020200	ENSPKIG00000000831	ENSIPUG00000016785	ENSAMXG00000002233	ENSPNAG00000016395	ENSELUG00000024352	ENSGMOG00000009430	ENSPMGG00000005230	ENSHCOG00000012645	ENSMALG00000020828	ENSMAMG00000023718	ENSATEG00000010774	ENSSDUG00000016003	ENSSLDG00000024294	ENSSMAG00000020903	ENSCSEG00000001511	ENSACIG00000017227	ENSONIG00000014428	ENSNBRG00000000228	ENSHBUG00000011054	ENSPNYG00000020135	ENSACLG00000018502	ENSMZEG00005013200	ENSAPOG00000018927	ENSAOCG00000003453	ENSAPEG00000013987	ENSSPAG00000017092	ENSORLG00000001908	ENSORLG00020003867	ENSORLG00015022420	ENSOMEG00000005956	ENSFHEG00000015325	ENSCVAG00000010029	ENSPFOG00000018304	ENSPLAG00000012977	ENSPMEG00000012241	ENSPREG00000001719	ENSXMAG00000017432	-	ENSGAFG00000009800	ENSKMAG00000008909	ENSTRUG00000014968	ENSTNIG00000014707	ENSMMOG00000021696	ENSLBEG00000019890	ENSGACG00000001514
Ortholog-130	ENSDARG00000001888	ENSLOCG00000016386	ENSSFOG00015001047	ENSPKIG00000022180	ENSIPUG00000009451	ENSAMXG00000004254	ENSPNAG00000013678	ENSELUG00000012758	ENSGMOG00000001984	ENSPMGG00000013187	ENSHCOG00000002082	ENSMALG00000001320	ENSMAMG00000021863	ENSATEG00000010692	ENSSDUG00000019115	ENSSLDG00000023117	-	-	ENSACIG00000009710	ENSONIG00000000927	ENSNBRG00000013166	ENSHBUG00000013335	ENSPNYG00000000730	ENSACLG00000023884	ENSMZEG00005027377	ENSAPOG00000016576	ENSAOCG00000017368	ENSAPEG00000002921	ENSSPAG00000000128	ENSORLG00000004504	ENSORLG00020012570	ENSORLG00015018367	ENSOMEG00000011924	ENSFHEG00000019582	ENSCVAG00000012939	ENSPFOG00000011186	ENSPLAG00000004052	ENSPMEG00000016438	ENSPREG00000003609	ENSXMAG00000029761	ENSXCOG00000013348	ENSGAFG00000001493	ENSKMAG00000003335	ENSTRUG00000008165	ENSTNIG00000007469	ENSMMOG00000007557	ENSLBEG00000023472	ENSGACG00000010723
Ortholog-131	ENSDARG00000001889	-	ENSSFOG00015020851	-	-	-	ENSPNAG00000008691	-	-	-	-	-	ENSMAMG00000005851	-	-	-	-	-	-	ENSONIG00000016618	-	-	-	ENSACLG00000016537	-	-	-	-	-	-	-	-	-	ENSFHEG00000012294	-	-	-	ENSPMEG00000013932	-	ENSXMAG00000029991	-	-	ENSKMAG00000003930	-	-	-	-	-
Ortholog-132	ENSDARG00000001890	ENSLOCG00000002252	ENSSFOG00015008629	-	ENSIPUG00000017724	ENSAMXG00000035226	ENSPNAG00000001741	ENSELUG00000002822	ENSGMOG00000005393	-	ENSHCOG00000007847	-	-	-	-	-	-	-	-	-	-	-	-	-	-	-	-	-	-	-	-	-	-	-	ENSCVAG00000022886	-	-	-	-	-	-	-	-	-	-	-	-	-
Ortholog-133	ENSDARG00000001891	-	-	-	-	ENSAMXG00000037860	ENSPNAG00000024713	ENSELUG00000008529	ENSGMOG00000008667	ENSPMGG00000002502	ENSHCOG00000019608	ENSMALG00000022259	ENSMAMG00000004168	ENSATEG00000017806	ENSSDUG00000004166	ENSSLDG00000024298	ENSSMAG00000001913	ENSCSEG00000003991	ENSACIG00000009429	ENSONIG00000005889	ENSNBRG00000022484	ENSHBUG00000000719	ENSPNYG00000023373	-	ENSMZEG00005002071	ENSAPOG00000001416	ENSAOCG00000000480	ENSAPEG00000009078	ENSSPAG00000013400	ENSORLG00000011532	ENSORLG00020017072	ENSORLG00015012014	ENSOMEG00000022813	ENSFHEG00000015304	ENSCVAG00000000091	ENSPFOG00000018578	ENSPLAG00000019280	ENSPMEG00000012251	ENSPREG00000009067	ENSXMAG00000017003	ENSXCOG00000001727	ENSGAFG00000001614	ENSKMAG00000019545	ENSTRUG00000004506	ENSTNIG00000012232	ENSMMOG00000015605	-	ENSGACG00000008395
Ortholog-134	ENSDARG00000001897	ENSLOCG00000006499	ENSSFOG00015004194	ENSPKIG00000005364	ENSIPUG00000002847	-	ENSPNAG00000018345	ENSELUG00000021635	ENSGMOG00000006591	ENSPMGG00000019687	ENSHCOG00000009474	ENSMALG00000014565	ENSMAMG00000004409	ENSATEG00000001947	ENSSDUG00000012680	ENSSLDG00000005373	ENSSMAG00000021137	-	ENSACIG00000018457	ENSONIG00000000405	ENSNBRG00000024377	ENSHBUG00000007230	-	-	-	ENSAPOG00000023193	ENSAOCG00000018990	ENSAPEG00000007766	ENSSPAG00000007107	ENSORLG00000027580	ENSORLG00020007757	ENSORLG00015006964	ENSOMEG00000019291	ENSFHEG00000012785	ENSCVAG00000011868	ENSPFOG00000013705	ENSPLAG00000000675	ENSPMEG00000018068	ENSPREG00000000157	ENSXMAG00000000351	ENSXCOG00000015969	ENSGAFG00000011294	ENSKMAG00000011778	ENSTRUG00000010840	ENSTNIG00000018809	ENSMMOG00000011098	ENSLBEG00000012685	ENSGACG00000000228
Ortholog-135	ENSDARG00000001898	ENSLOCG00000016959	ENSSFOG00015013714	ENSPKIG00000016711	ENSIPUG00000005304	ENSAMXG00000035648	ENSPNAG00000001085	ENSELUG00000019743	ENSGMOG00000011151	ENSPMGG00000012872	-	ENSMALG00000017059	ENSMAMG00000005494	ENSATEG00000010469	ENSSDUG00000014623	ENSSLDG00000019091	ENSSMAG00000018492	ENSCSEG00000003167	ENSACIG00000015639	ENSONIG00000001351	ENSNBRG00000023401	ENSHBUG00000007449	ENSPNYG00000016243	ENSACLG00000011971	ENSMZEG00005001998	-	ENSAOCG00000001371	ENSAPEG00000015589	ENSSPAG00000020120	ENSORLG00000013371	ENSORLG00020016958	ENSORLG00015015096	ENSOMEG00000013663	ENSFHEG00000019685	ENSCVAG00000023303	ENSPFOG00000015646	ENSPLAG00000005039	ENSPMEG00000003789	ENSPREG00000006846	ENSXMAG00000009709	ENSXCOG00000014040	ENSGAFG00000019680	ENSKMAG00000011704	ENSTRUG00000023864	ENSTNIG00000017227	ENSMMOG00000009930	ENSLBEG00000028591	ENSGACG00000010260
Ortholog-136	ENSDARG00000001906	ENSLOCG00000012209	ENSSFOG00015019096	ENSPKIG00000022021	ENSIPUG00000004518	-	ENSPNAG00000001365	ENSELUG00000002156	ENSGMOG00000001774	ENSPMGG00000005154	ENSHCOG00000006969	ENSMALG00000011912	ENSMAMG00000006023	ENSATEG00000021700	ENSSDUG00000019817	ENSSLDG00000014862	ENSSMAG00000017948	ENSCSEG00000019929	ENSACIG00000000194	ENSONIG00000004043	ENSNBRG00000009976	ENSHBUG00000023145	ENSPNYG00000011233	ENSACLG00000024154	ENSMZEG00005016707	ENSAPOG00000020110	ENSAOCG00000004926	ENSAPEG00000002757	ENSSPAG00000021363	ENSORLG00000011379	ENSORLG00020010139	ENSORLG00015023224	ENSOMEG00000021505	ENSFHEG00000012187	ENSCVAG00000014767	ENSPFOG00000004769	ENSPLAG00000023589	ENSPMEG00000019072	ENSPREG00000005822	ENSXMAG00000002301	-	ENSGAFG00000005578	ENSKMAG00000014282	ENSTRUG00000003018	ENSTNIG00000013229	ENSMMOG00000021243	ENSLBEG00000022017	ENSGACG00000017742
Ortholog-137	ENSDARG00000001909	ENSLOCG00000009718	ENSSFOG00015012719	ENSPKIG00000011354	ENSIPUG00000011624	ENSAMXG00000002877	ENSPNAG00000019905	ENSELUG00000003734	ENSGMOG00000010755	ENSPMGG00000004840	ENSHCOG00000005204	ENSMALG00000006750	ENSMAMG00000002041	ENSATEG00000008196	ENSSDUG00000016897	ENSSLDG00000014393	ENSSMAG00000013594	ENSCSEG00000017726	ENSACIG00000020649	ENSONIG00000005814	ENSNBRG00000018493	ENSHBUG00000016379	ENSPNYG00000005168	ENSACLG00000027218	ENSMZEG00005019707	ENSAPOG00000019845	ENSAOCG00000009004	ENSAPEG00000018324	ENSSPAG00000011914	ENSORLG00000009593	ENSORLG00020012905	ENSORLG00015012754	ENSOMEG00000006002	ENSFHEG00000013239	ENSCVAG00000000183	ENSPFOG00000022900	ENSPLAG00000019704	ENSPMEG00000005940	ENSPREG00000021063	ENSXMAG00000009353	ENSXCOG00000010036	ENSGAFG00000005187	ENSKMAG00000010534	ENSTRUG00000017516	ENSTNIG00000012740	ENSMMOG00000009683	ENSLBEG00000019445	ENSGACG00000003464
Ortholog-138	ENSDARG00000001910	-	-	-	-	ENSAMXG00000014990	ENSPNAG00000014848	ENSELUG00000017121	ENSGMOG00000000819	-	-	ENSMALG00000015153	-	ENSATEG00000015866	ENSSDUG00000004027	ENSSLDG00000016161	ENSSMAG00000003488	-	ENSACIG00000006510	ENSONIG00000015603	ENSNBRG00000015563	ENSHBUG00000018963	ENSPNYG00000023725	ENSACLG00000004213	ENSMZEG00005016547	ENSAPOG00000022505	ENSAOCG00000002610	ENSAPEG00000000213	ENSSPAG00000021087	-	-	-	-	ENSFHEG00000007756	ENSCVAG00000001750	ENSPFOG00000000838	ENSPLAG00000023175	ENSPMEG00000005954	ENSPREG00000016797	ENSXMAG00000018442	ENSXCOG00000009609	ENSGAFG00000019036	-	-	-	ENSMMOG00000001999	ENSLBEG00000022438	-
Ortholog-139	ENSDARG00000001912	-	-	-	-	-	ENSPNAG00000019236	-	ENSGMOG00000005991	-	ENSHCOG00000018492	-	-	-	-	-	-	ENSCSEG00000001001	-	-	-	-	ENSPNYG00000001444	ENSACLG00000004580	ENSMZEG00005006163	-	-	-	-	ENSORLG00000029958	-	ENSORLG00015006706	ENSOMEG00000015489	-	-	-	-	-	-	-	-	-	-	ENSTRUG00000008418	ENSTNIG00000010875	-	-	-
Ortholog-140	ENSDARG00000001913	-	ENSSFOG00015007298	-	ENSIPUG00000019112	ENSAMXG00000005284	ENSPNAG00000000709	-	-	ENSPMGG00000008834	-	-	-	ENSATEG00000004648	ENSSDUG00000003592	ENSSLDG00000010466	ENSSMAG00000019626	-	-	ENSONIG00000019963	ENSNBRG00000011904	-	-	ENSACLG00000022790	-	ENSAPOG00000009485	ENSAOCG00000021367	ENSAPEG00000009502	ENSSPAG00000013690	ENSORLG00000024470	-	ENSORLG00015005212	ENSOMEG00000017625	-	-	-	-	-	-	-	-	-	-	ENSTRUG00000006277	ENSTNIG00000001161	-	ENSLBEG00000011031	-
Ortholog-141	ENSDARG00000001929	ENSLOCG00000001952	ENSSFOG00015017241	ENSPKIG00000008461	ENSIPUG00000000561	ENSAMXG00000038123	ENSPNAG00000022461	ENSELUG00000004625	ENSGMOG00000015483	ENSPMGG00000019846	-	ENSMALG00000001934	ENSMAMG00000004215	ENSATEG00000024284	ENSSDUG00000003785	ENSSLDG00000016982	ENSSMAG00000020523	ENSCSEG00000017215	ENSACIG00000014971	ENSONIG00000016617	ENSNBRG00000004041	ENSHBUG00000006671	ENSPNYG00000020461	ENSACLG00000019688	ENSMZEG00005022310	ENSAPOG00000000635	ENSAOCG00000020731	ENSAPEG00000024649	ENSSPAG00000018617	ENSORLG00000016007	ENSORLG00020008363	ENSORLG00015003132	ENSOMEG00000018348	ENSFHEG00000007401	ENSCVAG00000007749	ENSPFOG00000007920	ENSPLAG00000017068	ENSPMEG00000021864	ENSPREG00000022279	ENSXMAG00000012373	ENSXCOG00000014491	ENSGAFG00000019962	ENSKMAG00000003918	ENSTRUG00000008101	ENSTNIG00000012423	ENSMMOG00000017064	ENSLBEG00000018244	ENSGACG00000011338
Ortholog-142	ENSDARG00000001930	ENSLOCG00000003383	-	ENSPKIG00000025208	ENSIPUG00000007100	ENSAMXG00000043398	ENSPNAG00000017414	ENSELUG00000012872	ENSGMOG00000004337	ENSPMGG00000003929	ENSHCOG00000015329	ENSMALG00000016962	ENSMAMG00000008988	ENSATEG00000021306	ENSSDUG00000004040	ENSSLDG00000008828	ENSSMAG00000010151	ENSCSEG00000015599	ENSACIG00000009569	ENSONIG00000008235	ENSNBRG00000008874	ENSHBUG00000000322	ENSPNYG00000001030	ENSACLG00000014951	ENSMZEG00005020694	ENSAPOG00000001546	ENSAOCG00000018689	ENSAPEG00000004899	ENSSPAG00000017346	ENSORLG00000018526	ENSORLG00020012655	ENSORLG00015009565	ENSOMEG00000019521	ENSFHEG00000006527	ENSCVAG00000016060	ENSPFOG00000009668	ENSPLAG00000008411	ENSPMEG00000023869	ENSPREG00000011196	ENSXMAG00000023286	ENSXCOG00000015800	ENSGAFG00000004710	ENSKMAG00000017222	ENSTRUG00000003735	ENSTNIG00000004563	ENSMMOG00000015948	ENSLBEG00000016636	ENSGACG00000012722
Ortholog-143	ENSDARG00000001933	-	-	-	ENSIPUG00000012142	ENSAMXG00000001819	ENSPNAG00000016490	ENSELUG00000017614	ENSGMOG00000003405	ENSPMGG00000009592	ENSHCOG00000003738	ENSMALG00000018857	ENSMAMG00000013096	ENSATEG00000010410	ENSSDUG00000007968	ENSSLDG00000019554	ENSSMAG00000020475	ENSCSEG00000018049	ENSACIG00000015725	ENSONIG00000009767	ENSNBRG00000001862	ENSHBUG00000004371	ENSPNYG00000012310	ENSACLG00000022500	ENSMZEG00005025410	ENSAPOG00000022301	ENSAOCG00000009740	ENSAPEG00000006371	ENSSPAG00000001305	ENSORLG00000016783	ENSORLG00020011792	ENSORLG00015011566	ENSOMEG00000003799	ENSFHEG00000016444	ENSCVAG00000022904	ENSPFOG00000005310	ENSPLAG00000013111	ENSPMEG00000005635	ENSPREG00000004180	ENSXMAG00000016447	ENSXCOG00000014753	ENSGAFG00000021364	ENSKMAG00000012983	ENSTRUG00000005433	ENSTNIG00000015228	ENSMMOG00000018851	ENSLBEG00000019103	ENSGACG00000013369
Ortholog-144	ENSDARG00000001937	ENSLOCG00000013204	ENSSFOG00015006896	ENSPKIG00000003621	ENSIPUG00000010930	-	ENSPNAG00000011213	ENSELUG00000022050	ENSGMOG00000000410	ENSPMGG00000001813	ENSHCOG00000019880	ENSMALG00000020293	ENSMAMG00000000160	ENSATEG00000020522	ENSSDUG00000017872	ENSSLDG00000010598	ENSSMAG00000009589	ENSCSEG00000009538	ENSACIG00000019602	-	ENSNBRG00000003960	ENSHBUG00000012813	ENSPNYG00000022669	ENSACLG00000027521	ENSMZEG00005011570	-	ENSAOCG00000020816	ENSAPEG00000007355	ENSSPAG00000011274	ENSORLG00000010013	ENSORLG00020002382	ENSORLG00015022370	ENSOMEG00000021696	ENSFHEG00000005477	ENSCVAG00000000801	ENSPFOG00000018050	ENSPLAG00000018117	ENSPMEG00000024475	ENSPREG00000009086	ENSXMAG00000009144	ENSXCOG00000004059	ENSGAFG00000018018	ENSKMAG00000016491	-	ENSTNIG00000004676	ENSMMOG00000009057	ENSLBEG00000014716	-
Ortholog-145	ENSDARG00000001939	-	ENSSFOG00015008190	ENSPKIG00000024966	ENSIPUG00000003870	ENSAMXG00000011489	ENSPNAG00000019357	ENSELUG00000001769	ENSGMOG00000011019	ENSPMGG00000000386	ENSHCOG00000009998	ENSMALG00000018689	ENSMAMG00000008560	ENSATEG00000016343	ENSSDUG00000021450	ENSSLDG00000024112	ENSSMAG00000017571	ENSCSEG00000016778	ENSACIG00000000663	ENSONIG00000013540	ENSNBRG00000006305	ENSHBUG00000016560	ENSPNYG00000018962	ENSACLG00000021239	ENSMZEG00005003404	ENSAPOG00000008839	ENSAOCG00000004741	ENSAPEG00000020734	ENSSPAG00000017392	ENSORLG00000005604	ENSORLG00020012111	ENSORLG00015009974	ENSOMEG00000000643	ENSFHEG00000000875	ENSCVAG00000000823	ENSPFOG00000001560	ENSPLAG00000012402	ENSPMEG00000009945	ENSPREG00000000590	ENSXMAG00000017052	ENSXCOG00000006360	ENSGAFG00000014998	ENSKMAG00000007000	ENSTRUG00000005136	ENSTNIG00000013829	ENSMMOG00000014204	ENSLBEG00000016700	ENSGACG00000019824
Ortholog-146	ENSDARG00000001940	ENSLOCG00000011779	ENSSFOG00015000954	ENSPKIG00000006730	ENSIPUG00000003096	ENSAMXG00000015197	ENSPNAG00000015302	ENSELUG00000017142	ENSGMOG00000018699	ENSPMGG00000022611	ENSHCOG00000013309	ENSMALG00000019900	ENSMAMG00000019720	ENSATEG00000006756	ENSSDUG00000007395	ENSSLDG00000001357	ENSSMAG00000004506	ENSCSEG00000015163	ENSACIG00000004198	ENSONIG00000010133	-	ENSHBUG00000023417	ENSPNYG00000004572	ENSACLG00000015571	ENSMZEG00005019846	ENSAPOG00000003910	ENSAOCG00000002225	-	ENSSPAG00000008310	ENSORLG00000008179	ENSORLG00020013967	ENSORLG00015009960	ENSOMEG00000002833	ENSFHEG00000019698	ENSCVAG00000016736	ENSPFOG00000011306	ENSPLAG00000013172	ENSPMEG00000013100	ENSPREG00000007450	ENSXMAG00000023968	ENSXCOG00000020005	ENSGAFG00000005384	ENSKMAG00000016124	ENSTRUG00000004038	-	ENSMMOG00000020630	ENSLBEG00000014582	ENSGACG00000002524
Ortholog-147	ENSDARG00000001950	ENSLOCG00000003793	-	-	ENSIPUG00000020187	ENSAMXG00000040942	ENSPNAG00000000228	ENSELUG00000015251	ENSGMOG00000015312	-	ENSHCOG00000019517	ENSMALG00000021145	ENSMAMG00000013922	ENSATEG00000017339	ENSSDUG00000012178	ENSSLDG00000008196	ENSSMAG00000004960	ENSCSEG00000017279	ENSACIG00000018301	ENSONIG00000014988	ENSNBRG00000007689	ENSHBUG00000018870	ENSPNYG00000008907	ENSACLG00000009192	ENSMZEG00005019548	ENSAPOG00000019337	ENSAOCG00000015229	ENSAPEG00000016123	ENSSPAG00000020447	ENSORLG00000006708	ENSORLG00020020692	ENSORLG00015008719	ENSOMEG00000000964	ENSFHEG00000003728	ENSCVAG00000000473	-	-	-	ENSPREG00000016472	ENSXMAG00000011293	ENSXCOG00000002655	ENSGAFG00000011417	ENSKMAG00000015726	ENSTRUG00000006830	ENSTNIG00000018737	ENSMMOG00000000184	ENSLBEG00000019537	ENSGACG00000016598
Ortholog-148	ENSDARG00000001953	ENSLOCG00000015663	-	ENSPKIG00000025525	ENSIPUG00000007557	ENSAMXG00000005872	ENSPNAG00000030055	ENSELUG00000006385	ENSGMOG00000008440	ENSPMGG00000007978	ENSHCOG00000010850	ENSMALG00000010643	ENSMAMG00000000339	ENSATEG00000004339	ENSSDUG00000015089	ENSSLDG00000014559	ENSSMAG00000012459	ENSCSEG00000018152	ENSACIG00000006281	ENSONIG00000011845	ENSNBRG00000018116	ENSHBUG00000016537	ENSPNYG00000015242	ENSACLG00000003821	ENSMZEG00005015156	ENSAPOG00000007149	ENSAOCG00000001041	ENSAPEG00000022722	ENSSPAG00000002429	ENSORLG00000009391	ENSORLG00020004534	ENSORLG00015001812	ENSOMEG00000012108	ENSFHEG00000000585	ENSCVAG00000002464	ENSPFOG00000013115	ENSPLAG00000004467	ENSPMEG00000014885	ENSPREG00000015508	ENSXMAG00000008689	ENSXCOG00000000615	ENSGAFG00000017122	ENSKMAG00000021371	ENSTRUG00000010861	ENSTNIG00000006891	ENSMMOG00000010262	ENSLBEG00000000775	ENSGACG00000019176
Ortholog-149	ENSDARG00000001968	ENSLOCG00000015676	ENSSFOG00015002355	ENSPKIG00000021951	-	ENSAMXG00000004748	ENSPNAG00000001703	ENSELUG00000018531	ENSGMOG00000011549	ENSPMGG00000024029	ENSHCOG00000012597	ENSMALG00000018302	ENSMAMG00000003021	ENSATEG00000017970	ENSSDUG00000022898	ENSSLDG00000015936	ENSSMAG00000001743	ENSCSEG00000017882	ENSACIG00000000220	ENSONIG00000011039	ENSNBRG00000010146	ENSHBUG00000013052	ENSPNYG00000001462	ENSACLG00000017010	ENSMZEG00005005510	-	ENSAOCG00000008551	ENSAPEG00000007449	ENSSPAG00000014603	ENSORLG00000014443	ENSORLG00020001357	ENSORLG00015014286	ENSOMEG00000016830	ENSFHEG00000010985	ENSCVAG00000015344	ENSPFOG00000013900	ENSPLAG00000013478	ENSPMEG00000019474	ENSPREG00000020654	ENSXMAG00000003689	ENSXCOG00000015239	ENSGAFG00000005544	ENSKMAG00000012122	ENSTRUG00000016389	ENSTNIG00000011484	ENSMMOG00000010650	ENSLBEG00000009368	ENSGACG00000012483
Ortholog-150	ENSDARG00000001969	ENSLOCG00000007397	ENSSFOG00015003370	ENSPKIG00000021985	ENSIPUG00000012738	ENSAMXG00000018555	ENSPNAG00000002236	ENSELUG00000010672	ENSGMOG00000004897	ENSPMGG00000003785	ENSHCOG00000001399	ENSMALG00000019246	ENSMAMG00000011546	ENSATEG00000012802	ENSSDUG00000013678	ENSSLDG00000015170	ENSSMAG00000015263	ENSCSEG00000007505	ENSACIG00000018420	ENSONIG00000003437	ENSNBRG00000000970	ENSHBUG00000022262	ENSPNYG00000019867	ENSACLG00000000094	ENSMZEG00005002622	ENSAPOG00000012034	ENSAOCG00000013121	ENSAPEG00000003372	ENSSPAG00000011235	ENSORLG00000023707	-	ENSORLG00015011738	ENSOMEG00000002592	ENSFHEG00000007901	ENSCVAG00000008643	ENSPFOG00000005186	ENSPLAG00000016555	ENSPMEG00000008813	ENSPREG00000022334	ENSXMAG00000013855	ENSXCOG00000017691	ENSGAFG00000003398	ENSKMAG00000012016	ENSTRUG00000002592	ENSTNIG00000003406	ENSMMOG00000015297	ENSLBEG00000012237	ENSGACG00000014550
Ortholog-151	ENSDARG00000001971	-	-	-	ENSIPUG00000005595	ENSAMXG00000039302	ENSPNAG00000016204	ENSELUG00000014657	ENSGMOG00000005794	ENSPMGG00000022132	ENSHCOG00000014333	ENSMALG00000007364	ENSMAMG00000003166	ENSATEG00000024747	-	ENSSLDG00000010570	ENSSMAG00000009092	ENSCSEG00000013553	ENSACIG00000003072	ENSONIG00000000137	ENSNBRG00000007111	ENSHBUG00000015738	ENSPNYG00000003961	ENSACLG00000025186	ENSMZEG00005012225	ENSAPOG00000018831	ENSAOCG00000012016	ENSAPEG00000021113	ENSSPAG00000019847	ENSORLG00000002330	ENSORLG00020001157	ENSORLG00015015955	ENSOMEG00000005997	ENSFHEG00000009912	ENSCVAG00000010371	ENSPFOG00000019437	ENSPLAG00000015968	ENSPMEG00000004095	ENSPREG00000016010	ENSXMAG00000027269	ENSXCOG00000017003	ENSGAFG00000000441	ENSKMAG00000002403	ENSTRUG00000020154	ENSTNIG00000008217	-	ENSLBEG00000002525	ENSGACG00000004928
Ortholog-152	ENSDARG00000001975	ENSLOCG00000008179	-	-	ENSIPUG00000017251	ENSAMXG00000005828	ENSPNAG00000005983	ENSELUG00000017457	ENSGMOG00000007348	-	ENSHCOG00000006891	ENSMALG00000014003	-	ENSATEG00000013480	ENSSDUG00000007749	-	ENSSMAG00000004397	ENSCSEG00000003823	ENSACIG00000002970	ENSONIG00000003266	ENSNBRG00000003516	ENSHBUG00000000699	ENSPNYG00000017844	ENSACLG00000024346	ENSMZEG00005001414	ENSAPOG00000001976	ENSAOCG00000021691	ENSAPEG00000000012	ENSSPAG00000018457	ENSORLG00000000323	ENSORLG00020003000	ENSORLG00015005331	ENSOMEG00000005706	ENSFHEG00000007369	-	ENSPFOG00000002507	ENSPLAG00000011892	-	-	-	-	-	ENSKMAG00000002945	-	-	ENSMMOG00000002172	ENSLBEG00000015257	ENSGACG00000017514
Ortholog-153	ENSDARG00000001976	ENSLOCG00000014352	ENSSFOG00015019887	ENSPKIG00000021338	-	ENSAMXG00000007423	ENSPNAG00000016357	ENSELUG00000001284	ENSGMOG00000013077	ENSPMGG00000006213	ENSHCOG00000012050	ENSMALG00000007568	ENSMAMG00000008908	ENSATEG00000006095	ENSSDUG00000011503	ENSSLDG00000000952	ENSSMAG00000001588	ENSCSEG00000013722	ENSACIG00000023713	ENSONIG00000015163	ENSNBRG00000020142	ENSHBUG00000016343	-	ENSACLG00000021159	ENSMZEG00005022252	ENSAPOG00000008576	ENSAOCG00000006245	ENSAPEG00000017438	-	ENSORLG00000008276	ENSORLG00020004382	ENSORLG00015017939	ENSOMEG00000005554	ENSFHEG00000022535	ENSCVAG00000014501	ENSPFOG00000006489	-	ENSPMEG00000014684	ENSPREG00000006618	ENSXMAG00000002837	-	ENSGAFG00000001330	ENSKMAG00000016184	-	-	ENSMMOG00000007104	ENSLBEG00000006815	ENSGACG00000010785
Ortholog-154	ENSDARG00000001993	-	-	-	ENSIPUG00000017057	ENSAMXG00000002239	ENSPNAG00000016570	-	-	-	-	-	-	-	-	-	-	-	-	-	-	-	-	-	-	-	-	-	-	-	-	-	-	-	-	-	-	-	-	-	-	-	-	-	-	-	-	-
Ortholog-155	ENSDARG00000001994	-	ENSSFOG00015012441	ENSPKIG00000013928	ENSIPUG00000009027	ENSAMXG00000010573	ENSPNAG00000029387	ENSELUG00000009249	ENSGMOG00000010576	ENSPMGG00000002107	ENSHCOG00000003362	ENSMALG00000018983	ENSMAMG00000002594	ENSATEG00000003467	ENSSDUG00000010081	ENSSLDG00000014392	ENSSMAG00000014649	ENSCSEG00000017139	ENSACIG00000020794	ENSONIG00000012945	ENSNBRG00000022826	ENSHBUG00000010768	ENSPNYG00000017761	ENSACLG00000027321	ENSMZEG00005015117	ENSAPOG00000017131	ENSAOCG00000013071	ENSAPEG00000017703	ENSSPAG00000013478	ENSORLG00000013952	ENSORLG00020005004	ENSORLG00015018960	ENSOMEG00000015723	ENSFHEG00000015839	ENSCVAG00000009632	ENSPFOG00000006766	-	-	ENSPREG00000021119	ENSXMAG00000010597	ENSXCOG00000005437	ENSGAFG00000002458	ENSKMAG00000014802	ENSTRUG00000000216	ENSTNIG00000019776	ENSMMOG00000011900	ENSLBEG00000019429	ENSGACG00000018087
Ortholog-156	ENSDARG00000001999	ENSLOCG00000005272	ENSSFOG00015013683	ENSPKIG00000005496	ENSIPUG00000014307	ENSAMXG00000021244	ENSPNAG00000021453	ENSELUG00000019012	ENSGMOG00000005299	ENSPMGG00000006787	-	ENSMALG00000020507	ENSMAMG00000009011	-	ENSSDUG00000010809	ENSSLDG00000013912	ENSSMAG00000012544	ENSCSEG00000006265	ENSACIG00000008169	ENSONIG00000003149	-	ENSHBUG00000001060	ENSPNYG00000016485	ENSACLG00000021822	ENSMZEG00005004109	ENSAPOG00000008252	ENSAOCG00000016382	ENSAPEG00000004741	ENSSPAG00000018302	ENSORLG00000015149	ENSORLG00020017107	ENSORLG00015015032	ENSOMEG00000020298	ENSFHEG00000001629	ENSCVAG00000003402	ENSPFOG00000017552	ENSPLAG00000001428	ENSPMEG00000022031	ENSPREG00000003391	ENSXMAG00000014796	ENSXCOG00000017825	ENSGAFG00000016563	ENSKMAG00000002225	ENSTRUG00000010392	ENSTNIG00000011887	ENSMMOG00000015585	ENSLBEG00000004353	ENSGACG00000014347
Ortholog-157	ENSDARG00000002002	ENSLOCG00000013380	ENSSFOG00015020945	ENSPKIG00000010590	ENSIPUG00000007760	ENSAMXG00000004086	ENSPNAG00000029733	ENSELUG00000001070	ENSGMOG00000016528	ENSPMGG00000006725	-	ENSMALG00000022649	ENSMAMG00000014459	ENSATEG00000002980	ENSSDUG00000020261	ENSSLDG00000019758	ENSSMAG00000003367	-	ENSACIG00000009734	ENSONIG00000000408	ENSNBRG00000013672	ENSHBUG00000014434	ENSPNYG00000022464	ENSACLG00000006217	ENSMZEG00005016837	-	ENSAOCG00000024206	ENSAPEG00000022134	ENSSPAG00000003464	ENSORLG00000003170	ENSORLG00020022043	ENSORLG00015018895	ENSOMEG00000003298	ENSFHEG00000006118	ENSCVAG00000019477	ENSPFOG00000011850	ENSPLAG00000003006	ENSPMEG00000007217	ENSPREG00000022762	ENSXMAG00000000309	ENSXCOG00000017446	ENSGAFG00000014164	ENSKMAG00000013944	ENSTRUG00000005704	ENSTNIG00000017495	ENSMMOG00000013633	ENSLBEG00000026729	ENSGACG00000003930
Ortholog-158	ENSDARG00000002006	-	-	-	ENSIPUG00000001752	ENSAMXG00000043713	ENSPNAG00000012427	ENSELUG00000006678	ENSGMOG00000009702	ENSPMGG00000007891	ENSHCOG00000012534	ENSMALG00000002273	ENSMAMG00000014664	ENSATEG00000007788	ENSSDUG00000002150	ENSSLDG00000023441	ENSSMAG00000000277	ENSCSEG00000007853	ENSACIG00000017241	ENSONIG00000002873	ENSNBRG00000017426	ENSHBUG00000018792	ENSPNYG00000013852	ENSACLG00000002108	ENSMZEG00005013516	ENSAPOG00000007881	ENSAOCG00000004653	ENSAPEG00000013181	ENSSPAG00000022898	ENSORLG00000007020	ENSORLG00020016571	ENSORLG00015001514	ENSOMEG00000019956	ENSFHEG00000014238	ENSCVAG00000007194	ENSPFOG00000010127	ENSPLAG00000020333	ENSPMEG00000020993	ENSPREG00000002487	ENSXMAG00000015121	ENSXCOG00000000342	ENSGAFG00000004842	ENSKMAG00000016360	ENSTRUG00000015903	ENSTNIG00000018446	ENSMMOG00000000866	ENSLBEG00000007629	ENSGACG00000007982
Ortholog-159	ENSDARG00000002013	-	ENSSFOG00015002187	ENSPKIG00000024014	ENSIPUG00000010680	ENSAMXG00000010206	ENSPNAG00000011140	ENSELUG00000024451	ENSGMOG00000013772	ENSPMGG00000012213	ENSHCOG00000020608	ENSMALG00000002400	ENSMAMG00000005402	ENSATEG00000006248	ENSSDUG00000001238	ENSSLDG00000005264	ENSSMAG00000020693	ENSCSEG00000010657	ENSACIG00000013571	ENSONIG00000007795	ENSNBRG00000002109	ENSHBUG00000021773	ENSPNYG00000011063	ENSACLG00000014779	ENSMZEG00005017993	ENSAPOG00000002419	ENSAOCG00000012590	-	ENSSPAG00000011758	-	-	-	ENSOMEG00000014345	ENSFHEG00000017123	ENSCVAG00000021473	ENSPFOG00000001234	ENSPLAG00000003809	ENSPMEG00000019443	ENSPREG00000017797	ENSXMAG00000013510	ENSXCOG00000002011	ENSGAFG00000018716	ENSKMAG00000000240	ENSTRUG00000013116	ENSTNIG00000009253	-	ENSLBEG00000024850	ENSGACG00000008225
Ortholog-160	ENSDARG00000002016	ENSLOCG00000001974	ENSSFOG00015014547	ENSPKIG00000012778	ENSIPUG00000020299	ENSAMXG00000001220	ENSPNAG00000020728	ENSELUG00000012512	ENSGMOG00000013957	ENSPMGG00000018058	ENSHCOG00000000280	ENSMALG00000020968	ENSMAMG00000015787	ENSATEG00000007243	ENSSDUG00000018301	ENSSLDG00000025508	ENSSMAG00000014124	ENSCSEG00000020180	ENSACIG00000005956	ENSONIG00000014107	ENSNBRG00000017658	ENSHBUG00000006195	ENSPNYG00000005470	ENSACLG00000003563	ENSMZEG00005020614	ENSAPOG00000012358	-	ENSAPEG00000018672	ENSSPAG00000001464	ENSORLG00000019912	ENSORLG00020014528	ENSORLG00015006654	ENSOMEG00000009294	ENSFHEG00000013256	ENSCVAG00000018198	ENSPFOG00000006423	ENSPLAG00000020908	ENSPMEG00000012412	ENSPREG00000013294	ENSXMAG00000006458	ENSXCOG00000010992	-	ENSKMAG00000004383	ENSTRUG00000015202	ENSTNIG00000015353	ENSMMOG00000014260	ENSLBEG00000017876	ENSGACG00000014408
Ortholog-161	ENSDARG00000002020	-	ENSSFOG00015019570	-	-	ENSAMXG00000002115	ENSPNAG00000016456	-	ENSGMOG00000019128	-	-	-	-	-	-	-	-	-	-	-	-	-	-	-	-	-	-	-	-	-	-	-	-	-	-	-	-	-	-	-	-	-	-	-	-	-	ENSLBEG00000019184	-
Ortholog-162	ENSDARG00000002021	ENSLOCG00000016769	ENSSFOG00015020040	ENSPKIG00000010308	ENSIPUG00000013662	-	ENSPNAG00000006316	ENSELUG00000017645	-	-	-	ENSMALG00000008554	-	-	ENSSDUG00000003969	ENSSLDG00000017394	-	ENSCSEG00000002842	ENSACIG00000015891	ENSONIG00000007043	-	-	-	-	-	-	-	-	-	ENSORLG00000002852	ENSORLG00020017129	ENSORLG00015003213	ENSOMEG00000022587	-	ENSCVAG00000004228	-	-	-	-	-	-	-	ENSKMAG00000002733	ENSTRUG00000006615	-	ENSMMOG00000007798	ENSLBEG00000028298	-
Ortholog-163	ENSDARG00000002026	-	ENSSFOG00015000145	ENSPKIG00000002778	ENSIPUG00000012637	ENSAMXG00000015808	ENSPNAG00000010638	-	-	-	-	ENSMALG00000009475	ENSMAMG00000022446	ENSATEG00000022584	ENSSDUG00000013229	ENSSLDG00000001293	-	-	-	ENSONIG00000007133	-	ENSHBUG00000015851	-	ENSACLG00000007900	ENSMZEG00005018363	-	ENSAOCG00000021661	-	-	-	-	-	-	-	-	-	-	-	-	-	-	-	-	-	-	ENSMMOG00000007933	ENSLBEG00000022702	-
Ortholog-164	ENSDARG00000002031	-	-	-	-	-	-	ENSELUG00000004214	ENSGMOG00000015161	ENSPMGG00000019835	ENSHCOG00000016531	ENSMALG00000011686	ENSMAMG00000016429	ENSATEG00000007091	ENSSDUG00000012572	ENSSLDG00000001701	ENSSMAG00000013998	ENSCSEG00000021159	ENSACIG00000006682	ENSONIG00000015576	ENSNBRG00000017397	ENSHBUG00000023786	ENSPNYG00000017933	ENSACLG00000019657	ENSMZEG00005012004	ENSAPOG00000015607	ENSAOCG00000016816	ENSAPEG00000020386	ENSSPAG00000022945	ENSORLG00000012065	ENSORLG00020008102	ENSORLG00015002524	ENSOMEG00000012678	ENSFHEG00000017635	ENSCVAG00000005992	ENSPFOG00000016347	ENSPLAG00000018536	ENSPMEG00000006568	ENSPREG00000021853	ENSXMAG00000000362	-	ENSGAFG00000015216	ENSKMAG00000020069	ENSTRUG00000006959	ENSTNIG00000007931	ENSMMOG00000013342	ENSLBEG00000002722	ENSGACG00000014107
Ortholog-165	ENSDARG00000002037	ENSLOCG00000010773	ENSSFOG00015004082	ENSPKIG00000022352	ENSIPUG00000023854	ENSAMXG00000032440	ENSPNAG00000012439	ENSELUG00000009669	ENSGMOG00000000060	ENSPMGG00000013114	ENSHCOG00000001812	ENSMALG00000002175	ENSMAMG00000003172	ENSATEG00000025150	ENSSDUG00000018361	ENSSLDG00000011938	ENSSMAG00000007083	ENSCSEG00000016333	ENSACIG00000011647	-	ENSNBRG00000010224	ENSHBUG00000012129	ENSPNYG00000004204	ENSACLG00000001735	ENSMZEG00005001625	ENSAPOG00000012594	ENSAOCG00000004642	ENSAPEG00000023825	ENSSPAG00000000175	ENSORLG00000016925	-	ENSORLG00015006788	ENSOMEG00000016102	ENSFHEG00000013035	ENSCVAG00000017067	ENSPFOG00000016271	ENSPLAG00000009718	ENSPMEG00000003145	ENSPREG00000013754	ENSXMAG00000017729	ENSXCOG00000015828	ENSGAFG00000015860	ENSKMAG00000017077	ENSTRUG00000011040	ENSTNIG00000003857	ENSMMOG00000013279	ENSLBEG00000006587	ENSGACG00000004651
Ortholog-166	ENSDARG00000002071	-	ENSSFOG00015016501	ENSPKIG00000021986	ENSIPUG00000008865	ENSAMXG00000002991	ENSPNAG00000014015	ENSELUG00000013493	ENSGMOG00000016228	ENSPMGG00000022414	ENSHCOG00000002364	ENSMALG00000000667	ENSMAMG00000021710	ENSATEG00000010142	ENSSDUG00000018624	ENSSLDG00000022536	ENSSMAG00000017989	ENSCSEG00000003092	ENSACIG00000008631	ENSONIG00000000852	ENSNBRG00000013805	ENSHBUG00000013728	ENSPNYG00000001538	ENSACLG00000022935	ENSMZEG00005027395	ENSAPOG00000005229	-	ENSAPEG00000003837	ENSSPAG00000002642	ENSORLG00000004855	ENSORLG00020011981	ENSORLG00015017434	ENSOMEG00000011229	ENSFHEG00000020040	ENSCVAG00000019553	ENSPFOG00000012838	ENSPLAG00000011287	ENSPMEG00000007541	ENSPREG00000008593	ENSXMAG00000023665	ENSXCOG00000013307	ENSGAFG00000000586	ENSKMAG00000002730	ENSTRUG00000001016	ENSTNIG00000016999	ENSMMOG00000007891	ENSLBEG00000020510	ENSGACG00000010492
Ortholog-167	ENSDARG00000002077	ENSLOCG00000010103	ENSSFOG00015013061	ENSPKIG00000018174	ENSIPUG00000002697	ENSAMXG00000029183	ENSPNAG00000022418	ENSELUG00000011286	ENSGMOG00000010848	ENSPMGG00000003876	ENSHCOG00000002831	ENSMALG00000009504	ENSMAMG00000001768	ENSATEG00000015597	ENSSDUG00000019550	ENSSLDG00000000163	ENSSMAG00000001599	ENSCSEG00000001526	ENSACIG00000024219	ENSONIG00000020116	ENSNBRG00000009499	ENSHBUG00000023081	ENSPNYG00000022028	ENSACLG00000020264	ENSMZEG00005007438	ENSAPOG00000015452	ENSAOCG00000007722	ENSAPEG00000022745	ENSSPAG00000012911	ENSORLG00000015749	ENSORLG00020009841	ENSORLG00015008687	ENSOMEG00000006617	ENSFHEG00000008120	ENSCVAG00000007604	ENSPFOG00000004095	ENSPLAG00000012563	ENSPMEG00000014901	ENSPREG00000015484	ENSXMAG00000013476	ENSXCOG00000008553	ENSGAFG00000004109	ENSKMAG00000005962	ENSTRUG00000010746	ENSTNIG00000017343	ENSMMOG00000012161	ENSLBEG00000023140	ENSGACG00000008443
Ortholog-168	ENSDARG00000002082	-	-	-	ENSIPUG00000005268	ENSAMXG00000034564	ENSPNAG00000028488	ENSELUG00000005623	ENSGMOG00000009221	ENSPMGG00000004792	ENSHCOG00000012724	ENSMALG00000001635	ENSMAMG00000015317	ENSATEG00000008351	ENSSDUG00000013704	ENSSLDG00000014270	ENSSMAG00000000528	ENSCSEG00000007579	ENSACIG00000018130	ENSONIG00000002799	ENSNBRG00000018079	ENSHBUG00000005054	ENSPNYG00000013392	ENSACLG00000001205	ENSMZEG00005013299	ENSAPOG00000009759	ENSAOCG00000005444	ENSAPEG00000013874	ENSSPAG00000001628	ENSORLG00000006764	ENSORLG00020017312	ENSORLG00015002233	ENSOMEG00000019467	ENSFHEG00000000311	ENSCVAG00000008320	-	-	-	ENSPREG00000002933	ENSXMAG00000010395	ENSXCOG00000001078	ENSGAFG00000004533	ENSKMAG00000017184	ENSTRUG00000016227	ENSTNIG00000018457	ENSMMOG00000000720	ENSLBEG00000006137	ENSGACG00000007770
Ortholog-169	ENSDARG00000002084	ENSLOCG00000013129	ENSSFOG00015017902	ENSPKIG00000022898	ENSIPUG00000018382	ENSAMXG00000013033	ENSPNAG00000024878	ENSELUG00000010529	ENSGMOG00000006641	ENSPMGG00000005590	ENSHCOG00000007527	ENSMALG00000016461	ENSMAMG00000017038	ENSATEG00000001347	ENSSDUG00000017883	ENSSLDG00000016256	ENSSMAG00000004069	-	ENSACIG00000006087	ENSONIG00000001584	ENSNBRG00000020831	ENSHBUG00000022125	ENSPNYG00000009920	ENSACLG00000007558	ENSMZEG00005022129	ENSAPOG00000011494	ENSAOCG00000009156	ENSAPEG00000018433	ENSSPAG00000021693	ENSORLG00000028202	ENSORLG00020002194	ENSORLG00015016337	-	ENSFHEG00000013633	ENSCVAG00000010789	ENSPFOG00000019460	-	ENSPMEG00000021176	-	ENSXMAG00000016442	ENSXCOG00000000050	ENSGAFG00000001098	ENSKMAG00000008549	ENSTRUG00000002301	ENSTNIG00000002531	-	ENSLBEG00000020210	ENSGACG00000004190
Ortholog-170	ENSDARG00000002127	ENSLOCG00000010930	ENSSFOG00015001483	ENSPKIG00000011002	ENSIPUG00000003624	ENSAMXG00000013269	ENSPNAG00000026518	ENSELUG00000011313	ENSGMOG00000007108	ENSPMGG00000008879	ENSHCOG00000006210	ENSMALG00000019497	ENSMAMG00000000965	ENSATEG00000000787	ENSSDUG00000013780	ENSSLDG00000008985	ENSSMAG00000016445	ENSCSEG00000014022	ENSACIG00000004778	ENSONIG00000009189	ENSNBRG00000010399	ENSHBUG00000000342	ENSPNYG00000015591	ENSACLG00000013142	ENSMZEG00005020138	ENSAPOG00000019419	ENSAOCG00000009951	ENSAPEG00000024222	ENSSPAG00000000739	ENSORLG00000017890	ENSORLG00020004848	ENSORLG00015004823	ENSOMEG00000011357	-	ENSCVAG00000013666	ENSPFOG00000003200	ENSPLAG00000006409	ENSPMEG00000014749	ENSPREG00000014092	ENSXMAG00000016617	ENSXCOG00000016351	ENSGAFG00000002251	ENSKMAG00000000911	ENSTRUG00000009163	ENSTNIG00000018653	ENSMMOG00000009475	ENSLBEG00000015183	ENSGACG00000017055
Ortholog-171	ENSDARG00000002128	ENSLOCG00000017035	ENSSFOG00015023080	ENSPKIG00000009086	ENSIPUG00000016884	ENSAMXG00000007302	ENSPNAG00000017936	ENSELUG00000010739	ENSGMOG00000013248	ENSPMGG00000004881	ENSHCOG00000004362	ENSMALG00000003265	ENSMAMG00000019265	ENSATEG00000021314	ENSSDUG00000013998	ENSSLDG00000017696	ENSSMAG00000010056	ENSCSEG00000004325	ENSACIG00000011436	ENSONIG00000009944	ENSNBRG00000014972	ENSHBUG00000006747	ENSPNYG00000010443	ENSACLG00000009159	ENSMZEG00005016021	ENSAPOG00000015976	ENSAOCG00000014777	ENSAPEG00000019618	ENSSPAG00000010818	ENSORLG00000017287	-	ENSORLG00015005168	ENSOMEG00000023197	ENSFHEG00000009449	ENSCVAG00000005908	ENSPFOG00000016594	ENSPLAG00000005289	ENSPMEG00000017406	ENSPREG00000021583	ENSXMAG00000009283	ENSXCOG00000011764	ENSGAFG00000020887	ENSKMAG00000009649	ENSTRUG00000005661	ENSTNIG00000018723	ENSMMOG00000006088	-	ENSGACG00000000738
Ortholog-172	ENSDARG00000002165	ENSLOCG00000001050	-	ENSPKIG00000008074	ENSIPUG00000000110	ENSAMXG00000039644	ENSPNAG00000005768	ENSELUG00000022515	ENSGMOG00000004020	ENSPMGG00000022603	ENSHCOG00000004723	ENSMALG00000003065	ENSMAMG00000008487	ENSATEG00000020699	ENSSDUG00000020516	ENSSLDG00000006946	ENSSMAG00000020097	ENSCSEG00000009693	ENSACIG00000021829	ENSONIG00000008121	ENSNBRG00000023931	ENSHBUG00000019773	ENSPNYG00000013040	ENSACLG00000016690	ENSMZEG00005011982	ENSAPOG00000014258	ENSAOCG00000015688	ENSAPEG00000009724	ENSSPAG00000021536	ENSORLG00000006240	ENSORLG00020004522	ENSORLG00015001417	ENSOMEG00000016442	ENSFHEG00000007306	-	ENSPFOG00000010050	ENSPLAG00000022820	ENSPMEG00000020951	ENSPREG00000011462	ENSXMAG00000022144	ENSXCOG00000005176	ENSGAFG00000017067	ENSKMAG00000018894	ENSTRUG00000005314	ENSTNIG00000005364	ENSMMOG00000005383	ENSLBEG00000027340	ENSGACG00000002192
Ortholog-173	ENSDARG00000002167	ENSLOCG00000012811	ENSSFOG00015023502	ENSPKIG00000021626	ENSIPUG00000023224	ENSAMXG00000031925	ENSPNAG00000012580	ENSELUG00000000630	ENSGMOG00000005267	ENSPMGG00000006931	ENSHCOG00000017600	ENSMALG00000009328	ENSMAMG00000022167	ENSATEG00000000216	ENSSDUG00000022647	ENSSLDG00000000812	ENSSMAG00000010385	ENSCSEG00000009867	ENSACIG00000008990	ENSONIG00000000892	ENSNBRG00000020208	ENSHBUG00000007270	ENSPNYG00000012676	ENSACLG00000000969	ENSMZEG00005022920	ENSAPOG00000005834	ENSAOCG00000010430	ENSAPEG00000002752	ENSSPAG00000007650	ENSORLG00000002991	ENSORLG00020010039	ENSORLG00015002717	ENSOMEG00000021823	ENSFHEG00000013650	ENSCVAG00000000327	ENSPFOG00000007968	ENSPLAG00000002419	ENSPMEG00000005241	ENSPREG00000008680	ENSXMAG00000028216	ENSXCOG00000017370	ENSGAFG00000002457	ENSKMAG00000011386	ENSTRUG00000016484	ENSTNIG00000003014	ENSMMOG00000020835	ENSLBEG00000006147	ENSGACG00000009291
Ortholog-174	ENSDARG00000002168	-	-	-	ENSIPUG00000002730	ENSAMXG00000003627	ENSPNAG00000002946	-	ENSGMOG00000019323	ENSPMGG00000011828	ENSHCOG00000020095	ENSMALG00000016939	ENSMAMG00000001051	ENSATEG00000020354	ENSSDUG00000017670	ENSSLDG00000007005	ENSSMAG00000010614	ENSCSEG00000011697	ENSACIG00000001289	ENSONIG00000009025	ENSNBRG00000016092	ENSHBUG00000003145	ENSPNYG00000001238	ENSACLG00000015461	ENSMZEG00005007817	ENSAPOG00000004121	ENSAOCG00000016810	ENSAPEG00000016141	ENSSPAG00000009321	ENSORLG00000016554	ENSORLG00020001514	ENSORLG00015001690	ENSOMEG00000000738	ENSFHEG00000008203	ENSCVAG00000004587	ENSPFOG00000007144	-	-	ENSPREG00000009405	ENSXMAG00000001784	ENSXCOG00000014119	ENSGAFG00000009881	ENSKMAG00000012273	ENSTRUG00000015168	ENSTNIG00000000790	ENSMMOG00000003829	ENSLBEG00000023163	ENSGACG00000005986
Ortholog-175	ENSDARG00000002172	-	ENSSFOG00015004660	ENSPKIG00000022956	ENSIPUG00000004015	ENSAMXG00000024834	ENSPNAG00000012694	ENSELUG00000022626	ENSGMOG00000020324	ENSPMGG00000023071	ENSHCOG00000015449	ENSMALG00000000407	ENSMAMG00000006512	ENSATEG00000021328	ENSSDUG00000022213	ENSSLDG00000012596	ENSSMAG00000004365	-	ENSACIG00000020597	ENSONIG00000020498	ENSNBRG00000016808	ENSHBUG00000015813	ENSPNYG00000018662	ENSACLG00000012594	ENSMZEG00005009737	ENSAPOG00000019576	ENSAOCG00000003071	ENSAPEG00000010794	ENSSPAG00000011813	ENSORLG00000013006	ENSORLG00020003296	ENSORLG00015017484	ENSOMEG00000013260	ENSFHEG00000001765	ENSCVAG00000004588	ENSPFOG00000020342	ENSPLAG00000008281	ENSPMEG00000001537	ENSPREG00000010464	ENSXMAG00000015247	-	-	ENSKMAG00000002470	ENSTRUG00000005733	ENSTNIG00000003084	ENSMMOG00000015568	ENSLBEG00000022924	ENSGACG00000011885
Ortholog-176	ENSDARG00000002174	ENSLOCG00000016560	ENSSFOG00015001816	ENSPKIG00000000624	ENSIPUG00000016788	ENSAMXG00000042592	ENSPNAG00000017847	ENSELUG00000003251	ENSGMOG00000002278	ENSPMGG00000023531	ENSHCOG00000018527	ENSMALG00000007936	ENSMAMG00000016273	ENSATEG00000022806	ENSSDUG00000016493	ENSSLDG00000004809	ENSSMAG00000005257	-	ENSACIG00000013478	ENSONIG00000017820	ENSNBRG00000011398	ENSHBUG00000008439	ENSPNYG00000021873	ENSACLG00000016520	ENSMZEG00005001096	ENSAPOG00000000507	ENSAOCG00000006950	ENSAPEG00000021902	ENSSPAG00000003528	ENSORLG00000016526	ENSORLG00020008459	ENSORLG00015007645	ENSOMEG00000003265	ENSFHEG00000003361	ENSCVAG00000015800	ENSPFOG00000018076	ENSPLAG00000015408	ENSPMEG00000015371	ENSPREG00000006906	ENSXMAG00000017228	-	ENSGAFG00000016256	ENSKMAG00000013255	ENSTRUG00000014649	ENSTNIG00000019706	ENSMMOG00000007058	ENSLBEG00000009067	ENSGACG00000020049
Ortholog-177	ENSDARG00000002184	ENSLOCG00000014729	ENSSFOG00015008115	ENSPKIG00000013802	ENSIPUG00000016215	ENSAMXG00000036086	ENSPNAG00000023811	ENSELUG00000011082	ENSGMOG00000015071	ENSPMGG00000002680	ENSHCOG00000013458	ENSMALG00000013940	ENSMAMG00000002691	ENSATEG00000016465	ENSSDUG00000000628	ENSSLDG00000007301	ENSSMAG00000005508	ENSCSEG00000020645	ENSACIG00000022404	ENSONIG00000011522	ENSNBRG00000006269	ENSHBUG00000000594	ENSPNYG00000005323	-	ENSMZEG00005017300	ENSAPOG00000016363	ENSAOCG00000010397	-	ENSSPAG00000004219	ENSORLG00000025316	ENSORLG00020008123	ENSORLG00015017006	ENSOMEG00000011062	ENSFHEG00000005431	ENSCVAG00000000346	ENSPFOG00000004875	ENSPLAG00000009549	ENSPMEG00000018848	ENSPREG00000004702	ENSXMAG00000014808	ENSXCOG00000010099	ENSGAFG00000009610	ENSKMAG00000000259	ENSTRUG00000000967	-	ENSMMOG00000001477	ENSLBEG00000023700	ENSGACG00000019563
Ortholog-178	ENSDARG00000002190	-	ENSSFOG00015022979	ENSPKIG00000016849	ENSIPUG00000023443	ENSAMXG00000024513	ENSPNAG00000024563	ENSELUG00000002984	-	-	-	-	-	-	-	-	-	-	-	-	-	-	-	-	-	-	-	-	-	-	-	-	-	-	-	-	-	-	-	-	-	-	-	-	-	-	-	-
Ortholog-179	ENSDARG00000002192	ENSLOCG00000013849	ENSSFOG00015002340	ENSPKIG00000025130	ENSIPUG00000011058	ENSAMXG00000005161	ENSPNAG00000008046	ENSELUG00000000558	ENSGMOG00000002875	ENSPMGG00000017083	ENSHCOG00000012931	ENSMALG00000022667	ENSMAMG00000000967	ENSATEG00000002163	ENSSDUG00000019299	ENSSLDG00000006993	ENSSMAG00000004041	ENSCSEG00000012773	ENSACIG00000010672	ENSONIG00000000479	ENSNBRG00000012767	ENSHBUG00000014411	ENSPNYG00000022103	ENSACLG00000004516	ENSMZEG00005017093	ENSAPOG00000015719	ENSAOCG00000014711	ENSAPEG00000023706	ENSSPAG00000019962	ENSORLG00000019874	ENSORLG00020010567	ENSORLG00015007078	ENSOMEG00000003935	ENSFHEG00000017907	ENSCVAG00000009897	ENSPFOG00000002322	-	-	ENSPREG00000010071	ENSXMAG00000010485	ENSXCOG00000016688	ENSGAFG00000001833	ENSKMAG00000010763	ENSTRUG00000023083	-	ENSMMOG00000013540	ENSLBEG00000026234	ENSGACG00000004064
Ortholog-180	ENSDARG00000002193	-	-	-	ENSIPUG00000024180	ENSAMXG00000026346	ENSPNAG00000004073	ENSELUG00000024311	ENSGMOG00000020380	-	ENSHCOG00000008782	ENSMALG00000020469	ENSMAMG00000012215	ENSATEG00000007888	ENSSDUG00000014169	ENSSLDG00000005814	ENSSMAG00000011348	ENSCSEG00000021368	ENSACIG00000022548	ENSONIG00000021142	ENSNBRG00000017435	ENSHBUG00000006609	ENSPNYG00000004784	-	ENSMZEG00005023772	ENSAPOG00000003170	ENSAOCG00000018646	ENSAPEG00000012211	ENSSPAG00000005627	ENSORLG00000010599	ENSORLG00020020864	ENSORLG00015016370	ENSOMEG00000010155	ENSFHEG00000004108	ENSCVAG00000011962	ENSPFOG00000020469	ENSPLAG00000012740	ENSPMEG00000011604	ENSPREG00000016208	ENSXMAG00000019635	ENSXCOG00000005246	ENSGAFG00000021066	ENSKMAG00000016002	ENSTRUG00000004527	ENSTNIG00000017909	ENSMMOG00000020897	ENSLBEG00000008570	-
Ortholog-181	ENSDARG00000002194	ENSLOCG00000002671	ENSSFOG00015023626	ENSPKIG00000008067	ENSIPUG00000019997	ENSAMXG00000032757	ENSPNAG00000015477	ENSELUG00000003492	ENSGMOG00000019176	ENSPMGG00000008429	ENSHCOG00000001660	ENSMALG00000010599	ENSMAMG00000010478	ENSATEG00000007803	ENSSDUG00000013165	ENSSLDG00000012611	ENSSMAG00000009917	ENSCSEG00000000115	ENSACIG00000023704	ENSONIG00000008219	ENSNBRG00000010444	ENSHBUG00000020540	ENSPNYG00000004554	ENSACLG00000020023	ENSMZEG00005006508	ENSAPOG00000000004	ENSAOCG00000000692	ENSAPEG00000018785	ENSSPAG00000006779	ENSORLG00000017542	ENSORLG00020018211	ENSORLG00015014625	ENSOMEG00000013813	ENSFHEG00000006989	ENSCVAG00000019638	ENSPFOG00000004263	ENSPLAG00000006499	ENSPMEG00000011213	ENSPREG00000003064	ENSXMAG00000018815	ENSXCOG00000011308	ENSGAFG00000019473	ENSKMAG00000013967	ENSTRUG00000001838	ENSTNIG00000016915	ENSMMOG00000002411	ENSLBEG00000014579	ENSGACG00000007369
Ortholog-182	ENSDARG00000002196	-	ENSSFOG00015006484	ENSPKIG00000022113	ENSIPUG00000011672	ENSAMXG00000008686	ENSPNAG00000017269	ENSELUG00000020772	-	ENSPMGG00000015208	ENSHCOG00000006627	ENSMALG00000013530	ENSMAMG00000013057	ENSATEG00000001903	ENSSDUG00000012688	ENSSLDG00000021767	ENSSMAG00000017677	ENSCSEG00000017203	ENSACIG00000009549	ENSONIG00000004708	ENSNBRG00000010968	ENSHBUG00000008285	ENSPNYG00000023157	ENSACLG00000001797	ENSMZEG00005024341	ENSAPOG00000003209	ENSAOCG00000010229	ENSAPEG00000021494	ENSSPAG00000006389	ENSORLG00000004475	ENSORLG00020011388	ENSORLG00015000484	ENSOMEG00000014875	ENSFHEG00000018040	ENSCVAG00000019604	ENSPFOG00000017325	ENSPLAG00000001877	ENSPMEG00000017810	ENSPREG00000012938	ENSXMAG00000026281	-	ENSGAFG00000019455	ENSKMAG00000003678	ENSTRUG00000019632	ENSTNIG00000001421	ENSMMOG00000006445	ENSLBEG00000014243	-
Ortholog-183	ENSDARG00000002197	ENSLOCG00000011949	ENSSFOG00015009383	-	ENSIPUG00000019705	ENSAMXG00000003277	ENSPNAG00000013405	ENSELUG00000019760	ENSGMOG00000001222	ENSPMGG00000016830	ENSHCOG00000016938	ENSMALG00000021645	ENSMAMG00000000208	ENSATEG00000000875	ENSSDUG00000007070	ENSSLDG00000002829	ENSSMAG00000012269	ENSCSEG00000007588	ENSACIG00000009854	ENSONIG00000000534	ENSNBRG00000006472	ENSHBUG00000017284	ENSPNYG00000008972	ENSACLG00000002281	ENSMZEG00005012363	ENSAPOG00000016221	ENSAOCG00000005360	ENSAPEG00000010216	ENSSPAG00000021159	ENSORLG00000008955	ENSORLG00020003982	ENSORLG00015023008	ENSOMEG00000022877	ENSFHEG00000003638	ENSCVAG00000006414	ENSPFOG00000016318	ENSPLAG00000014269	ENSPMEG00000003722	ENSPREG00000017351	ENSXMAG00000014865	ENSXCOG00000003952	ENSGAFG00000018536	ENSKMAG00000017560	ENSTRUG00000007802	ENSTNIG00000019330	ENSMMOG00000010083	ENSLBEG00000012590	ENSGACG00000011880
Ortholog-184	ENSDARG00000002204	-	-	ENSPKIG00000022145	ENSIPUG00000004733	ENSAMXG00000025376	ENSPNAG00000010263	ENSELUG00000002193	ENSGMOG00000019956	ENSPMGG00000000338	ENSHCOG00000002178	ENSMALG00000009716	ENSMAMG00000022436	ENSATEG00000009802	ENSSDUG00000023376	-	ENSSMAG00000011114	ENSCSEG00000006646	ENSACIG00000007827	ENSONIG00000021218	ENSNBRG00000017803	ENSHBUG00000019244	ENSPNYG00000022537	-	ENSMZEG00005027820	ENSAPOG00000004910	ENSAOCG00000016200	ENSAPEG00000009110	ENSSPAG00000011538	ENSORLG00000000758	ENSORLG00020003196	ENSORLG00015007669	ENSOMEG00000017477	-	ENSCVAG00000003532	ENSPFOG00000020077	ENSPLAG00000006519	ENSPMEG00000024338	-	ENSXMAG00000020243	ENSXCOG00000018527	ENSGAFG00000009774	ENSKMAG00000007446	ENSTRUG00000008365	ENSTNIG00000001965	ENSMMOG00000016844	ENSLBEG00000001910	-
Ortholog-185	ENSDARG00000002210	-	-	-	ENSIPUG00000013397	ENSAMXG00000004321	ENSPNAG00000004592	-	-	-	-	-	-	-	-	-	-	-	-	-	-	-	-	-	-	-	-	-	-	-	-	-	-	-	-	-	-	-	-	-	-	-	-	-	-	-	-	-
Ortholog-186	ENSDARG00000002213	ENSLOCG00000005427	ENSSFOG00015009586	ENSPKIG00000014755	ENSIPUG00000019659	ENSAMXG00000020888	ENSPNAG00000003958	ENSELUG00000008915	ENSGMOG00000014543	ENSPMGG00000020850	ENSHCOG00000000862	ENSMALG00000001052	ENSMAMG00000011959	ENSATEG00000001900	ENSSDUG00000012371	ENSSLDG00000013423	ENSSMAG00000019030	ENSCSEG00000001494	ENSACIG00000013407	ENSONIG00000006042	ENSNBRG00000013719	ENSHBUG00000016219	ENSPNYG00000018022	ENSACLG00000007572	ENSMZEG00005005471	ENSAPOG00000008884	ENSAOCG00000019218	ENSAPEG00000001254	ENSSPAG00000023578	ENSORLG00000008786	ENSORLG00020012526	ENSORLG00015018844	ENSOMEG00000004160	ENSFHEG00000014580	ENSCVAG00000009316	ENSPFOG00000017507	ENSPLAG00000010280	ENSPMEG00000022685	ENSPREG00000018662	ENSXMAG00000013178	ENSXCOG00000019659	ENSGAFG00000007811	ENSKMAG00000005010	ENSTRUG00000010952	ENSTNIG00000018377	ENSMMOG00000003357	ENSLBEG00000002526	ENSGACG00000009056
Ortholog-187	ENSDARG00000002215	ENSLOCG00000000093	-	ENSPKIG00000001653	ENSIPUG00000024803	ENSAMXG00000043271	ENSPNAG00000022270	ENSELUG00000003741	ENSGMOG00000013264	ENSPMGG00000022529	ENSHCOG00000020628	ENSMALG00000020844	ENSMAMG00000016536	ENSATEG00000006315	ENSSDUG00000015585	ENSSLDG00000018985	ENSSMAG00000014680	ENSCSEG00000000530	ENSACIG00000019643	ENSONIG00000007753	ENSNBRG00000003062	ENSHBUG00000002114	ENSPNYG00000004722	ENSACLG00000020770	ENSMZEG00005017945	ENSAPOG00000001345	ENSAOCG00000014979	ENSAPEG00000006945	ENSSPAG00000011938	ENSORLG00000013605	ENSORLG00020001904	ENSORLG00015021064	ENSOMEG00000000756	-	-	ENSPFOG00000004824	ENSPLAG00000011753	ENSPMEG00000020469	ENSPREG00000001365	ENSXMAG00000005482	ENSXCOG00000008002	ENSGAFG00000011853	ENSKMAG00000006651	-	ENSTNIG00000004725	ENSMMOG00000007750	-	ENSGACG00000013497
Ortholog-188	ENSDARG00000002216	ENSLOCG00000007598	ENSSFOG00015015160	ENSPKIG00000018198	ENSIPUG00000015749	ENSAMXG00000033991	-	ENSELUG00000000490	ENSGMOG00000011728	ENSPMGG00000012613	ENSHCOG00000019347	ENSMALG00000022079	ENSMAMG00000012815	ENSATEG00000018471	ENSSDUG00000004396	ENSSLDG00000010254	ENSSMAG00000003329	ENSCSEG00000016441	ENSACIG00000019135	ENSONIG00000000187	ENSNBRG00000005734	ENSHBUG00000001017	ENSPNYG00000010173	ENSACLG00000013104	ENSMZEG00005018821	ENSAPOG00000008347	ENSAOCG00000002366	ENSAPEG00000014398	ENSSPAG00000008106	ENSORLG00000007316	ENSORLG00020019110	ENSORLG00015007016	ENSOMEG00000003704	ENSFHEG00000018347	ENSCVAG00000022426	ENSPFOG00000024759	ENSPLAG00000004442	ENSPMEG00000010710	ENSPREG00000014513	ENSXMAG00000005372	ENSXCOG00000002902	ENSGAFG00000010362	ENSKMAG00000017582	ENSTRUG00000015097	ENSTNIG00000009035	ENSMMOG00000009639	ENSLBEG00000019577	ENSGACG00000016783
Ortholog-189	ENSDARG00000002217	-	-	-	ENSIPUG00000017633	ENSAMXG00000002131	ENSPNAG00000029031	ENSELUG00000011285	ENSGMOG00000014022	-	ENSHCOG00000012921	ENSMALG00000021909	ENSMAMG00000006508	ENSATEG00000023017	ENSSDUG00000002404	ENSSLDG00000020501	ENSSMAG00000012126	ENSCSEG00000014649	ENSACIG00000013334	ENSONIG00000003395	ENSNBRG00000018991	ENSHBUG00000001769	ENSPNYG00000003623	ENSACLG00000011441	ENSMZEG00005011510	ENSAPOG00000001211	ENSAOCG00000023654	ENSAPEG00000014359	-	ENSORLG00000002015	ENSORLG00020013955	ENSORLG00015013552	ENSOMEG00000000577	ENSFHEG00000013429	ENSCVAG00000001096	ENSPFOG00000015912	ENSPLAG00000016112	ENSPMEG00000000505	-	ENSXMAG00000023569	ENSXCOG00000012024	ENSGAFG00000015267	ENSKMAG00000020126	ENSTRUG00000025258	-	ENSMMOG00000006656	-	ENSGACG00000018478
Ortholog-190	ENSDARG00000002219	ENSLOCG00000017017	ENSSFOG00015012467	-	ENSIPUG00000015500	ENSAMXG00000032306	ENSPNAG00000008581	-	ENSGMOG00000005043	ENSPMGG00000008585	-	ENSMALG00000002233	ENSMAMG00000021841	ENSATEG00000020763	ENSSDUG00000023521	ENSSLDG00000019381	ENSSMAG00000006469	ENSCSEG00000005070	ENSACIG00000020556	ENSONIG00000009759	ENSNBRG00000013832	ENSHBUG00000008038	ENSPNYG00000019531	ENSACLG00000002617	ENSMZEG00005005513	ENSAPOG00000008792	ENSAOCG00000011252	ENSAPEG00000019852	ENSSPAG00000007807	ENSORLG00000024292	ENSORLG00020020131	ENSORLG00015003937	ENSOMEG00000001678	ENSFHEG00000007961	-	ENSPFOG00000011772	ENSPLAG00000023437	ENSPMEG00000011593	ENSPREG00000022534	ENSXMAG00000009420	ENSXCOG00000011849	ENSGAFG00000007625	ENSKMAG00000018196	-	ENSTNIG00000000396	ENSMMOG00000007709	ENSLBEG00000013059	ENSGACG00000006071
Ortholog-191	ENSDARG00000002220	-	ENSSFOG00015016775	ENSPKIG00000025036	ENSIPUG00000008211	ENSAMXG00000012482	ENSPNAG00000029243	ENSELUG00000023032	ENSGMOG00000005974	ENSPMGG00000011965	ENSHCOG00000011312	ENSMALG00000003608	ENSMAMG00000009425	ENSATEG00000023312	ENSSDUG00000020237	ENSSLDG00000008661	ENSSMAG00000006695	ENSCSEG00000015017	ENSACIG00000006580	ENSONIG00000011674	ENSNBRG00000022139	ENSHBUG00000012573	ENSPNYG00000015509	ENSACLG00000009279	ENSMZEG00005012229	ENSAPOG00000000325	ENSAOCG00000015341	-	ENSSPAG00000010488	ENSORLG00000011338	ENSORLG00020006139	-	ENSOMEG00000009635	ENSFHEG00000019822	ENSCVAG00000010898	ENSPFOG00000012210	ENSPLAG00000022644	ENSPMEG00000008338	ENSPREG00000007110	ENSXMAG00000028868	ENSXCOG00000015932	ENSGAFG00000010058	ENSKMAG00000005630	ENSTRUG00000002376	ENSTNIG00000002999	ENSMMOG00000002383	ENSLBEG00000004116	ENSGACG00000010993
Ortholog-192	ENSDARG00000002230	-	ENSSFOG00015009670	ENSPKIG00000008577	ENSIPUG00000008493	ENSAMXG00000036002	ENSPNAG00000016029	ENSELUG00000022364	ENSGMOG00000019650	ENSPMGG00000015755	ENSHCOG00000009118	ENSMALG00000015312	ENSMAMG00000024241	ENSATEG00000023768	ENSSDUG00000023154	ENSSLDG00000024795	-	-	ENSACIG00000010991	ENSONIG00000016821	ENSNBRG00000008715	ENSHBUG00000010903	ENSPNYG00000014327	-	ENSMZEG00005026366	ENSAPOG00000004710	ENSAOCG00000022980	ENSAPEG00000021567	ENSSPAG00000015420	ENSORLG00000014553	ENSORLG00020012632	ENSORLG00015006656	ENSOMEG00000003164	ENSFHEG00000022742	-	ENSPFOG00000004077	ENSPLAG00000002327	ENSPMEG00000002680	ENSPREG00000002575	ENSXMAG00000007489	ENSXCOG00000009087	ENSGAFG00000001324	ENSKMAG00000006065	ENSTRUG00000001866	ENSTNIG00000012498	ENSMMOG00000017427	ENSLBEG00000013425	ENSGACG00000012091
Ortholog-193	ENSDARG00000002231	-	-	ENSPKIG00000008764	ENSIPUG00000018135	ENSAMXG00000043998	ENSPNAG00000023774	ENSELUG00000008728	ENSGMOG00000012061	ENSPMGG00000008237	ENSHCOG00000017532	ENSMALG00000010271	ENSMAMG00000002922	ENSATEG00000008342	ENSSDUG00000012838	ENSSLDG00000022674	ENSSMAG00000016952	ENSCSEG00000005198	ENSACIG00000017875	ENSONIG00000001138	ENSNBRG00000021515	ENSHBUG00000008282	ENSPNYG00000013415	ENSACLG00000009950	ENSMZEG00005000358	ENSAPOG00000001535	ENSAOCG00000009684	ENSAPEG00000013247	ENSSPAG00000020647	ENSORLG00000014235	ENSORLG00020014151	ENSORLG00015012739	ENSOMEG00000011563	ENSFHEG00000009996	ENSCVAG00000007175	ENSPFOG00000014394	ENSPLAG00000007920	ENSPMEG00000014503	ENSPREG00000010608	ENSXMAG00000009408	ENSXCOG00000000208	ENSGAFG00000019153	ENSKMAG00000013711	ENSTRUG00000015990	ENSTNIG00000017191	ENSMMOG00000008753	ENSLBEG00000022221	ENSGACG00000009810
Ortholog-194	ENSDARG00000002235	-	ENSSFOG00015006500	ENSPKIG00000007150	ENSIPUG00000006564	ENSAMXG00000033354	ENSPNAG00000005852	ENSELUG00000003376	ENSGMOG00000015871	ENSPMGG00000018764	ENSHCOG00000010573	ENSMALG00000014961	ENSMAMG00000015702	ENSATEG00000001619	ENSSDUG00000006377	ENSSLDG00000003936	ENSSMAG00000005945	ENSCSEG00000004380	ENSACIG00000006147	ENSONIG00000017945	ENSNBRG00000023417	ENSHBUG00000020157	ENSPNYG00000005387	ENSACLG00000011022	ENSMZEG00005020950	ENSAPOG00000019143	ENSAOCG00000021597	ENSAPEG00000005500	ENSSPAG00000008404	ENSORLG00000007318	ENSORLG00020007671	-	ENSOMEG00000014869	ENSFHEG00000019517	ENSCVAG00000007219	ENSPFOG00000009342	ENSPLAG00000021346	ENSPMEG00000014402	ENSPREG00000004863	ENSXMAG00000001547	ENSXCOG00000000667	ENSGAFG00000003525	ENSKMAG00000011883	ENSTRUG00000008020	-	ENSMMOG00000012772	ENSLBEG00000001654	ENSGACG00000019199
Ortholog-195	ENSDARG00000002240	ENSLOCG00000013698	ENSSFOG00015017508	ENSPKIG00000005887	ENSIPUG00000020905	ENSAMXG00000002691	ENSPNAG00000022883	ENSELUG00000021325	ENSGMOG00000017774	ENSPMGG00000003543	ENSHCOG00000008258	ENSMALG00000004858	ENSMAMG00000011039	-	ENSSDUG00000014051	ENSSLDG00000005563	ENSSMAG00000004994	ENSCSEG00000005875	ENSACIG00000021396	ENSONIG00000004567	ENSNBRG00000023354	-	ENSPNYG00000015466	ENSACLG00000008141	ENSMZEG00005027682	ENSAPOG00000011738	ENSAOCG00000015323	ENSAPEG00000020960	ENSSPAG00000006171	-	-	-	ENSOMEG00000007303	ENSFHEG00000008976	ENSCVAG00000017120	ENSPFOG00000007787	ENSPLAG00000000548	ENSPMEG00000004020	ENSPREG00000008526	ENSXMAG00000026337	ENSXCOG00000013153	ENSGAFG00000020424	ENSKMAG00000007206	ENSTRUG00000001595	ENSTNIG00000001826	ENSMMOG00000011076	-	ENSGACG00000001147
Ortholog-196	ENSDARG00000002241	-	-	-	ENSIPUG00000023485	ENSAMXG00000024820	ENSPNAG00000009491	-	-	-	-	-	-	-	-	-	-	-	-	-	-	-	-	-	-	-	-	-	-	-	-	-	-	-	-	-	-	-	-	-	-	-	-	-	-	-	-	-
Ortholog-197	ENSDARG00000002249	ENSLOCG00000016908	ENSSFOG00015003485	ENSPKIG00000016505	ENSIPUG00000014696	ENSAMXG00000001025	ENSPNAG00000021175	ENSELUG00000019402	ENSGMOG00000009766	ENSPMGG00000006504	ENSHCOG00000007593	ENSMALG00000021997	ENSMAMG00000001669	ENSATEG00000017935	ENSSDUG00000000314	ENSSLDG00000009881	ENSSMAG00000010721	ENSCSEG00000009189	-	-	-	-	-	-	-	ENSAPOG00000023465	ENSAOCG00000008452	ENSAPEG00000002758	ENSSPAG00000020167	ENSORLG00000016143	ENSORLG00020010091	ENSORLG00015001211	ENSOMEG00000022710	ENSFHEG00000004784	ENSCVAG00000006129	ENSPFOG00000007921	ENSPLAG00000011364	ENSPMEG00000007392	ENSPREG00000021289	ENSXMAG00000005699	ENSXCOG00000007663	ENSGAFG00000014725	-	ENSTRUG00000007495	ENSTNIG00000008378	ENSMMOG00000019230	ENSLBEG00000009210	ENSGACG00000013260
Ortholog-198	ENSDARG00000002255	ENSLOCG00000003075	ENSSFOG00015012844	ENSPKIG00000002835	ENSIPUG00000024443	ENSAMXG00000021833	ENSPNAG00000005092	ENSELUG00000019244	-	-	ENSHCOG00000013674	ENSMALG00000016154	ENSMAMG00000006409	ENSATEG00000019986	ENSSDUG00000008964	ENSSLDG00000018823	ENSSMAG00000013079	ENSCSEG00000016317	ENSACIG00000021046	ENSONIG00000018486	ENSNBRG00000013950	ENSHBUG00000008062	ENSPNYG00000006011	ENSACLG00000008339	ENSMZEG00005024329	ENSAPOG00000023793	ENSAOCG00000010612	ENSAPEG00000023521	ENSSPAG00000005658	ENSORLG00000004190	ENSORLG00020004599	ENSORLG00015007465	ENSOMEG00000020694	ENSFHEG00000004017	ENSCVAG00000003905	ENSPFOG00000003068	ENSPLAG00000003229	ENSPMEG00000020984	ENSPREG00000010369	ENSXMAG00000000786	-	ENSGAFG00000020910	ENSKMAG00000020274	ENSTRUG00000006598	ENSTNIG00000014869	ENSMMOG00000020997	ENSLBEG00000014483	ENSGACG00000016674
Ortholog-199	ENSDARG00000002264	ENSLOCG00000017334	ENSSFOG00015017921	ENSPKIG00000024870	ENSIPUG00000006608	ENSAMXG00000025462	ENSPNAG00000020354	ENSELUG00000004010	ENSGMOG00000020559	ENSPMGG00000023856	ENSHCOG00000001577	ENSMALG00000002204	ENSMAMG00000019315	ENSATEG00000011838	ENSSDUG00000006706	ENSSLDG00000012096	ENSSMAG00000012745	ENSCSEG00000016033	ENSACIG00000010909	ENSONIG00000021295	ENSNBRG00000012717	ENSHBUG00000014130	ENSPNYG00000019670	ENSACLG00000006623	ENSMZEG00005004091	ENSAPOG00000010852	-	-	ENSSPAG00000021217	-	ENSORLG00020017144	-	ENSOMEG00000022717	ENSFHEG00000022081	ENSCVAG00000017212	ENSPFOG00000020370	ENSPLAG00000019431	ENSPMEG00000019997	ENSPREG00000013847	ENSXMAG00000019576	-	ENSGAFG00000013953	ENSKMAG00000017776	ENSTRUG00000013645	ENSTNIG00000003201	-	ENSLBEG00000001506	ENSGACG00000003642
Ortholog-200	ENSDARG00000002267	ENSLOCG00000009498	ENSSFOG00015006138	ENSPKIG00000017471	ENSIPUG00000022430	ENSAMXG00000037008	ENSPNAG00000010091	ENSELUG00000006191	ENSGMOG00000005753	ENSPMGG00000022144	ENSHCOG00000014302	ENSMALG00000007415	ENSMAMG00000003196	ENSATEG00000024751	-	ENSSLDG00000010517	ENSSMAG00000009568	ENSCSEG00000013595	ENSACIG00000003110	ENSONIG00000000142	ENSNBRG00000007078	ENSHBUG00000015794	ENSPNYG00000003861	ENSACLG00000025212	ENSMZEG00005012249	ENSAPOG00000000524	ENSAOCG00000011982	ENSAPEG00000021156	ENSSPAG00000019890	ENSORLG00000002363	ENSORLG00020001143	ENSORLG00015015911	ENSOMEG00000006040	ENSFHEG00000009965	ENSCVAG00000010337	ENSPFOG00000019444	ENSPLAG00000015924	ENSPMEG00000004022	ENSPREG00000016063	ENSXMAG00000026809	ENSXCOG00000017005	ENSGAFG00000000368	ENSKMAG00000002350	ENSTRUG00000007438	ENSTNIG00000008215	ENSMMOG00000017905	ENSLBEG00000002441	ENSGACG00000004840
Ortholog-201	ENSDARG00000002271	-	-	-	ENSIPUG00000019433	ENSAMXG00000035426	ENSPNAG00000026012	ENSELUG00000012301	ENSGMOG00000010203	ENSPMGG00000020249	ENSHCOG00000003976	ENSMALG00000020051	ENSMAMG00000001710	ENSATEG00000004201	ENSSDUG00000003139	ENSSLDG00000014948	ENSSMAG00000014129	ENSCSEG00000015606	ENSACIG00000020252	ENSONIG00000012840	ENSNBRG00000022471	ENSHBUG00000000326	ENSPNYG00000017146	ENSACLG00000027517	ENSMZEG00005014703	ENSAPOG00000018070	ENSAOCG00000002963	ENSAPEG00000018884	ENSSPAG00000021930	ENSORLG00000013620	ENSORLG00020005716	ENSORLG00015019828	ENSOMEG00000016897	-	ENSCVAG00000010318	ENSPFOG00000017946	ENSPLAG00000013722	ENSPMEG00000018995	ENSPREG00000020249	ENSXMAG00000022555	ENSXCOG00000005693	ENSGAFG00000020397	ENSKMAG00000009037	ENSTRUG00000011466	ENSTNIG00000005232	ENSMMOG00000011964	ENSLBEG00000018431	ENSGACG00000018012
Ortholog-202	ENSDARG00000002285	-	ENSSFOG00015008363	ENSPKIG00000007851	ENSIPUG00000021228	ENSAMXG00000018550	ENSPNAG00000023123	ENSELUG00000013247	ENSGMOG00000014177	ENSPMGG00000005214	ENSHCOG00000019044	ENSMALG00000022571	ENSMAMG00000000655	ENSATEG00000004669	ENSSDUG00000019887	ENSSLDG00000003108	ENSSMAG00000016825	ENSCSEG00000003399	ENSACIG00000007835	ENSONIG00000018195	ENSNBRG00000001873	ENSHBUG00000003638	-	ENSACLG00000004699	ENSMZEG00005000112	ENSAPOG00000000553	ENSAOCG00000011445	ENSAPEG00000001620	ENSSPAG00000006010	ENSORLG00000000351	ENSORLG00020019157	ENSORLG00015018980	ENSOMEG00000010223	ENSFHEG00000002806	ENSCVAG00000020970	ENSPFOG00000000348	ENSPLAG00000009900	ENSPMEG00000022037	ENSPREG00000018146	ENSXMAG00000006478	ENSXCOG00000012303	ENSGAFG00000010246	ENSKMAG00000000642	ENSTRUG00000002835	ENSTNIG00000014120	ENSMMOG00000008905	-	ENSGACG00000019317
Ortholog-203	ENSDARG00000002295	ENSLOCG00000009719	-	-	ENSIPUG00000017283	ENSAMXG00000024263	-	ENSELUG00000008676	-	-	-	-	ENSMAMG00000004344	ENSATEG00000006890	ENSSDUG00000000345	ENSSLDG00000003820	ENSSMAG00000005988	-	ENSACIG00000008065	ENSONIG00000001953	-	-	-	-	-	-	-	-	-	-	ENSORLG00020013057	-	ENSOMEG00000021969	-	-	ENSPFOG00000007239	-	-	-	-	-	-	ENSKMAG00000022251	-	ENSTNIG00000015497	-	ENSLBEG00000004990	ENSGACG00000010884
Ortholog-204	ENSDARG00000002298	ENSLOCG00000006086	ENSSFOG00015012083	ENSPKIG00000025019	ENSIPUG00000003527	ENSAMXG00000039679	ENSPNAG00000001285	-	ENSGMOG00000011515	ENSPMGG00000020769	ENSHCOG00000004901	-	-	-	ENSSDUG00000014698	ENSSLDG00000011945	ENSSMAG00000013680	ENSCSEG00000001911	ENSACIG00000008494	ENSONIG00000019128	ENSNBRG00000000479	ENSHBUG00000020975	ENSPNYG00000017299	-	ENSMZEG00005018441	ENSAPOG00000023410	ENSAOCG00000023803	ENSAPEG00000009388	ENSSPAG00000001015	ENSORLG00000019458	ENSORLG00020009358	ENSORLG00015008741	ENSOMEG00000015426	ENSFHEG00000019890	ENSCVAG00000018920	ENSPFOG00000004488	ENSPLAG00000009203	ENSPMEG00000014673	-	-	-	ENSGAFG00000001349	ENSKMAG00000008734	ENSTRUG00000002781	ENSTNIG00000002772	ENSMMOG00000009240	ENSLBEG00000026955	ENSGACG00000009975
Ortholog-205	ENSDARG00000002299	ENSLOCG00000010227	-	ENSPKIG00000020773	ENSIPUG00000015110	ENSAMXG00000001406	ENSPNAG00000019974	ENSELUG00000008443	ENSGMOG00000017721	ENSPMGG00000013507	-	ENSMALG00000012501	ENSMAMG00000019642	ENSATEG00000021258	ENSSDUG00000015101	ENSSLDG00000008448	ENSSMAG00000009689	ENSCSEG00000011073	ENSACIG00000009105	ENSONIG00000004145	ENSNBRG00000017455	ENSHBUG00000002466	ENSPNYG00000019558	ENSACLG00000017616	ENSMZEG00005009721	ENSAPOG00000015317	ENSAOCG00000014206	ENSAPEG00000014989	ENSSPAG00000010446	ENSORLG00000016189	ENSORLG00020001989	ENSORLG00015002720	ENSOMEG00000001528	ENSFHEG00000008325	ENSCVAG00000019609	ENSPFOG00000008836	-	ENSPMEG00000003201	ENSPREG00000010574	ENSXMAG00000015844	ENSXCOG00000001603	ENSGAFG00000012480	ENSKMAG00000020410	ENSTRUG00000013350	-	ENSMMOG00000003949	ENSLBEG00000003950	ENSGACG00000006325
Ortholog-206	ENSDARG00000002300	ENSLOCG00000003961	ENSSFOG00015004905	ENSPKIG00000024780	ENSIPUG00000020246	ENSAMXG00000001214	ENSPNAG00000020850	ENSELUG00000003239	ENSGMOG00000014023	ENSPMGG00000018967	ENSHCOG00000016735	ENSMALG00000012968	ENSMAMG00000014724	ENSATEG00000007493	ENSSDUG00000013179	ENSSLDG00000025360	ENSSMAG00000012158	ENSCSEG00000017639	ENSACIG00000017544	ENSONIG00000013535	ENSNBRG00000006363	ENSHBUG00000007963	ENSPNYG00000016898	ENSACLG00000000735	ENSMZEG00005016500	ENSAPOG00000009980	ENSAOCG00000009043	ENSAPEG00000022730	ENSSPAG00000019000	ENSORLG00000007846	ENSORLG00020013653	ENSORLG00015002333	ENSOMEG00000002884	ENSFHEG00000012950	ENSCVAG00000011730	ENSPFOG00000014733	ENSPLAG00000003908	ENSPMEG00000019933	ENSPREG00000022572	ENSXMAG00000007717	ENSXCOG00000017011	ENSGAFG00000012410	ENSKMAG00000015359	ENSTRUG00000015846	ENSTNIG00000015897	ENSMMOG00000017803	ENSLBEG00000012343	ENSGACG00000009294
Ortholog-207	ENSDARG00000002304	ENSLOCG00000000923	ENSSFOG00015007537	ENSPKIG00000000343	ENSIPUG00000006459	ENSAMXG00000037657	ENSPNAG00000028400	ENSELUG00000010371	ENSGMOG00000004029	ENSPMGG00000000023	ENSHCOG00000015581	ENSMALG00000002701	ENSMAMG00000020603	ENSATEG00000000892	ENSSDUG00000020039	-	ENSSMAG00000001595	ENSCSEG00000014601	ENSACIG00000005143	ENSONIG00000005614	ENSNBRG00000007893	ENSHBUG00000016136	ENSPNYG00000016434	ENSACLG00000006665	ENSMZEG00005012396	ENSAPOG00000013518	ENSAOCG00000016482	ENSAPEG00000008523	ENSSPAG00000006072	ENSORLG00000009515	ENSORLG00020006210	ENSORLG00015004168	ENSOMEG00000003295	ENSFHEG00000021191	ENSCVAG00000020221	ENSPFOG00000017593	ENSPLAG00000002021	ENSPMEG00000000113	ENSPREG00000012868	ENSXMAG00000003119	ENSXCOG00000011695	ENSGAFG00000001502	ENSKMAG00000010131	ENSTRUG00000021790	ENSTNIG00000009280	ENSMMOG00000016067	ENSLBEG00000002858	ENSGACG00000015967
Ortholog-208	ENSDARG00000002305	ENSLOCG00000009615	ENSSFOG00015008565	ENSPKIG00000010119	ENSIPUG00000014535	ENSAMXG00000002394	ENSPNAG00000023243	ENSELUG00000021069	ENSGMOG00000011631	ENSPMGG00000010706	-	ENSMALG00000006137	ENSMAMG00000015988	ENSATEG00000009991	ENSSDUG00000005817	ENSSLDG00000018670	ENSSMAG00000019475	ENSCSEG00000004073	ENSACIG00000022206	ENSONIG00000014252	ENSNBRG00000005263	ENSHBUG00000001586	ENSPNYG00000015188	-	ENSMZEG00005022197	ENSAPOG00000008289	ENSAOCG00000020833	ENSAPEG00000007656	ENSSPAG00000006275	ENSORLG00000003470	ENSORLG00020010034	ENSORLG00015013243	-	ENSFHEG00000014126	ENSCVAG00000015945	ENSPFOG00000014688	ENSPLAG00000020525	ENSPMEG00000022773	ENSPREG00000009844	ENSXMAG00000011790	ENSXCOG00000018877	ENSGAFG00000021268	ENSKMAG00000000282	ENSTRUG00000012404	ENSTNIG00000013898	ENSMMOG00000019891	ENSLBEG00000001595	ENSGACG00000003184
Ortholog-209	ENSDARG00000002330	-	-	-	ENSIPUG00000012858	ENSAMXG00000007793	ENSPNAG00000028456	ENSELUG00000022992	ENSGMOG00000016250	ENSPMGG00000018447	ENSHCOG00000013255	ENSMALG00000013662	ENSMAMG00000012550	ENSATEG00000001395	ENSSDUG00000010758	ENSSLDG00000022169	ENSSMAG00000017029	ENSCSEG00000021069	ENSACIG00000002145	ENSONIG00000016653	ENSNBRG00000001199	ENSHBUG00000018583	ENSPNYG00000011780	ENSACLG00000003599	ENSMZEG00005014599	ENSAPOG00000008797	ENSAOCG00000013526	ENSAPEG00000008667	ENSSPAG00000016906	ENSORLG00000013156	ENSORLG00020005208	ENSORLG00015021987	ENSOMEG00000015968	ENSFHEG00000001222	ENSCVAG00000003448	ENSPFOG00000002129	ENSPLAG00000003119	ENSPMEG00000012915	ENSPREG00000015235	ENSXMAG00000018461	ENSXCOG00000007942	ENSGAFG00000006499	ENSKMAG00000021616	ENSTRUG00000007669	ENSTNIG00000005708	ENSMMOG00000020939	ENSLBEG00000019894	ENSGACG00000014969
Ortholog-210	ENSDARG00000002332	ENSLOCG00000011982	ENSSFOG00015009564	ENSPKIG00000004763	ENSIPUG00000020133	ENSAMXG00000029589	ENSPNAG00000002800	ENSELUG00000018391	ENSGMOG00000014492	ENSPMGG00000009555	ENSHCOG00000017046	ENSMALG00000021730	ENSMAMG00000000211	ENSATEG00000001014	ENSSDUG00000007173	ENSSLDG00000002660	ENSSMAG00000012661	ENSCSEG00000007314	ENSACIG00000009751	ENSONIG00000000556	ENSNBRG00000006621	ENSHBUG00000017143	ENSPNYG00000008878	ENSACLG00000002388	ENSMZEG00005012459	ENSAPOG00000000875	ENSAOCG00000016399	ENSAPEG00000010495	ENSSPAG00000018319	ENSORLG00000008880	ENSORLG00020004136	ENSORLG00015022988	ENSOMEG00000023297	ENSFHEG00000003571	ENSCVAG00000006600	ENSPFOG00000016189	ENSPLAG00000014332	ENSPMEG00000023815	ENSPREG00000017254	ENSXMAG00000014965	ENSXCOG00000003947	ENSGAFG00000018521	ENSKMAG00000017721	ENSTRUG00000007277	ENSTNIG00000019327	ENSMMOG00000010111	ENSLBEG00000003829	ENSGACG00000012008
Ortholog-211	ENSDARG00000002333	ENSLOCG00000007897	ENSSFOG00015004479	ENSPKIG00000004892	ENSIPUG00000020650	ENSAMXG00000035721	ENSPNAG00000000830	ENSELUG00000023557	ENSGMOG00000008658	ENSPMGG00000000702	ENSHCOG00000017158	ENSMALG00000019471	ENSMAMG00000012116	ENSATEG00000022099	ENSSDUG00000015867	ENSSLDG00000018949	ENSSMAG00000019895	ENSCSEG00000019409	ENSACIG00000016412	ENSONIG00000008362	ENSNBRG00000020617	ENSHBUG00000004080	ENSPNYG00000014642	ENSACLG00000026508	ENSMZEG00005018834	ENSAPOG00000013374	ENSAOCG00000017661	ENSAPEG00000014168	ENSSPAG00000010766	ENSORLG00000011370	ENSORLG00020006230	ENSORLG00015003988	ENSOMEG00000010933	ENSFHEG00000003122	ENSCVAG00000012132	ENSPFOG00000019237	ENSPLAG00000000866	ENSPMEG00000012538	ENSPREG00000022550	ENSXMAG00000000553	ENSXCOG00000008204	ENSGAFG00000010369	ENSKMAG00000009363	ENSTRUG00000023288	ENSTNIG00000003314	ENSMMOG00000001630	-	ENSGACG00000006422
Ortholog-212	ENSDARG00000002336	-	ENSSFOG00015005889	ENSPKIG00000006082	ENSIPUG00000007611	ENSAMXG00000009183	ENSPNAG00000011020	ENSELUG00000011615	ENSGMOG00000002778	ENSPMGG00000020465	ENSHCOG00000004943	ENSMALG00000005419	ENSMAMG00000019848	ENSATEG00000002818	ENSSDUG00000014317	ENSSLDG00000008348	ENSSMAG00000004992	ENSCSEG00000015865	ENSACIG00000001462	ENSONIG00000001208	ENSNBRG00000005845	ENSHBUG00000017966	ENSPNYG00000008076	ENSACLG00000012357	ENSMZEG00005024703	ENSAPOG00000020747	ENSAOCG00000021677	ENSAPEG00000021666	ENSSPAG00000007141	ENSORLG00000000415	ENSORLG00020021589	ENSORLG00015010518	-	ENSFHEG00000012387	ENSCVAG00000001323	-	-	-	ENSPREG00000006617	ENSXMAG00000025178	ENSXCOG00000013160	-	-	-	-	ENSMMOG00000009784	ENSLBEG00000025658	ENSGACG00000013482
Ortholog-213	ENSDARG00000002339	-	ENSSFOG00015001254	ENSPKIG00000018503	ENSIPUG00000001851	ENSAMXG00000003395	ENSPNAG00000014651	ENSELUG00000023888	ENSGMOG00000000328	ENSPMGG00000006683	ENSHCOG00000002018	ENSMALG00000000231	ENSMAMG00000017907	ENSATEG00000017566	ENSSDUG00000005977	ENSSLDG00000012446	ENSSMAG00000016613	ENSCSEG00000010575	ENSACIG00000024432	ENSONIG00000009377	ENSNBRG00000020775	ENSHBUG00000013677	ENSPNYG00000012353	ENSACLG00000016730	-	ENSAPOG00000007072	ENSAOCG00000013494	ENSAPEG00000007284	ENSSPAG00000018994	ENSORLG00000027873	ENSORLG00020020976	ENSORLG00015011795	ENSOMEG00000020118	ENSFHEG00000022427	ENSCVAG00000014381	ENSPFOG00000010035	ENSPLAG00000000559	ENSPMEG00000007026	ENSPREG00000011868	ENSXMAG00000010932	ENSXCOG00000011501	ENSGAFG00000020626	ENSKMAG00000004341	ENSTRUG00000000671	-	ENSMMOG00000012706	ENSLBEG00000006754	ENSGACG00000015001
Ortholog-214	ENSDARG00000002344	-	-	-	-	-	ENSPNAG00000004201	ENSELUG00000004294	-	-	-	-	-	-	-	-	-	-	-	-	-	-	-	-	-	-	-	-	-	-	-	-	-	-	-	-	-	-	-	-	-	-	-	-	-	-	-	-
Ortholog-215	ENSDARG00000002353	-	ENSSFOG00015015035	ENSPKIG00000019949	ENSIPUG00000024072	-	ENSPNAG00000016093	-	-	-	-	-	-	-	-	-	-	-	-	-	-	-	-	-	-	-	-	-	-	-	-	-	-	-	-	-	-	-	-	-	-	-	-	-	-	-	-	-
Ortholog-216	ENSDARG00000002355	ENSLOCG00000003362	ENSSFOG00015015315	ENSPKIG00000019086	ENSIPUG00000013562	ENSAMXG00000039919	ENSPNAG00000010028	ENSELUG00000021905	ENSGMOG00000014289	ENSPMGG00000018301	ENSHCOG00000009408	ENSMALG00000013497	ENSMAMG00000006686	ENSATEG00000005882	ENSSDUG00000017001	ENSSLDG00000019293	ENSSMAG00000000289	ENSCSEG00000016107	ENSACIG00000011425	ENSONIG00000012806	ENSNBRG00000015673	ENSHBUG00000021866	ENSPNYG00000017445	ENSACLG00000006509	ENSMZEG00005000302	ENSAPOG00000000091	ENSAOCG00000001914	ENSAPEG00000015605	ENSSPAG00000002814	ENSORLG00000011485	ENSORLG00020018167	ENSORLG00015001393	ENSOMEG00000009455	ENSFHEG00000011985	ENSCVAG00000003823	ENSPFOG00000018645	ENSPLAG00000019674	ENSPMEG00000017946	ENSPREG00000006826	ENSXMAG00000005428	ENSXCOG00000005718	ENSGAFG00000013826	ENSKMAG00000012437	ENSTRUG00000000848	ENSTNIG00000008534	ENSMMOG00000005132	ENSLBEG00000016378	ENSGACG00000020254
Ortholog-217	ENSDARG00000002362	-	-	-	-	-	-	-	-	ENSPMGG00000006850	-	-	-	-	-	-	-	-	-	-	-	-	-	-	-	-	-	-	-	-	-	-	-	ENSFHEG00000022395	-	-	ENSPLAG00000021742	ENSPMEG00000006261	ENSPREG00000011204	-	ENSXCOG00000011409	ENSGAFG00000014170	-	-	-	-	-	-
Ortholog-218	ENSDARG00000002365	ENSLOCG00000005366	ENSSFOG00015006797	ENSPKIG00000024634	ENSIPUG00000009566	ENSAMXG00000004553	ENSPNAG00000023206	ENSELUG00000015654	ENSGMOG00000013107	ENSPMGG00000001619	ENSHCOG00000001110	ENSMALG00000011623	ENSMAMG00000006102	ENSATEG00000025075	ENSSDUG00000017021	ENSSLDG00000008390	ENSSMAG00000010040	ENSCSEG00000019746	ENSACIG00000014148	ENSONIG00000006868	ENSNBRG00000007064	ENSHBUG00000003401	ENSPNYG00000006808	ENSACLG00000021313	ENSMZEG00005004167	ENSAPOG00000012377	ENSAOCG00000004513	ENSAPEG00000011115	ENSSPAG00000021381	ENSORLG00000006833	ENSORLG00020013749	ENSORLG00015000275	ENSOMEG00000013324	ENSFHEG00000012617	ENSCVAG00000018386	ENSPFOG00000012787	ENSPLAG00000017287	ENSPMEG00000003808	ENSPREG00000010812	ENSXMAG00000010322	ENSXCOG00000016462	ENSGAFG00000001360	ENSKMAG00000014613	ENSTRUG00000018396	ENSTNIG00000018265	ENSMMOG00000004065	ENSLBEG00000003440	ENSGACG00000005678
Ortholog-219	ENSDARG00000002369	-	-	ENSPKIG00000019243	-	ENSAMXG00000040158	-	-	-	-	ENSHCOG00000009816	-	-	ENSATEG00000006131	-	-	-	ENSCSEG00000016079	-	-	-	-	-	-	-	-	-	ENSAPEG00000015815	ENSSPAG00000002728	-	-	-	ENSOMEG00000020970	-	-	ENSPFOG00000018650	-	-	-	-	-	-	-	-	-	ENSMMOG00000005104	-	-
Ortholog-220	ENSDARG00000002377	-	ENSSFOG00015007961	ENSPKIG00000014167	ENSIPUG00000001619	ENSAMXG00000004319	ENSPNAG00000014956	ENSELUG00000016481	ENSGMOG00000007684	ENSPMGG00000020611	-	ENSMALG00000018359	ENSMAMG00000007672	ENSATEG00000007155	ENSSDUG00000015872	ENSSLDG00000022315	ENSSMAG00000000199	ENSCSEG00000002331	ENSACIG00000017838	ENSONIG00000003179	ENSNBRG00000009954	ENSHBUG00000018314	ENSPNYG00000020121	ENSACLG00000002732	ENSMZEG00005012679	ENSAPOG00000020648	ENSAOCG00000001642	ENSAPEG00000022682	ENSSPAG00000011024	-	-	-	ENSOMEG00000020791	ENSFHEG00000012519	ENSCVAG00000022780	ENSPFOG00000004212	ENSPLAG00000010776	ENSPMEG00000020563	ENSPREG00000000056	ENSXMAG00000015519	ENSXCOG00000005332	ENSGAFG00000013119	ENSKMAG00000008644	ENSTRUG00000024936	ENSTNIG00000008274	ENSMMOG00000020260	ENSLBEG00000007914	ENSGACG00000016616
Ortholog-221	ENSDARG00000002385	ENSLOCG00000001332	ENSSFOG00015010186	ENSPKIG00000012515	ENSIPUG00000008217	ENSAMXG00000014851	ENSPNAG00000002271	ENSELUG00000019146	ENSGMOG00000008875	ENSPMGG00000015713	-	-	ENSMAMG00000003551	ENSATEG00000001745	ENSSDUG00000011432	ENSSLDG00000017590	ENSSMAG00000003979	ENSCSEG00000002010	-	ENSONIG00000005496	-	-	ENSPNYG00000011075	-	-	ENSAPOG00000014196	ENSAOCG00000003225	ENSAPEG00000020503	ENSSPAG00000016715	-	-	-	-	-	-	ENSPFOG00000005882	ENSPLAG00000015692	ENSPMEG00000000835	ENSPREG00000016478	ENSXMAG00000016925	ENSXCOG00000000227	ENSGAFG00000002202	-	-	-	ENSMMOG00000004497	ENSLBEG00000012075	-
Ortholog-222	ENSDARG00000002391	ENSLOCG00000005834	ENSSFOG00015004385	ENSPKIG00000006744	ENSIPUG00000024527	ENSAMXG00000039536	ENSPNAG00000014921	ENSELUG00000018334	ENSGMOG00000016221	ENSPMGG00000003982	ENSHCOG00000020536	ENSMALG00000016755	ENSMAMG00000018669	ENSATEG00000023040	ENSSDUG00000010973	ENSSLDG00000009541	ENSSMAG00000004324	ENSCSEG00000012907	ENSACIG00000008564	ENSONIG00000013172	ENSNBRG00000019777	ENSHBUG00000016083	ENSPNYG00000017502	ENSACLG00000005128	ENSMZEG00005008271	ENSAPOG00000003122	ENSAOCG00000005209	ENSAPEG00000010552	ENSSPAG00000017330	ENSORLG00000004408	ENSORLG00020010006	ENSORLG00015014763	ENSOMEG00000003658	ENSFHEG00000013696	ENSCVAG00000018194	ENSPFOG00000008640	ENSPLAG00000022957	ENSPMEG00000002043	ENSPREG00000008988	ENSXMAG00000027930	ENSXCOG00000009542	ENSGAFG00000012592	ENSKMAG00000019635	ENSTRUG00000025575	ENSTNIG00000016230	ENSMMOG00000014398	ENSLBEG00000026036	ENSGACG00000011181
Ortholog-223	ENSDARG00000002394	ENSLOCG00000017962	-	-	-	-	-	-	-	-	ENSHCOG00000011695	-	ENSMAMG00000013938	-	-	-	ENSSMAG00000018780	-	ENSACIG00000008123	-	-	-	-	-	-	-	-	-	-	-	-	-	-	ENSFHEG00000004509	-	-	-	-	-	-	-	-	-	ENSTRUG00000002540	ENSTNIG00000009929	ENSMMOG00000010517	-	ENSGACG00000020566
Ortholog-224	ENSDARG00000002396	ENSLOCG00000009796	ENSSFOG00015012487	-	-	ENSAMXG00000002370	ENSPNAG00000019588	ENSELUG00000003858	ENSGMOG00000010925	ENSPMGG00000004910	ENSHCOG00000018600	ENSMALG00000006927	ENSMAMG00000002310	ENSATEG00000008026	ENSSDUG00000017085	ENSSLDG00000014646	ENSSMAG00000013314	ENSCSEG00000017812	ENSACIG00000020287	ENSONIG00000005833	ENSNBRG00000018178	ENSHBUG00000016224	ENSPNYG00000005507	ENSACLG00000027299	ENSMZEG00005019606	ENSAPOG00000024359	ENSAOCG00000008740	ENSAPEG00000017999	ENSSPAG00000011754	ENSORLG00000009768	ENSORLG00020012555	ENSORLG00015012197	ENSOMEG00000005737	ENSFHEG00000013427	ENSCVAG00000022415	ENSPFOG00000013338	ENSPLAG00000018965	ENSPMEG00000001862	ENSPREG00000021219	ENSXMAG00000009285	ENSXCOG00000010124	ENSGAFG00000005053	ENSKMAG00000011097	ENSTRUG00000017478	ENSTNIG00000012745	ENSMMOG00000009501	ENSLBEG00000020418	ENSGACG00000003525
Ortholog-225	ENSDARG00000002401	ENSLOCG00000001779	ENSSFOG00015023500	ENSPKIG00000025328	ENSIPUG00000015698	ENSAMXG00000018652	ENSPNAG00000023792	ENSELUG00000003083	ENSGMOG00000018970	ENSPMGG00000011200	ENSHCOG00000012587	ENSMALG00000011151	ENSMAMG00000009920	ENSATEG00000007313	ENSSDUG00000012480	ENSSLDG00000013161	ENSSMAG00000008893	ENSCSEG00000000053	ENSACIG00000022465	ENSONIG00000008151	ENSNBRG00000009542	ENSHBUG00000020077	ENSPNYG00000006857	ENSACLG00000019383	ENSMZEG00005006051	ENSAPOG00000001155	ENSAOCG00000008178	ENSAPEG00000019372	ENSSPAG00000009122	ENSORLG00000017448	ENSORLG00020018808	ENSORLG00015015221	ENSOMEG00000014626	ENSFHEG00000007808	ENSCVAG00000008774	ENSPFOG00000002241	ENSPLAG00000010245	ENSPMEG00000012656	ENSPREG00000001274	ENSXMAG00000019056	ENSXCOG00000013207	ENSGAFG00000018128	ENSKMAG00000013456	ENSTRUG00000006832	ENSTNIG00000016896	ENSMMOG00000002306	ENSLBEG00000013424	ENSGACG00000007019
Ortholog-226	ENSDARG00000002402	ENSLOCG00000010907	ENSSFOG00015012753	ENSPKIG00000001319	ENSIPUG00000021000	ENSAMXG00000036947	ENSPNAG00000005748	ENSELUG00000000089	ENSGMOG00000018032	ENSPMGG00000017885	ENSHCOG00000016924	ENSMALG00000014944	ENSMAMG00000004505	ENSATEG00000014860	ENSSDUG00000021181	ENSSLDG00000008744	ENSSMAG00000011915	ENSCSEG00000016479	ENSACIG00000000126	ENSONIG00000003255	ENSNBRG00000019074	ENSHBUG00000003818	ENSPNYG00000001208	ENSACLG00000022508	ENSMZEG00005004854	ENSAPOG00000014383	ENSAOCG00000009396	ENSAPEG00000023077	ENSSPAG00000004748	ENSORLG00000004393	ENSORLG00020017718	ENSORLG00015015695	ENSOMEG00000015374	ENSFHEG00000005185	ENSCVAG00000015177	ENSPFOG00000015604	ENSPLAG00000022245	ENSPMEG00000016987	ENSPREG00000020921	ENSXMAG00000003641	ENSXCOG00000001791	ENSGAFG00000011936	ENSKMAG00000021764	ENSTRUG00000017185	ENSTNIG00000005457	ENSMMOG00000018174	ENSLBEG00000000468	ENSGACG00000015218
Ortholog-227	ENSDARG00000002403	ENSLOCG00000013267	ENSSFOG00015007765	ENSPKIG00000002537	ENSIPUG00000023369	ENSAMXG00000038795	ENSPNAG00000002788	ENSELUG00000021100	ENSGMOG00000014195	ENSPMGG00000020027	ENSHCOG00000019191	ENSMALG00000020850	ENSMAMG00000000179	ENSATEG00000021159	ENSSDUG00000018431	ENSSLDG00000010260	ENSSMAG00000010095	ENSCSEG00000007629	ENSACIG00000012359	ENSONIG00000019603	-	ENSHBUG00000013567	ENSPNYG00000022131	ENSACLG00000027350	ENSMZEG00005010948	ENSAPOG00000018282	ENSAOCG00000014208	ENSAPEG00000008560	ENSSPAG00000006591	ENSORLG00000029808	ENSORLG00020002740	ENSORLG00015023183	ENSOMEG00000022559	ENSFHEG00000004893	ENSCVAG00000022241	-	ENSPLAG00000023154	ENSPMEG00000003898	ENSPREG00000018850	ENSXMAG00000006695	ENSXCOG00000004029	ENSGAFG00000018152	ENSKMAG00000015788	ENSTRUG00000012265	ENSTNIG00000019354	ENSMMOG00000009129	ENSLBEG00000013536	ENSGACG00000012186
Ortholog-228	ENSDARG00000002405	ENSLOCG00000004784	ENSSFOG00015004209	-	-	ENSAMXG00000012032	ENSPNAG00000011621	ENSELUG00000013140	ENSGMOG00000000487	ENSPMGG00000013400	ENSHCOG00000009806	-	-	-	ENSSDUG00000011611	ENSSLDG00000024963	ENSSMAG00000014901	ENSCSEG00000011997	ENSACIG00000016384	ENSONIG00000013407	ENSNBRG00000008669	ENSHBUG00000005322	ENSPNYG00000015604	ENSACLG00000025778	ENSMZEG00005024845	ENSAPOG00000007133	ENSAOCG00000010694	ENSAPEG00000023800	ENSSPAG00000010590	-	-	-	-	ENSFHEG00000000800	ENSCVAG00000022980	ENSPFOG00000009995	ENSPLAG00000002788	ENSPMEG00000021575	ENSPREG00000022056	ENSXMAG00000018114	ENSXCOG00000017233	ENSGAFG00000018078	-	ENSTRUG00000013922	ENSTNIG00000015863	ENSMMOG00000017618	ENSLBEG00000022735	ENSGACG00000008754
Ortholog-229	ENSDARG00000002406	ENSLOCG00000014237	ENSSFOG00015018889	ENSPKIG00000001286	ENSIPUG00000019484	ENSAMXG00000015745	ENSPNAG00000003308	ENSELUG00000006302	ENSGMOG00000016071	ENSPMGG00000005376	ENSHCOG00000001244	ENSMALG00000002534	ENSMAMG00000016349	ENSATEG00000024879	ENSSDUG00000000808	ENSSLDG00000009156	-	ENSCSEG00000021731	ENSACIG00000010163	ENSONIG00000003968	ENSNBRG00000019723	ENSHBUG00000000045	ENSPNYG00000017012	ENSACLG00000014443	ENSMZEG00005014747	ENSAPOG00000024100	ENSAOCG00000005612	ENSAPEG00000002989	ENSSPAG00000006470	ENSORLG00000003775	ENSORLG00020020798	ENSORLG00015016709	ENSOMEG00000001779	ENSFHEG00000019152	ENSCVAG00000006388	ENSPFOG00000015232	ENSPLAG00000022779	ENSPMEG00000018697	ENSPREG00000004726	ENSXMAG00000016903	ENSXCOG00000013462	ENSGAFG00000012158	ENSKMAG00000005556	ENSTRUG00000013607	ENSTNIG00000014766	-	ENSLBEG00000023324	ENSGACG00000001280
Ortholog-230	ENSDARG00000002411	-	-	-	ENSIPUG00000005158	ENSAMXG00000038929	ENSPNAG00000016529	ENSELUG00000012692	ENSGMOG00000012974	-	ENSHCOG00000008760	ENSMALG00000018257	ENSMAMG00000005974	ENSATEG00000016280	ENSSDUG00000008901	ENSSLDG00000006473	ENSSMAG00000021024	ENSCSEG00000016022	-	ENSONIG00000012712	ENSNBRG00000024397	ENSHBUG00000001043	ENSPNYG00000017013	ENSACLG00000022919	ENSMZEG00005016516	ENSAPOG00000007494	-	ENSAPEG00000006111	-	ENSORLG00000008341	ENSORLG00020015035	ENSORLG00015010393	ENSOMEG00000003545	ENSFHEG00000016649	ENSCVAG00000010684	ENSPFOG00000000235	ENSPLAG00000016332	ENSPMEG00000007494	ENSPREG00000011477	ENSXMAG00000002505	ENSXCOG00000005788	ENSGAFG00000005001	ENSKMAG00000005250	ENSTRUG00000006287	ENSTNIG00000010195	ENSMMOG00000007565	ENSLBEG00000000027	ENSGACG00000008183
Ortholog-231	ENSDARG00000002445	ENSLOCG00000016531	ENSSFOG00015010649	ENSPKIG00000013054	ENSIPUG00000003498	ENSAMXG00000004952	ENSPNAG00000028442	ENSELUG00000010442	ENSGMOG00000009730	ENSPMGG00000019082	ENSHCOG00000013422	ENSMALG00000008336	ENSMAMG00000013620	-	ENSSDUG00000002293	ENSSLDG00000013463	ENSSMAG00000017518	ENSCSEG00000009707	ENSACIG00000005898	ENSONIG00000006687	ENSNBRG00000013627	ENSHBUG00000014772	ENSPNYG00000012159	ENSACLG00000004069	ENSMZEG00005009887	ENSAPOG00000003930	ENSAOCG00000006625	ENSAPEG00000002132	ENSSPAG00000019594	ENSORLG00000015684	ENSORLG00020015800	ENSORLG00015022231	ENSOMEG00000017720	ENSFHEG00000008876	ENSCVAG00000019081	ENSPFOG00000018298	-	-	ENSPREG00000019394	ENSXMAG00000013351	ENSXCOG00000004606	ENSGAFG00000011197	ENSKMAG00000017597	ENSTRUG00000000404	ENSTNIG00000003926	ENSMMOG00000002778	ENSLBEG00000012244	ENSGACG00000001740
Ortholog-232	ENSDARG00000002463	ENSLOCG00000012204	ENSSFOG00015003000	ENSPKIG00000019789	ENSIPUG00000001613	ENSAMXG00000010660	ENSPNAG00000023761	ENSELUG00000014865	ENSGMOG00000014487	ENSPMGG00000015663	ENSHCOG00000006428	ENSMALG00000003215	ENSMAMG00000009959	ENSATEG00000007496	ENSSDUG00000006552	ENSSLDG00000007015	ENSSMAG00000006958	ENSCSEG00000012208	ENSACIG00000010192	ENSONIG00000000067	ENSNBRG00000000798	ENSHBUG00000018177	ENSPNYG00000000013	ENSACLG00000019191	ENSMZEG00005022021	ENSAPOG00000008543	ENSAOCG00000000230	ENSAPEG00000001968	ENSSPAG00000001607	ENSORLG00000011154	ENSORLG00020017114	ENSORLG00015011851	ENSOMEG00000021154	ENSFHEG00000013887	ENSCVAG00000018131	ENSPFOG00000013136	ENSPLAG00000022292	ENSPMEG00000019441	ENSPREG00000007695	ENSXMAG00000019168	ENSXCOG00000015556	ENSGAFG00000017837	ENSKMAG00000003012	ENSTRUG00000003793	ENSTNIG00000000375	ENSMMOG00000002561	ENSLBEG00000012222	ENSGACG00000016808
Ortholog-233	ENSDARG00000002467	-	ENSSFOG00015004378	ENSPKIG00000014519	ENSIPUG00000017916	-	-	ENSELUG00000008617	ENSGMOG00000008647	ENSPMGG00000022000	ENSHCOG00000020123	ENSMALG00000022241	ENSMAMG00000004120	ENSATEG00000017978	ENSSDUG00000004236	ENSSLDG00000024268	ENSSMAG00000001843	ENSCSEG00000004035	ENSACIG00000009469	ENSONIG00000005884	ENSNBRG00000022525	ENSHBUG00000023678	ENSPNYG00000023385	ENSACLG00000025071	ENSMZEG00005002146	ENSAPOG00000008597	ENSAOCG00000008410	ENSAPEG00000008975	ENSSPAG00000013473	ENSORLG00000011495	ENSORLG00020017140	ENSORLG00015012068	ENSOMEG00000022779	ENSFHEG00000015249	ENSCVAG00000002978	ENSPFOG00000018561	ENSPLAG00000019343	ENSPMEG00000012315	ENSPREG00000009247	ENSXMAG00000022080	ENSXCOG00000001715	ENSGAFG00000001685	ENSKMAG00000019636	ENSTRUG00000004920	ENSTNIG00000012234	ENSMMOG00000015625	ENSLBEG00000011927	ENSGACG00000008356
Ortholog-234	ENSDARG00000002479	ENSLOCG00000013925	ENSSFOG00015009709	ENSPKIG00000022325	ENSIPUG00000016117	ENSAMXG00000004780	ENSPNAG00000006556	ENSELUG00000007917	-	ENSPMGG00000023343	ENSHCOG00000001051	-	ENSMAMG00000018595	ENSATEG00000012969	ENSSDUG00000013307	ENSSLDG00000014910	-	ENSCSEG00000010268	-	ENSONIG00000000589	ENSNBRG00000008263	ENSHBUG00000007810	ENSPNYG00000013185	ENSACLG00000006555	ENSMZEG00005001556	ENSAPOG00000011392	-	-	ENSSPAG00000018472	ENSORLG00000024240	ENSORLG00020014999	ENSORLG00015007108	ENSOMEG00000009481	-	ENSCVAG00000008090	ENSPFOG00000010410	ENSPLAG00000005575	ENSPMEG00000016911	ENSPREG00000017617	ENSXMAG00000000948	ENSXCOG00000011494	ENSGAFG00000020545	ENSKMAG00000011587	ENSTRUG00000012053	ENSTNIG00000001002	ENSMMOG00000020762	ENSLBEG00000000091	ENSGACG00000001096
Ortholog-235	ENSDARG00000002483	-	ENSSFOG00015015458	ENSPKIG00000017955	ENSIPUG00000016744	ENSAMXG00000030245	ENSPNAG00000022992	ENSELUG00000018032	ENSGMOG00000017232	ENSPMGG00000019617	ENSHCOG00000007463	ENSMALG00000021749	ENSMAMG00000024100	ENSATEG00000015120	ENSSDUG00000000696	ENSSLDG00000011092	ENSSMAG00000013237	ENSCSEG00000021402	ENSACIG00000003878	ENSONIG00000017190	ENSNBRG00000021879	ENSHBUG00000021931	ENSPNYG00000005254	-	ENSMZEG00005025887	ENSAPOG00000012553	ENSAOCG00000007412	ENSAPEG00000015416	ENSSPAG00000021362	ENSORLG00000011261	ENSORLG00020019236	ENSORLG00015014403	ENSOMEG00000008310	ENSFHEG00000002866	ENSCVAG00000013142	ENSPFOG00000015340	ENSPLAG00000020226	ENSPMEG00000023098	ENSPREG00000009481	ENSXMAG00000017615	ENSXCOG00000011183	ENSGAFG00000015835	ENSKMAG00000014419	ENSTRUG00000019490	ENSTNIG00000017935	ENSMMOG00000017178	ENSLBEG00000006524	ENSGACG00000000068
Ortholog-236	ENSDARG00000002487	ENSLOCG00000005949	ENSSFOG00015012840	ENSPKIG00000005812	ENSIPUG00000011208	ENSAMXG00000004967	ENSPNAG00000012908	ENSELUG00000004023	ENSGMOG00000007458	ENSPMGG00000003721	ENSHCOG00000004797	ENSMALG00000011772	ENSMAMG00000010850	ENSATEG00000015162	ENSSDUG00000014905	ENSSLDG00000021439	ENSSMAG00000013795	ENSCSEG00000001257	ENSACIG00000022699	ENSONIG00000019138	ENSNBRG00000024182	ENSHBUG00000019428	ENSPNYG00000017102	ENSACLG00000015493	ENSMZEG00005018478	ENSAPOG00000022983	ENSAOCG00000016388	ENSAPEG00000008785	-	ENSORLG00000019410	ENSORLG00020009199	ENSORLG00015008623	ENSOMEG00000015213	ENSFHEG00000003448	ENSCVAG00000000764	ENSPFOG00000000761	ENSPLAG00000013702	ENSPMEG00000007562	ENSPREG00000001462	ENSXMAG00000015545	ENSXCOG00000017874	ENSGAFG00000001525	ENSKMAG00000015270	ENSTRUG00000003582	ENSTNIG00000018542	ENSMMOG00000009245	ENSLBEG00000020287	ENSGACG00000010335
Ortholog-237	ENSDARG00000002494	ENSLOCG00000008636	ENSSFOG00015022954	ENSPKIG00000001575	ENSIPUG00000010205	ENSAMXG00000039846	ENSPNAG00000010320	ENSELUG00000018949	ENSGMOG00000000551	ENSPMGG00000004347	ENSHCOG00000020068	ENSMALG00000014252	ENSMAMG00000004999	ENSATEG00000015429	ENSSDUG00000020655	-	ENSSMAG00000012672	ENSCSEG00000000864	-	ENSONIG00000003317	-	ENSHBUG00000004732	-	ENSACLG00000021596	-	ENSAPOG00000013880	ENSAOCG00000010002	ENSAPEG00000023529	ENSSPAG00000005338	ENSORLG00000004051	ENSORLG00020018601	ENSORLG00015016486	-	ENSFHEG00000005606	ENSCVAG00000014717	ENSPFOG00000023436	ENSPLAG00000013879	ENSPMEG00000016196	ENSPREG00000020175	ENSXMAG00000001770	-	ENSGAFG00000011663	ENSKMAG00000010441	ENSTRUG00000020431	ENSTNIG00000009476	ENSMMOG00000018243	ENSLBEG00000025999	ENSGACG00000015179
Ortholog-238	ENSDARG00000002506	ENSLOCG00000005445	ENSSFOG00015014292	ENSPKIG00000004886	ENSIPUG00000014713	ENSAMXG00000035235	ENSPNAG00000014297	ENSELUG00000019606	ENSGMOG00000002703	ENSPMGG00000013206	ENSHCOG00000007753	ENSMALG00000015455	ENSMAMG00000009963	ENSATEG00000010792	ENSSDUG00000011479	ENSSLDG00000012998	ENSSMAG00000013740	ENSCSEG00000008634	ENSACIG00000023876	ENSONIG00000005415	ENSNBRG00000000317	ENSHBUG00000012385	ENSPNYG00000012915	ENSACLG00000010563	ENSMZEG00005023752	ENSAPOG00000008338	ENSAOCG00000006578	ENSAPEG00000000249	ENSSPAG00000012508	-	-	-	ENSOMEG00000002419	ENSFHEG00000006259	ENSCVAG00000017333	-	-	-	ENSPREG00000022233	ENSXMAG00000018441	ENSXCOG00000000510	ENSGAFG00000003823	ENSKMAG00000008575	ENSTRUG00000001081	ENSTNIG00000004996	ENSMMOG00000015493	ENSLBEG00000018198	ENSGACG00000014211
Ortholog-239	ENSDARG00000002507	ENSLOCG00000006355	ENSSFOG00015021906	ENSPKIG00000014936	ENSIPUG00000008701	-	ENSPNAG00000018752	ENSELUG00000013251	ENSGMOG00000018921	ENSPMGG00000007764	ENSHCOG00000013872	ENSMALG00000000210	ENSMAMG00000014814	ENSATEG00000023613	ENSSDUG00000006650	ENSSLDG00000015567	ENSSMAG00000015935	ENSCSEG00000002443	ENSACIG00000008000	ENSONIG00000006374	ENSNBRG00000003630	ENSHBUG00000003585	ENSPNYG00000004429	ENSACLG00000020004	ENSMZEG00005015917	-	ENSAOCG00000011628	ENSAPEG00000004512	ENSSPAG00000022533	ENSORLG00000010249	ENSORLG00020009215	ENSORLG00015015149	ENSOMEG00000008660	ENSFHEG00000021641	ENSCVAG00000009395	ENSPFOG00000013856	ENSPLAG00000018881	ENSPMEG00000023380	ENSPREG00000017097	ENSXMAG00000016260	ENSXCOG00000019521	ENSGAFG00000014711	ENSKMAG00000001549	ENSTRUG00000009933	ENSTNIG00000019500	ENSMMOG00000003993	ENSLBEG00000026514	ENSGACG00000011820
Ortholog-240	ENSDARG00000002508	-	-	-	-	ENSAMXG00000041492	ENSPNAG00000002910	ENSELUG00000015927	ENSGMOG00000007546	ENSPMGG00000008159	ENSHCOG00000003749	-	-	-	ENSSDUG00000007257	ENSSLDG00000025209	ENSSMAG00000002163	ENSCSEG00000003516	ENSACIG00000000199	ENSONIG00000019078	ENSNBRG00000016866	ENSHBUG00000007964	ENSPNYG00000001645	ENSACLG00000025174	ENSMZEG00005008536	ENSAPOG00000015242	ENSAOCG00000007404	ENSAPEG00000016103	ENSSPAG00000012791	ENSORLG00000030617	ENSORLG00020005047	ENSORLG00015022861	ENSOMEG00000009366	ENSFHEG00000008306	-	-	-	-	ENSPREG00000012853	ENSXMAG00000002024	ENSXCOG00000019682	ENSGAFG00000021745	ENSKMAG00000019237	ENSTRUG00000012707	-	ENSMMOG00000021840	ENSLBEG00000019305	ENSGACG00000000718
Ortholog-241	ENSDARG00000002510	-	-	-	ENSIPUG00000022749	ENSAMXG00000012711	ENSPNAG00000012313	ENSELUG00000009957	ENSGMOG00000018182	ENSPMGG00000016615	ENSHCOG00000018797	ENSMALG00000018735	ENSMAMG00000001687	ENSATEG00000003641	ENSSDUG00000007433	ENSSLDG00000016598	ENSSMAG00000007733	ENSCSEG00000020040	ENSACIG00000012592	ENSONIG00000002101	ENSNBRG00000024227	ENSHBUG00000007033	ENSPNYG00000006207	ENSACLG00000024250	ENSMZEG00005006668	ENSAPOG00000000499	ENSAOCG00000000210	ENSAPEG00000004730	ENSSPAG00000002846	ENSORLG00000016578	ENSORLG00020016999	ENSORLG00015012624	ENSOMEG00000006723	ENSFHEG00000022955	-	ENSPFOG00000018268	ENSPLAG00000017286	ENSPMEG00000021747	ENSPREG00000010571	ENSXMAG00000013199	ENSXCOG00000010038	ENSGAFG00000000498	ENSKMAG00000001542	ENSTRUG00000017667	ENSTNIG00000006627	ENSMMOG00000000265	ENSLBEG00000018606	ENSGACG00000011864
Ortholog-242	ENSDARG00000002523	ENSLOCG00000002917	ENSSFOG00015003240	ENSPKIG00000018620	ENSIPUG00000020109	-	ENSPNAG00000016507	ENSELUG00000013870	-	ENSPMGG00000006999	ENSHCOG00000012961	ENSMALG00000013189	ENSMAMG00000012828	ENSATEG00000023185	ENSSDUG00000002605	ENSSLDG00000018779	ENSSMAG00000008441	ENSCSEG00000020489	ENSACIG00000016827	ENSONIG00000012539	ENSNBRG00000005414	ENSHBUG00000023288	ENSPNYG00000011578	ENSACLG00000008816	ENSMZEG00005023344	ENSAPOG00000017268	ENSAOCG00000012966	ENSAPEG00000024172	ENSSPAG00000008994	ENSORLG00000019682	ENSORLG00020019151	ENSORLG00015007639	ENSOMEG00000005445	ENSFHEG00000006273	ENSCVAG00000013510	ENSPFOG00000001290	ENSPLAG00000002714	ENSPMEG00000001596	ENSPREG00000017355	ENSXMAG00000004987	ENSXCOG00000000298	ENSGAFG00000019969	ENSKMAG00000008177	ENSTRUG00000006792	ENSTNIG00000002789	ENSMMOG00000021105	ENSLBEG00000019478	ENSGACG00000015440
Ortholog-243	ENSDARG00000002533	ENSLOCG00000003553	ENSSFOG00015015124	ENSPKIG00000019530	ENSIPUG00000024117	ENSAMXG00000013944	ENSPNAG00000017460	ENSELUG00000022265	ENSGMOG00000010712	ENSPMGG00000018191	ENSHCOG00000010020	ENSMALG00000014019	ENSMAMG00000007773	ENSATEG00000007443	ENSSDUG00000016717	ENSSLDG00000019068	ENSSMAG00000020046	ENSCSEG00000015808	ENSACIG00000010778	ENSONIG00000012836	ENSNBRG00000015127	ENSHBUG00000021435	ENSPNYG00000017793	ENSACLG00000007096	ENSMZEG00005007221	ENSAPOG00000002020	ENSAOCG00000015003	ENSAPEG00000016100	-	ENSORLG00000011912	ENSORLG00020016438	ENSORLG00015022611	ENSOMEG00000010566	ENSFHEG00000006486	ENSCVAG00000004036	ENSPFOG00000018720	ENSPLAG00000000550	ENSPMEG00000016301	ENSPREG00000006152	ENSXMAG00000023135	ENSXCOG00000005754	ENSGAFG00000013692	ENSKMAG00000012244	ENSTRUG00000022664	ENSTNIG00000008539	ENSMMOG00000004406	ENSLBEG00000015925	ENSGACG00000020262
Ortholog-244	ENSDARG00000002536	ENSLOCG00000005859	ENSSFOG00015017043	ENSPKIG00000005977	ENSIPUG00000010476	ENSAMXG00000002735	ENSPNAG00000009215	ENSELUG00000013512	ENSGMOG00000018361	ENSPMGG00000008231	ENSHCOG00000004563	-	ENSMAMG00000016369	ENSATEG00000000321	ENSSDUG00000014290	ENSSLDG00000003079	ENSSMAG00000000839	ENSCSEG00000003729	ENSACIG00000006950	ENSONIG00000000465	ENSNBRG00000019978	-	ENSPNYG00000008234	ENSACLG00000006645	ENSMZEG00005022157	ENSAPOG00000005575	-	-	ENSSPAG00000013312	ENSORLG00000002348	ENSORLG00020020085	ENSORLG00015014523	ENSOMEG00000010088	ENSFHEG00000012405	ENSCVAG00000011313	ENSPFOG00000015806	ENSPLAG00000007018	ENSPMEG00000008833	-	ENSXMAG00000004229	-	ENSGAFG00000001891	ENSKMAG00000017241	ENSTRUG00000003184	ENSTNIG00000004991	ENSMMOG00000017589	ENSLBEG00000027328	ENSGACG00000003663
Ortholog-245	ENSDARG00000002538	-	-	-	ENSIPUG00000007118	ENSAMXG00000016391	ENSPNAG00000002740	-	-	ENSPMGG00000004520	-	-	-	-	-	-	-	-	-	-	-	-	-	-	-	-	-	-	-	-	-	-	-	-	-	-	-	-	-	-	-	-	-	-	-	-	-	-
Ortholog-246	ENSDARG00000002546	-	-	-	ENSIPUG00000019926	ENSAMXG00000032752	ENSPNAG00000009595	-	-	-	-	-	-	-	-	-	-	-	-	-	-	-	-	-	-	-	-	-	-	-	-	-	-	-	-	-	-	-	-	-	-	-	-	-	-	-	-	-
Ortholog-247	ENSDARG00000002549	-	ENSSFOG00015009647	ENSPKIG00000014712	ENSIPUG00000002187	ENSAMXG00000010999	ENSPNAG00000021274	-	-	ENSPMGG00000023964	ENSHCOG00000005454	ENSMALG00000015638	ENSMAMG00000006629	ENSATEG00000004268	ENSSDUG00000008518	ENSSLDG00000000190	ENSSMAG00000019198	ENSCSEG00000009047	ENSACIG00000019712	ENSONIG00000013822	ENSNBRG00000016569	ENSHBUG00000018043	ENSPNYG00000006316	ENSACLG00000000562	ENSMZEG00005026174	ENSAPOG00000014689	ENSAOCG00000007680	ENSAPEG00000017710	ENSSPAG00000012527	-	-	-	-	-	ENSCVAG00000016536	ENSPFOG00000017203	ENSPLAG00000016969	ENSPMEG00000023300	ENSPREG00000014416	ENSXMAG00000014733	ENSXCOG00000018933	-	ENSKMAG00000008136	-	ENSTNIG00000004238	ENSMMOG00000014382	-	-
Ortholog-248	ENSDARG00000002552	ENSLOCG00000012245	ENSSFOG00015000408	ENSPKIG00000004557	ENSIPUG00000024053	ENSAMXG00000044014	ENSPNAG00000001437	ENSELUG00000014380	ENSGMOG00000014838	ENSPMGG00000001667	ENSHCOG00000008146	ENSMALG00000019946	ENSMAMG00000007885	ENSATEG00000024357	ENSSDUG00000002299	ENSSLDG00000006571	ENSSMAG00000005790	ENSCSEG00000004500	ENSACIG00000023055	ENSONIG00000019291	ENSNBRG00000012311	ENSHBUG00000005997	ENSPNYG00000018290	ENSACLG00000005513	ENSMZEG00005000948	ENSAPOG00000010946	ENSAOCG00000000665	ENSAPEG00000007249	ENSSPAG00000011308	ENSORLG00000015745	ENSORLG00020015433	ENSORLG00015010585	ENSOMEG00000020044	ENSFHEG00000021600	ENSCVAG00000005043	ENSPFOG00000016614	ENSPLAG00000012012	ENSPMEG00000014499	ENSPREG00000003843	ENSXMAG00000027042	-	ENSGAFG00000004680	ENSKMAG00000014799	ENSTRUG00000025138	ENSTNIG00000007288	ENSMMOG00000004639	ENSLBEG00000012856	ENSGACG00000000388
Ortholog-249	ENSDARG00000002564	-	-	-	ENSIPUG00000024185	ENSAMXG00000034074	ENSPNAG00000013720	ENSELUG00000012217	-	-	-	-	-	-	-	-	-	-	-	-	-	-	-	-	-	-	-	-	-	-	-	-	-	-	-	-	-	-	-	-	-	-	-	-	-	-	-	-
Ortholog-250	ENSDARG00000002571	ENSLOCG00000013334	-	-	ENSIPUG00000018083	ENSAMXG00000038174	ENSPNAG00000022863	ENSELUG00000020038	ENSGMOG00000008676	ENSPMGG00000008774	ENSHCOG00000001479	ENSMALG00000011728	ENSMAMG00000011188	ENSATEG00000017316	ENSSDUG00000003503	ENSSLDG00000010883	ENSSMAG00000014241	ENSCSEG00000012523	ENSACIG00000000774	ENSONIG00000000174	ENSNBRG00000023847	ENSHBUG00000009604	ENSPNYG00000011358	ENSACLG00000018873	ENSMZEG00005007119	ENSAPOG00000015686	ENSAOCG00000011016	ENSAPEG00000024798	ENSSPAG00000008794	ENSORLG00000003045	ENSORLG00020021169	ENSORLG00015020510	ENSOMEG00000010680	ENSFHEG00000008019	ENSCVAG00000011453	ENSPFOG00000017790	ENSPLAG00000007908	ENSPMEG00000007513	ENSPREG00000018693	ENSXMAG00000002168	ENSXCOG00000018447	ENSGAFG00000006279	ENSKMAG00000001865	ENSTRUG00000017006	ENSTNIG00000009516	ENSMMOG00000018696	ENSLBEG00000006659	ENSGACG00000014989
Ortholog-251	ENSDARG00000002576	-	-	ENSPKIG00000018179	ENSIPUG00000017119	ENSAMXG00000020870	ENSPNAG00000024372	ENSELUG00000022390	ENSGMOG00000016848	ENSPMGG00000005423	-	-	ENSMAMG00000012625	ENSATEG00000019101	ENSSDUG00000023085	ENSSLDG00000009561	ENSSMAG00000016698	ENSCSEG00000017720	ENSACIG00000015008	ENSONIG00000011442	ENSNBRG00000012341	ENSHBUG00000008384	ENSPNYG00000016733	ENSACLG00000009825	ENSMZEG00005013741	ENSAPOG00000023841	ENSAOCG00000021285	ENSAPEG00000010689	ENSSPAG00000001153	ENSORLG00000029871	ENSORLG00020015794	ENSORLG00015013851	ENSOMEG00000020576	ENSFHEG00000014261	ENSCVAG00000015513	-	ENSPLAG00000017280	-	ENSPREG00000023125	ENSXMAG00000018639	ENSXCOG00000001697	ENSGAFG00000000839	ENSKMAG00000021625	ENSTRUG00000008562	ENSTNIG00000015214	ENSMMOG00000001535	-	ENSGACG00000007591
Ortholog-252	ENSDARG00000002582	ENSLOCG00000011023	-	-	ENSIPUG00000003465	ENSAMXG00000035011	ENSPNAG00000011117	ENSELUG00000006026	ENSGMOG00000002691	ENSPMGG00000022672	ENSHCOG00000003578	ENSMALG00000016469	ENSMAMG00000020709	ENSATEG00000000841	ENSSDUG00000014238	ENSSLDG00000012911	ENSSMAG00000008277	ENSCSEG00000009307	ENSACIG00000006942	ENSONIG00000015685	ENSNBRG00000010928	ENSHBUG00000004173	ENSPNYG00000006278	ENSACLG00000017156	ENSMZEG00005019267	ENSAPOG00000015198	ENSAOCG00000019675	ENSAPEG00000018092	ENSSPAG00000013956	ENSORLG00000008470	ENSORLG00020022460	ENSORLG00015022417	ENSOMEG00000017057	ENSFHEG00000015616	-	ENSPFOG00000018033	ENSPLAG00000018159	ENSPMEG00000007597	ENSPREG00000019543	ENSXMAG00000021908	-	ENSGAFG00000013217	ENSKMAG00000014400	ENSTRUG00000003945	ENSTNIG00000015660	ENSMMOG00000019426	ENSLBEG00000013878	ENSGACG00000000841
Ortholog-253	ENSDARG00000002587	ENSLOCG00000010797	ENSSFOG00015001389	ENSPKIG00000003238	-	ENSAMXG00000043626	ENSPNAG00000014385	ENSELUG00000024377	ENSGMOG00000016771	ENSPMGG00000001189	ENSHCOG00000017272	ENSMALG00000017167	ENSMAMG00000021522	ENSATEG00000011595	ENSSDUG00000019910	ENSSLDG00000008413	ENSSMAG00000005627	ENSCSEG00000013069	ENSACIG00000009276	ENSONIG00000008397	ENSNBRG00000006779	ENSHBUG00000004574	ENSPNYG00000013597	ENSACLG00000012804	ENSMZEG00005008356	ENSAPOG00000011335	ENSAOCG00000001560	ENSAPEG00000019184	ENSSPAG00000012942	ENSORLG00000019028	ENSORLG00020021100	ENSORLG00015005623	ENSOMEG00000004566	ENSFHEG00000014679	ENSCVAG00000004750	ENSPFOG00000024526	ENSPLAG00000003663	-	ENSPREG00000004508	ENSXMAG00000012409	ENSXCOG00000005837	ENSGAFG00000005552	ENSKMAG00000011518	ENSTRUG00000000801	ENSTNIG00000004958	ENSMMOG00000013681	ENSLBEG00000016888	ENSGACG00000020747
Ortholog-254	ENSDARG00000002589	-	-	ENSPKIG00000014830	ENSIPUG00000020240	ENSAMXG00000036135	ENSPNAG00000009183	ENSELUG00000023430	ENSGMOG00000005541	ENSPMGG00000014256	ENSHCOG00000017125	ENSMALG00000007924	ENSMAMG00000013497	ENSATEG00000019753	ENSSDUG00000022903	ENSSLDG00000018056	ENSSMAG00000017520	ENSCSEG00000009341	-	ENSONIG00000011532	ENSNBRG00000011528	ENSHBUG00000006128	ENSPNYG00000017583	ENSACLG00000010379	ENSMZEG00005014394	ENSAPOG00000022794	ENSAOCG00000005637	ENSAPEG00000011641	ENSSPAG00000005039	-	ENSORLG00020016615	ENSORLG00015014640	ENSOMEG00000021803	-	ENSCVAG00000005476	ENSPFOG00000007547	ENSPLAG00000020654	ENSPMEG00000018850	ENSPREG00000023055	ENSXMAG00000021883	ENSXCOG00000000992	ENSGAFG00000019337	ENSKMAG00000021210	ENSTRUG00000004965	ENSTNIG00000000835	ENSMMOG00000001266	ENSLBEG00000022011	ENSGACG00000007182
Ortholog-255	ENSDARG00000002591	ENSLOCG00000014532	ENSSFOG00015019948	ENSPKIG00000025291	ENSIPUG00000017365	ENSAMXG00000002262	ENSPNAG00000016777	ENSELUG00000016608	ENSGMOG00000007699	ENSPMGG00000020296	ENSHCOG00000004175	ENSMALG00000016136	ENSMAMG00000023965	ENSATEG00000002676	ENSSDUG00000007880	ENSSLDG00000024997	ENSSMAG00000001493	ENSCSEG00000003041	ENSACIG00000022419	ENSONIG00000019039	ENSNBRG00000002332	ENSHBUG00000008854	ENSPNYG00000005685	ENSACLG00000024602	ENSMZEG00005009354	ENSAPOG00000015885	ENSAOCG00000008561	ENSAPEG00000017040	ENSSPAG00000001245	ENSORLG00000001398	ENSORLG00020005790	ENSORLG00015001958	ENSOMEG00000000243	ENSFHEG00000007195	ENSCVAG00000005356	ENSPFOG00000003640	ENSPLAG00000018064	ENSPMEG00000001214	ENSPREG00000012277	ENSXMAG00000001847	ENSXCOG00000019915	ENSGAFG00000021694	ENSKMAG00000019865	ENSTRUG00000010451	-	ENSMMOG00000021821	ENSLBEG00000017947	ENSGACG00000000787
Ortholog-256	ENSDARG00000002593	ENSLOCG00000012323	ENSSFOG00015019563	ENSPKIG00000020666	ENSIPUG00000003993	ENSAMXG00000011270	ENSPNAG00000009592	ENSELUG00000002094	ENSGMOG00000014860	ENSPMGG00000002545	ENSHCOG00000020135	ENSMALG00000002684	ENSMAMG00000016660	ENSATEG00000015325	ENSSDUG00000023782	ENSSLDG00000006611	ENSSMAG00000007472	ENSCSEG00000000815	ENSACIG00000015260	ENSONIG00000007610	ENSNBRG00000011125	ENSHBUG00000006027	ENSPNYG00000006372	ENSACLG00000002542	ENSMZEG00005000198	ENSAPOG00000013289	ENSAOCG00000012126	ENSAPEG00000019199	ENSSPAG00000004305	ENSORLG00000006533	ENSORLG00020003708	ENSORLG00015009056	ENSOMEG00000005370	ENSFHEG00000003191	ENSCVAG00000004698	ENSPFOG00000003919	ENSPLAG00000001254	ENSPMEG00000010739	ENSPREG00000003301	ENSXMAG00000013643	ENSXCOG00000009495	ENSGAFG00000012373	ENSKMAG00000012840	ENSTRUG00000014435	ENSTNIG00000007542	ENSMMOG00000002443	ENSLBEG00000019204	ENSGACG00000016297
Ortholog-257	ENSDARG00000002597	ENSLOCG00000007519	ENSSFOG00015017304	ENSPKIG00000007322	ENSIPUG00000012602	ENSAMXG00000013552	ENSPNAG00000021248	ENSELUG00000001811	ENSGMOG00000004437	ENSPMGG00000023117	ENSHCOG00000009270	ENSMALG00000021622	ENSMAMG00000011854	ENSATEG00000007428	ENSSDUG00000014743	ENSSLDG00000006981	ENSSMAG00000010516	ENSCSEG00000021295	ENSACIG00000021004	ENSONIG00000017314	ENSNBRG00000016633	ENSHBUG00000006134	ENSPNYG00000004101	ENSACLG00000024791	ENSMZEG00005023713	ENSAPOG00000010842	ENSAOCG00000006167	ENSAPEG00000010558	ENSSPAG00000017137	ENSORLG00000010322	ENSORLG00020021193	ENSORLG00015017018	ENSOMEG00000010789	ENSFHEG00000003398	ENSCVAG00000015943	ENSPFOG00000013241	-	-	-	ENSXMAG00000017135	ENSXCOG00000005459	ENSGAFG00000021057	ENSKMAG00000016847	ENSTRUG00000011085	ENSTNIG00000017903	ENSMMOG00000020574	ENSLBEG00000010084	ENSGACG00000002792
Ortholog-258	ENSDARG00000002600	ENSLOCG00000001386	ENSSFOG00015018312	ENSPKIG00000016700	ENSIPUG00000011458	ENSAMXG00000006689	ENSPNAG00000024984	ENSELUG00000010450	ENSGMOG00000008907	ENSPMGG00000013669	ENSHCOG00000012994	ENSMALG00000002162	ENSMAMG00000018836	ENSATEG00000023639	ENSSDUG00000022434	ENSSLDG00000017911	ENSSMAG00000009818	ENSCSEG00000012536	ENSACIG00000003846	ENSONIG00000020378	ENSNBRG00000018739	ENSHBUG00000021057	ENSPNYG00000003612	ENSACLG00000012557	ENSMZEG00005026852	ENSAPOG00000002501	ENSAOCG00000000381	ENSAPEG00000002420	ENSSPAG00000018775	ENSORLG00000008605	ENSORLG00020008931	ENSORLG00015000123	ENSOMEG00000002583	ENSFHEG00000000564	ENSCVAG00000018251	ENSPFOG00000010403	ENSPLAG00000012222	ENSPMEG00000021031	ENSPREG00000020779	ENSXMAG00000005561	ENSXCOG00000009745	ENSGAFG00000021495	ENSKMAG00000019059	ENSTRUG00000014943	ENSTNIG00000010663	ENSMMOG00000012360	ENSLBEG00000000390	ENSGACG00000008926
Ortholog-259	ENSDARG00000002601	ENSLOCG00000006946	ENSSFOG00015020994	ENSPKIG00000007317	ENSIPUG00000019356	ENSAMXG00000000335	ENSPNAG00000020808	ENSELUG00000005436	ENSGMOG00000004053	-	ENSHCOG00000008237	ENSMALG00000018501	ENSMAMG00000005073	ENSATEG00000024453	ENSSDUG00000004539	ENSSLDG00000005190	ENSSMAG00000019287	ENSCSEG00000017607	ENSACIG00000017152	ENSONIG00000016567	ENSNBRG00000002047	ENSHBUG00000007224	ENSPNYG00000021587	ENSACLG00000018106	ENSMZEG00005023398	ENSAPOG00000002617	ENSAOCG00000023752	ENSAPEG00000000593	ENSSPAG00000006782	ENSORLG00000030275	ENSORLG00020007580	ENSORLG00015002395	-	ENSFHEG00000003672	ENSCVAG00000011055	ENSPFOG00000006638	ENSPLAG00000012986	ENSPMEG00000008378	ENSPREG00000021227	ENSXMAG00000012663	ENSXCOG00000015429	ENSGAFG00000019935	-	ENSTRUG00000007926	ENSTNIG00000000637	-	ENSLBEG00000012467	ENSGACG00000011160
Ortholog-260	ENSDARG00000002607	ENSLOCG00000006485	ENSSFOG00015004014	ENSPKIG00000017695	ENSIPUG00000014245	ENSAMXG00000031772	ENSPNAG00000000185	-	-	-	ENSHCOG00000012613	-	-	ENSATEG00000025164	ENSSDUG00000021347	-	ENSSMAG00000004562	-	ENSACIG00000013413	ENSONIG00000000552	ENSNBRG00000012298	ENSHBUG00000013955	-	ENSACLG00000003742	ENSMZEG00005017246	ENSAPOG00000015282	ENSAOCG00000010026	ENSAPEG00000021584	-	-	-	-	-	ENSFHEG00000002963	ENSCVAG00000002867	ENSPFOG00000017434	ENSPLAG00000022261	ENSPMEG00000016308	ENSPREG00000014658	ENSXMAG00000006098	-	ENSGAFG00000015264	ENSKMAG00000020209	-	-	ENSMMOG00000013476	ENSLBEG00000025666	ENSGACG00000004233
Ortholog-261	ENSDARG00000002609	-	-	-	ENSIPUG00000018187	ENSAMXG00000038735	ENSPNAG00000019400	-	-	-	-	-	-	-	-	-	-	-	-	-	-	-	-	-	-	-	-	-	-	-	-	-	-	-	-	-	-	-	-	-	-	-	-	-	-	-	-	-
Ortholog-262	ENSDARG00000002613	ENSLOCG00000011113	ENSSFOG00015015108	ENSPKIG00000010490	ENSIPUG00000017268	-	ENSPNAG00000025083	ENSELUG00000023203	ENSGMOG00000007166	ENSPMGG00000021302	-	-	ENSMAMG00000000616	ENSATEG00000011606	ENSSDUG00000013085	ENSSLDG00000022882	ENSSMAG00000017517	-	ENSACIG00000003252	ENSONIG00000019650	-	ENSHBUG00000015100	ENSPNYG00000010940	ENSACLG00000015845	ENSMZEG00005017832	ENSAPOG00000019815	ENSAOCG00000015606	ENSAPEG00000017615	ENSSPAG00000006091	ENSORLG00000029145	ENSORLG00020017775	ENSORLG00015009438	ENSOMEG00000007429	ENSFHEG00000018116	ENSCVAG00000001236	ENSPFOG00000008812	ENSPLAG00000016035	ENSPMEG00000001129	ENSPREG00000012950	ENSXMAG00000016840	ENSXCOG00000003085	ENSGAFG00000003196	ENSKMAG00000014843	ENSTRUG00000023907	ENSTNIG00000018160	ENSMMOG00000011848	ENSLBEG00000027873	ENSGACG00000000085
Ortholog-263	ENSDARG00000002632	ENSLOCG00000004840	ENSSFOG00015014756	ENSPKIG00000011390	-	-	ENSPNAG00000020686	ENSELUG00000012449	ENSGMOG00000000260	ENSPMGG00000021067	ENSHCOG00000001226	-	ENSMAMG00000017383	-	-	-	-	-	-	ENSONIG00000016142	-	-	-	-	-	-	-	-	-	-	-	-	-	ENSFHEG00000011631	-	ENSPFOG00000006802	ENSPLAG00000000520	ENSPMEG00000020552	ENSPREG00000002571	ENSXMAG00000026545	ENSXCOG00000006064	ENSGAFG00000005249	-	ENSTRUG00000013880	-	ENSMMOG00000013840	ENSLBEG00000007751	ENSGACG00000002272
Ortholog-264	ENSDARG00000002634	-	ENSSFOG00015000880	ENSPKIG00000025614	ENSIPUG00000016957	ENSAMXG00000040507	ENSPNAG00000011957	ENSELUG00000023279	ENSGMOG00000005031	ENSPMGG00000018213	ENSHCOG00000000669	-	ENSMAMG00000014115	ENSATEG00000018933	ENSSDUG00000015879	ENSSLDG00000017304	-	ENSCSEG00000005529	ENSACIG00000022833	ENSONIG00000001585	ENSNBRG00000015086	ENSHBUG00000021287	ENSPNYG00000002510	ENSACLG00000015338	ENSMZEG00005006988	ENSAPOG00000019070	ENSAOCG00000017729	ENSAPEG00000018474	ENSSPAG00000005547	ENSORLG00000022010	ENSORLG00020009742	ENSORLG00015018972	ENSOMEG00000010311	ENSFHEG00000008536	ENSCVAG00000004938	ENSPFOG00000003048	ENSPLAG00000023996	ENSPMEG00000012321	ENSPREG00000011461	ENSXMAG00000021612	ENSXCOG00000014621	ENSGAFG00000014623	ENSKMAG00000018291	ENSTRUG00000000473	ENSTNIG00000006358	ENSMMOG00000004312	ENSLBEG00000020211	ENSGACG00000016321
Ortholog-265	ENSDARG00000002635	-	-	-	ENSIPUG00000005644	ENSAMXG00000020898	ENSPNAG00000022925	ENSELUG00000000205	ENSGMOG00000003556	ENSPMGG00000015169	ENSHCOG00000006358	ENSMALG00000016598	ENSMAMG00000021928	ENSATEG00000019503	ENSSDUG00000004468	ENSSLDG00000002894	ENSSMAG00000012260	ENSCSEG00000002310	ENSACIG00000011317	ENSONIG00000015281	ENSNBRG00000019821	ENSHBUG00000003080	ENSPNYG00000006830	ENSACLG00000002646	ENSMZEG00005008567	-	-	-	ENSSPAG00000010116	ENSORLG00000026094	-	ENSORLG00015011632	-	ENSFHEG00000002685	ENSCVAG00000007889	ENSPFOG00000004823	ENSPLAG00000006462	ENSPMEG00000001076	ENSPREG00000012144	ENSXMAG00000004173	ENSXCOG00000020308	ENSGAFG00000003384	ENSKMAG00000002475	ENSTRUG00000017364	ENSTNIG00000014511	ENSMMOG00000006331	-	ENSGACG00000014429
Ortholog-266	ENSDARG00000002642	-	ENSSFOG00015002557	ENSPKIG00000015903	ENSIPUG00000015679	ENSAMXG00000033757	ENSPNAG00000011142	ENSELUG00000000594	ENSGMOG00000000764	ENSPMGG00000023249	-	ENSMALG00000010370	ENSMAMG00000000768	ENSATEG00000002476	ENSSDUG00000006499	ENSSLDG00000017543	ENSSMAG00000009840	ENSCSEG00000003235	ENSACIG00000013351	ENSONIG00000004676	ENSNBRG00000009556	ENSHBUG00000004641	ENSPNYG00000015639	ENSACLG00000022005	ENSMZEG00005005862	ENSAPOG00000019435	ENSAOCG00000001828	ENSAPEG00000005548	ENSSPAG00000000855	ENSORLG00000003835	ENSORLG00020004943	ENSORLG00015001539	ENSOMEG00000005735	ENSFHEG00000001688	ENSCVAG00000003772	ENSPFOG00000017776	ENSPLAG00000014835	ENSPMEG00000024431	ENSPREG00000009759	ENSXMAG00000013049	ENSXCOG00000009900	ENSGAFG00000001379	ENSKMAG00000002443	ENSTRUG00000023924	ENSTNIG00000010690	ENSMMOG00000020534	ENSLBEG00000017610	ENSGACG00000012255
Ortholog-267	ENSDARG00000002644	ENSLOCG00000007218	ENSSFOG00015012164	ENSPKIG00000018423	ENSIPUG00000004987	ENSAMXG00000011564	ENSPNAG00000001715	ENSELUG00000003507	ENSGMOG00000009803	ENSPMGG00000000481	ENSHCOG00000007997	ENSMALG00000022201	ENSMAMG00000013384	ENSATEG00000001322	ENSSDUG00000021486	ENSSLDG00000017492	ENSSMAG00000018254	ENSCSEG00000002407	ENSACIG00000010297	ENSONIG00000010973	ENSNBRG00000021880	ENSHBUG00000005243	ENSPNYG00000022703	ENSACLG00000025062	ENSMZEG00005015884	ENSAPOG00000005389	ENSAOCG00000002425	ENSAPEG00000018606	ENSSPAG00000003620	ENSORLG00000012358	ENSORLG00020004017	ENSORLG00015002429	ENSOMEG00000013472	ENSFHEG00000007694	ENSCVAG00000016773	ENSPFOG00000000152	ENSPLAG00000013325	ENSPMEG00000002919	ENSPREG00000010395	ENSXMAG00000005651	ENSXCOG00000003709	ENSGAFG00000014999	ENSKMAG00000011922	ENSTRUG00000024724	ENSTNIG00000000353	ENSMMOG00000018558	ENSLBEG00000003538	ENSGACG00000005708
Ortholog-268	ENSDARG00000002656	ENSLOCG00000016129	ENSSFOG00015015416	ENSPKIG00000013583	ENSIPUG00000002839	ENSAMXG00000014359	ENSPNAG00000009133	ENSELUG00000016283	ENSGMOG00000009629	ENSPMGG00000008987	ENSHCOG00000002943	ENSMALG00000003157	ENSMAMG00000020911	ENSATEG00000011503	ENSSDUG00000017476	ENSSLDG00000008341	ENSSMAG00000014794	ENSCSEG00000002905	ENSACIG00000006670	ENSONIG00000013412	ENSNBRG00000016552	ENSHBUG00000001000	ENSPNYG00000010728	ENSACLG00000017384	ENSMZEG00005017550	ENSAPOG00000019145	ENSAOCG00000016127	ENSAPEG00000003052	ENSSPAG00000023530	ENSORLG00000014135	ENSORLG00020011290	ENSORLG00015006180	ENSOMEG00000009194	ENSFHEG00000001003	ENSCVAG00000007862	ENSPFOG00000019606	-	-	ENSPREG00000002584	ENSXMAG00000002948	ENSXCOG00000004509	ENSGAFG00000011246	ENSKMAG00000010368	ENSTRUG00000018383	ENSTNIG00000012252	ENSMMOG00000016052	ENSLBEG00000019990	ENSGACG00000011608
Ortholog-269	ENSDARG00000002659	-	ENSSFOG00015015999	ENSPKIG00000004407	ENSIPUG00000006498	ENSAMXG00000041937	ENSPNAG00000006676	ENSELUG00000002876	ENSGMOG00000014917	ENSPMGG00000023726	ENSHCOG00000004667	ENSMALG00000001138	ENSMAMG00000008201	ENSATEG00000024812	ENSSDUG00000007474	ENSSLDG00000000462	ENSSMAG00000016732	ENSCSEG00000008992	ENSACIG00000008714	ENSONIG00000014835	ENSNBRG00000007892	ENSHBUG00000013360	ENSPNYG00000023836	ENSACLG00000009424	ENSMZEG00005026843	ENSAPOG00000021946	ENSAOCG00000019267	ENSAPEG00000021749	ENSSPAG00000021011	ENSORLG00000020223	ENSORLG00020003610	ENSORLG00015018115	ENSOMEG00000007955	ENSFHEG00000016521	ENSCVAG00000006910	ENSPFOG00000010887	ENSPLAG00000007160	ENSPMEG00000016075	ENSPREG00000001892	ENSXMAG00000025236	ENSXCOG00000016801	ENSGAFG00000001701	ENSKMAG00000020295	ENSTRUG00000022779	ENSTNIG00000006826	ENSMMOG00000010599	ENSLBEG00000025465	ENSGACG00000010256
Ortholog-270	ENSDARG00000002663	ENSLOCG00000015719	ENSSFOG00015001212	ENSPKIG00000000456	ENSIPUG00000023287	ENSAMXG00000016337	ENSPNAG00000001547	ENSELUG00000006704	ENSGMOG00000009270	ENSPMGG00000017432	ENSHCOG00000011245	ENSMALG00000010133	ENSMAMG00000001033	ENSATEG00000004653	ENSSDUG00000014763	ENSSLDG00000014254	ENSSMAG00000012125	ENSCSEG00000020014	ENSACIG00000005820	ENSONIG00000011814	ENSNBRG00000018538	ENSHBUG00000016963	ENSPNYG00000015499	ENSACLG00000004478	ENSMZEG00005015289	ENSAPOG00000024216	ENSAOCG00000021349	ENSAPEG00000023009	ENSSPAG00000016531	ENSORLG00000020794	ENSORLG00020004956	ENSORLG00015002052	ENSOMEG00000011775	ENSFHEG00000018440	ENSCVAG00000002591	ENSPFOG00000013588	ENSPLAG00000018531	ENSPMEG00000018035	ENSPREG00000015748	ENSXMAG00000008624	ENSXCOG00000003489	ENSGAFG00000019889	ENSKMAG00000021499	ENSTRUG00000010419	ENSTNIG00000006898	ENSMMOG00000010272	ENSLBEG00000027380	ENSGACG00000019156
Ortholog-271	ENSDARG00000002666	-	ENSSFOG00015022320	ENSPKIG00000024075	ENSIPUG00000020483	ENSAMXG00000029694	ENSPNAG00000008539	ENSELUG00000019914	ENSGMOG00000011048	ENSPMGG00000007695	ENSHCOG00000011237	ENSMALG00000011412	ENSMAMG00000001430	ENSATEG00000023244	ENSSDUG00000007971	-	ENSSMAG00000015180	ENSCSEG00000015056	ENSACIG00000013421	ENSONIG00000013345	ENSNBRG00000013734	ENSHBUG00000013510	ENSPNYG00000011686	ENSACLG00000023295	ENSMZEG00005011231	ENSAPOG00000003135	ENSAOCG00000006214	ENSAPEG00000011228	ENSSPAG00000005420	ENSORLG00000015086	ENSORLG00020008977	ENSORLG00015015560	ENSOMEG00000002032	ENSFHEG00000022584	ENSCVAG00000012991	ENSPFOG00000019943	ENSPLAG00000012043	ENSPMEG00000001771	ENSPREG00000014638	ENSXMAG00000011316	ENSXCOG00000018666	ENSGAFG00000010648	ENSKMAG00000012425	ENSTRUG00000009385	ENSTNIG00000003768	ENSMMOG00000014665	ENSLBEG00000025676	-
Ortholog-272	ENSDARG00000002670	ENSLOCG00000011741	ENSSFOG00015019435	ENSPKIG00000001142	ENSIPUG00000001820	ENSAMXG00000000329	ENSPNAG00000000848	ENSELUG00000002940	ENSGMOG00000004856	ENSPMGG00000004090	ENSHCOG00000021133	ENSMALG00000009520	ENSMAMG00000005886	-	ENSSDUG00000019014	ENSSLDG00000010691	ENSSMAG00000002190	ENSCSEG00000012369	ENSACIG00000022956	ENSONIG00000011743	ENSNBRG00000006547	ENSHBUG00000000131	ENSPNYG00000008634	ENSACLG00000016428	ENSMZEG00005027535	ENSAPOG00000019151	ENSAOCG00000015023	ENSAPEG00000001523	ENSSPAG00000004249	ENSORLG00000010114	ENSORLG00020001558	ENSORLG00015021528	ENSOMEG00000020206	ENSFHEG00000005896	ENSCVAG00000010503	ENSPFOG00000001257	-	ENSPMEG00000019599	ENSPREG00000002392	ENSXMAG00000019122	ENSXCOG00000005428	ENSGAFG00000007318	ENSKMAG00000013372	ENSTRUG00000023016	-	ENSMMOG00000020255	ENSLBEG00000024513	ENSGACG00000003943
Ortholog-273	ENSDARG00000002682	ENSLOCG00000001752	ENSSFOG00015007358	ENSPKIG00000021079	ENSIPUG00000008159	ENSAMXG00000020422	ENSPNAG00000001723	ENSELUG00000011179	ENSGMOG00000016596	ENSPMGG00000008819	ENSHCOG00000015004	ENSMALG00000004410	ENSMAMG00000005322	ENSATEG00000019728	ENSSDUG00000021647	ENSSLDG00000007545	ENSSMAG00000017202	ENSCSEG00000005057	ENSACIG00000023546	ENSONIG00000016091	-	ENSHBUG00000008055	ENSPNYG00000009393	ENSACLG00000016175	-	ENSAPOG00000003406	ENSAOCG00000020937	ENSAPEG00000003536	ENSSPAG00000008265	ENSORLG00000009931	ENSORLG00020017226	ENSORLG00015023242	ENSOMEG00000020908	ENSFHEG00000000671	ENSCVAG00000013501	ENSPFOG00000005811	ENSPLAG00000018976	ENSPMEG00000019016	ENSPREG00000011348	ENSXMAG00000006724	ENSXCOG00000005136	ENSGAFG00000020821	ENSKMAG00000014638	ENSTRUG00000006818	ENSTNIG00000014359	ENSMMOG00000019077	ENSLBEG00000023579	ENSGACG00000005051
Ortholog-274	ENSDARG00000002685	ENSLOCG00000001799	-	ENSPKIG00000011761	ENSIPUG00000003685	ENSAMXG00000011381	ENSPNAG00000019725	ENSELUG00000009305	ENSGMOG00000009655	-	ENSHCOG00000003076	ENSMALG00000015294	ENSMAMG00000008047	-	ENSSDUG00000021745	ENSSLDG00000023648	ENSSMAG00000016412	-	ENSACIG00000014965	-	ENSNBRG00000005284	ENSHBUG00000011441	ENSPNYG00000001890	ENSACLG00000020093	-	ENSAPOG00000000938	ENSAOCG00000015262	ENSAPEG00000019824	-	ENSORLG00000023464	ENSORLG00020016662	ENSORLG00015014488	ENSOMEG00000004368	ENSFHEG00000021089	-	-	ENSPLAG00000000589	ENSPMEG00000001577	-	-	ENSXCOG00000006326	ENSGAFG00000018497	ENSKMAG00000005928	ENSTRUG00000024164	-	ENSMMOG00000014141	-	ENSGACG00000019900
Ortholog-275	ENSDARG00000002690	ENSLOCG00000010143	ENSSFOG00015018667	ENSPKIG00000017415	ENSIPUG00000015172	-	ENSPNAG00000015292	ENSELUG00000021569	ENSGMOG00000001517	ENSPMGG00000020068	ENSHCOG00000018738	ENSMALG00000017378	ENSMAMG00000005771	ENSATEG00000024511	ENSSDUG00000003984	ENSSLDG00000004772	ENSSMAG00000004477	ENSCSEG00000004147	ENSACIG00000002841	ENSONIG00000019222	ENSNBRG00000011106	ENSHBUG00000004822	ENSPNYG00000019787	ENSACLG00000004001	ENSMZEG00005022841	ENSAPOG00000007667	ENSAOCG00000017830	ENSAPEG00000008988	ENSSPAG00000002196	ENSORLG00000030550	ENSORLG00020018162	ENSORLG00015013647	ENSOMEG00000022863	ENSFHEG00000007686	ENSCVAG00000007462	ENSPFOG00000015186	ENSPLAG00000016943	ENSPMEG00000002439	ENSPREG00000013820	ENSXMAG00000023532	-	ENSGAFG00000003550	ENSKMAG00000016228	ENSTRUG00000023537	ENSTNIG00000001577	ENSMMOG00000000338	ENSLBEG00000023045	ENSGACG00000000512
Ortholog-276	ENSDARG00000002696	-	ENSSFOG00015023815	ENSPKIG00000012108	ENSIPUG00000004991	-	ENSPNAG00000001335	ENSELUG00000021120	ENSGMOG00000010305	ENSPMGG00000011635	ENSHCOG00000018665	ENSMALG00000006013	ENSMAMG00000018850	ENSATEG00000016653	ENSSDUG00000002466	ENSSLDG00000019165	ENSSMAG00000013361	ENSCSEG00000017922	ENSACIG00000003743	ENSONIG00000006978	ENSNBRG00000001863	ENSHBUG00000019960	ENSPNYG00000002013	ENSACLG00000015467	ENSMZEG00005001568	ENSAPOG00000019199	ENSAOCG00000016869	ENSAPEG00000001566	ENSSPAG00000013181	ENSORLG00000006403	ENSORLG00020006727	ENSORLG00015019811	ENSOMEG00000016580	ENSFHEG00000002045	ENSCVAG00000005124	ENSPFOG00000010022	ENSPLAG00000012547	ENSPMEG00000009430	ENSPREG00000001456	ENSXMAG00000001191	ENSXCOG00000019164	ENSGAFG00000002626	ENSKMAG00000019467	ENSTRUG00000000211	ENSTNIG00000004096	ENSMMOG00000000049	ENSLBEG00000018146	ENSGACG00000009422
Ortholog-277	ENSDARG00000002701	ENSLOCG00000014117	-	-	ENSIPUG00000022944	ENSAMXG00000002924	ENSPNAG00000013197	ENSELUG00000002685	-	ENSPMGG00000000473	-	ENSMALG00000006708	ENSMAMG00000000507	ENSATEG00000009793	ENSSDUG00000013018	ENSSLDG00000014417	-	-	ENSACIG00000002516	-	ENSNBRG00000023571	-	ENSPNYG00000024035	ENSACLG00000010244	ENSMZEG00005018332	-	-	-	-	ENSORLG00000000642	ENSORLG00020002131	ENSORLG00015004384	-	ENSFHEG00000019575	ENSCVAG00000005845	ENSPFOG00000008849	ENSPLAG00000004483	ENSPMEG00000015755	ENSPREG00000002022	ENSXMAG00000028162	-	ENSGAFG00000003064	ENSKMAG00000012899	-	-	-	-	-
Ortholog-278	ENSDARG00000002707	-	-	-	ENSIPUG00000021485	ENSAMXG00000008096	ENSPNAG00000020620	ENSELUG00000000356	-	ENSPMGG00000002339	ENSHCOG00000004053	-	ENSMAMG00000015944	ENSATEG00000019043	ENSSDUG00000012485	ENSSLDG00000023696	ENSSMAG00000012236	ENSCSEG00000017265	ENSACIG00000021778	ENSONIG00000017602	ENSNBRG00000020715	ENSHBUG00000001888	ENSPNYG00000000096	ENSACLG00000023368	ENSMZEG00005006360	ENSAPOG00000013409	ENSAOCG00000003576	ENSAPEG00000009124	ENSSPAG00000022608	ENSORLG00000010016	ENSORLG00020018916	ENSORLG00015013680	ENSOMEG00000015363	ENSFHEG00000015749	ENSCVAG00000018906	ENSPFOG00000024750	ENSPLAG00000000913	ENSPMEG00000009372	ENSPREG00000022194	ENSXMAG00000029186	-	ENSGAFG00000001307	ENSKMAG00000014847	ENSTRUG00000003941	-	-	ENSLBEG00000016476	ENSGACG00000018614
Ortholog-279	ENSDARG00000002710	ENSLOCG00000004828	ENSSFOG00015008583	ENSPKIG00000002604	ENSIPUG00000024556	ENSAMXG00000001647	ENSPNAG00000006192	ENSELUG00000006033	ENSGMOG00000001341	ENSPMGG00000004709	ENSHCOG00000010234	ENSMALG00000014827	ENSMAMG00000002086	ENSATEG00000013343	ENSSDUG00000006128	ENSSLDG00000002012	ENSSMAG00000021241	ENSCSEG00000015089	ENSACIG00000013234	ENSONIG00000012508	-	ENSHBUG00000006869	ENSPNYG00000020494	ENSACLG00000026031	ENSMZEG00005017438	ENSAPOG00000023888	ENSAOCG00000003133	ENSAPEG00000002769	ENSSPAG00000002637	ENSORLG00000007055	ENSORLG00020017943	ENSORLG00015013815	ENSOMEG00000020786	ENSFHEG00000018000	ENSCVAG00000012600	ENSPFOG00000024205	ENSPLAG00000024026	ENSPMEG00000006000	-	ENSXMAG00000005914	ENSXCOG00000003524	ENSGAFG00000015375	ENSKMAG00000008111	ENSTRUG00000008185	ENSTNIG00000012186	ENSMMOG00000008553	ENSLBEG00000019073	ENSGACG00000008970
Ortholog-280	ENSDARG00000002720	ENSLOCG00000011049	ENSSFOG00015015712	ENSPKIG00000019386	ENSIPUG00000004917	ENSAMXG00000034085	ENSPNAG00000025612	ENSELUG00000004259	ENSGMOG00000007251	ENSPMGG00000013060	ENSHCOG00000006823	ENSMALG00000021353	ENSMAMG00000013321	ENSATEG00000021278	ENSSDUG00000022792	ENSSLDG00000003254	ENSSMAG00000007133	ENSCSEG00000019924	ENSACIG00000018915	ENSONIG00000014323	ENSNBRG00000020654	ENSHBUG00000000370	ENSPNYG00000007278	ENSACLG00000010164	ENSMZEG00005010536	ENSAPOG00000005857	ENSAOCG00000023576	ENSAPEG00000016524	ENSSPAG00000008124	ENSORLG00000002095	ENSORLG00020006632	ENSORLG00015016375	ENSOMEG00000016645	ENSFHEG00000006935	ENSCVAG00000019484	ENSPFOG00000014446	ENSPLAG00000014623	ENSPMEG00000020067	ENSPREG00000010394	ENSXMAG00000014206	ENSXCOG00000001529	ENSGAFG00000017377	ENSKMAG00000004713	ENSTRUG00000020924	ENSTNIG00000015387	ENSMMOG00000012931	ENSLBEG00000024186	ENSGACG00000004300
Ortholog-281	ENSDARG00000002722	-	-	-	ENSIPUG00000000831	ENSAMXG00000002218	ENSPNAG00000030093	-	-	ENSPMGG00000020324	-	-	ENSMAMG00000001686	ENSATEG00000000577	ENSSDUG00000008145	ENSSLDG00000019138	ENSSMAG00000003260	ENSCSEG00000006304	ENSACIG00000022013	ENSONIG00000018333	ENSNBRG00000021512	ENSHBUG00000002190	-	-	-	ENSAPOG00000020286	ENSAOCG00000005542	ENSAPEG00000014682	ENSSPAG00000013147	-	-	-	-	-	-	-	-	-	-	-	-	-	-	-	-	-	ENSLBEG00000024460	-
Ortholog-282	ENSDARG00000002728	ENSLOCG00000006937	-	-	-	-	-	ENSELUG00000011907	-	-	-	-	ENSMAMG00000017570	ENSATEG00000002645	ENSSDUG00000015645	-	ENSSMAG00000017300	ENSCSEG00000012092	ENSACIG00000019446	-	-	-	-	-	-	-	-	-	-	-	-	-	ENSOMEG00000009876	-	ENSCVAG00000023196	ENSPFOG00000007593	ENSPLAG00000017238	ENSPMEG00000022375	ENSPREG00000016761	ENSXMAG00000024710	ENSXCOG00000017257	ENSGAFG00000021490	ENSKMAG00000002766	ENSTRUG00000013755	ENSTNIG00000014192	ENSMMOG00000011554	ENSLBEG00000016926	-
Ortholog-283	ENSDARG00000002731	ENSLOCG00000003410	ENSSFOG00015009560	ENSPKIG00000019071	ENSIPUG00000015186	ENSAMXG00000032522	ENSPNAG00000024273	ENSELUG00000000146	ENSGMOG00000008500	ENSPMGG00000020523	ENSHCOG00000014354	ENSMALG00000011171	ENSMAMG00000003471	ENSATEG00000007176	ENSSDUG00000020468	ENSSLDG00000022175	ENSSMAG00000020435	-	ENSACIG00000013813	ENSONIG00000013555	ENSNBRG00000013188	ENSHBUG00000000705	ENSPNYG00000017409	ENSACLG00000005721	ENSMZEG00005026378	ENSAPOG00000007295	ENSAOCG00000002303	ENSAPEG00000019496	ENSSPAG00000011304	ENSORLG00000010202	ENSORLG00020000475	ENSORLG00015009240	ENSOMEG00000006806	ENSFHEG00000013991	ENSCVAG00000001552	ENSPFOG00000007802	ENSPLAG00000015830	ENSPMEG00000003988	ENSPREG00000009436	-	ENSXCOG00000000518	ENSGAFG00000016026	ENSKMAG00000018968	ENSTRUG00000023147	ENSTNIG00000017743	ENSMMOG00000013395	ENSLBEG00000021919	ENSGACG00000003048
Ortholog-284	ENSDARG00000002732	ENSLOCG00000010961	ENSSFOG00015019258	ENSPKIG00000006623	ENSIPUG00000009340	ENSAMXG00000042894	ENSPNAG00000023137	ENSELUG00000013048	ENSGMOG00000017183	ENSPMGG00000016407	ENSHCOG00000000213	ENSMALG00000008815	ENSMAMG00000017786	ENSATEG00000003357	ENSSDUG00000002572	ENSSLDG00000024633	ENSSMAG00000010439	ENSCSEG00000003405	ENSACIG00000021886	ENSONIG00000001044	ENSNBRG00000014396	ENSHBUG00000023871	ENSPNYG00000020614	ENSACLG00000008926	ENSMZEG00005000941	ENSAPOG00000008090	ENSAOCG00000016084	ENSAPEG00000002387	ENSSPAG00000021253	ENSORLG00000000275	ENSORLG00020006997	ENSORLG00015016068	ENSOMEG00000011816	ENSFHEG00000006598	ENSCVAG00000008186	ENSPFOG00000003474	ENSPLAG00000015278	ENSPMEG00000003144	ENSPREG00000010719	ENSXMAG00000008749	ENSXCOG00000014727	ENSGAFG00000016640	ENSKMAG00000010887	ENSTRUG00000015262	ENSTNIG00000007395	ENSMMOG00000004245	ENSLBEG00000006585	ENSGACG00000016431
Ortholog-285	ENSDARG00000002745	ENSLOCG00000016762	ENSSFOG00015009319	-	ENSIPUG00000016165	ENSAMXG00000019242	ENSPNAG00000027069	ENSELUG00000005704	-	ENSPMGG00000018141	ENSHCOG00000007451	ENSMALG00000003429	-	ENSATEG00000005257	-	-	-	ENSCSEG00000013888	-	-	-	-	-	-	-	-	-	-	-	ENSORLG00000016384	ENSORLG00020004497	ENSORLG00015023023	ENSOMEG00000015977	ENSFHEG00000019067	ENSCVAG00000006516	ENSPFOG00000010033	ENSPLAG00000015071	ENSPMEG00000020305	ENSPREG00000018991	ENSXMAG00000004234	ENSXCOG00000005230	ENSGAFG00000003558	ENSKMAG00000012911	ENSTRUG00000006102	ENSTNIG00000016333	ENSMMOG00000015601	ENSLBEG00000002035	-
Ortholog-286	ENSDARG00000002748	-	ENSSFOG00015003204	-	-	ENSAMXG00000038255	ENSPNAG00000024011	ENSELUG00000017303	-	ENSPMGG00000008905	ENSHCOG00000008553	ENSMALG00000012756	ENSMAMG00000022096	ENSATEG00000012668	ENSSDUG00000002056	ENSSLDG00000012021	-	ENSCSEG00000019576	ENSACIG00000005249	ENSONIG00000003931	ENSNBRG00000022043	ENSHBUG00000020766	ENSPNYG00000010105	ENSACLG00000010420	ENSMZEG00005026933	ENSAPOG00000022600	ENSAOCG00000012783	ENSAPEG00000011188	ENSSPAG00000011329	ENSORLG00000001218	ENSORLG00020011800	ENSORLG00015019102	ENSOMEG00000010809	ENSFHEG00000003851	ENSCVAG00000005698	ENSPFOG00000011170	ENSPLAG00000023556	ENSPMEG00000004862	ENSPREG00000017660	ENSXMAG00000017240	ENSXCOG00000019255	ENSGAFG00000000458	ENSKMAG00000021881	ENSTRUG00000003699	ENSTNIG00000005386	ENSMMOG00000016989	-	ENSGACG00000009871
Ortholog-287	ENSDARG00000002750	-	ENSSFOG00015002106	ENSPKIG00000006413	-	ENSAMXG00000037164	-	ENSELUG00000011310	ENSGMOG00000017577	ENSPMGG00000023214	ENSHCOG00000003224	-	ENSMAMG00000020899	ENSATEG00000015958	ENSSDUG00000020220	ENSSLDG00000010973	ENSSMAG00000013338	ENSCSEG00000009421	ENSACIG00000011707	ENSONIG00000020309	ENSNBRG00000022942	ENSHBUG00000013233	ENSPNYG00000019175	ENSACLG00000020535	ENSMZEG00005009844	ENSAPOG00000010477	ENSAOCG00000017658	ENSAPEG00000024148	ENSSPAG00000002221	ENSORLG00000013802	ENSORLG00020020115	ENSORLG00015015778	ENSOMEG00000023815	ENSFHEG00000018877	ENSCVAG00000000903	-	ENSPLAG00000011050	ENSPMEG00000017044	ENSPREG00000022365	ENSXMAG00000009778	ENSXCOG00000017513	ENSGAFG00000020161	ENSKMAG00000021364	ENSTRUG00000010461	ENSTNIG00000007306	ENSMMOG00000019976	ENSLBEG00000017148	ENSGACG00000010085
Ortholog-288	ENSDARG00000002754	-	ENSSFOG00015012362	ENSPKIG00000022557	ENSIPUG00000004421	ENSAMXG00000017155	ENSPNAG00000004367	ENSELUG00000014109	ENSGMOG00000011087	ENSPMGG00000022481	ENSHCOG00000009337	ENSMALG00000015798	ENSMAMG00000013790	ENSATEG00000011852	ENSSDUG00000000081	ENSSLDG00000021026	ENSSMAG00000000659	ENSCSEG00000021690	ENSACIG00000005971	ENSONIG00000010612	ENSNBRG00000018060	ENSHBUG00000020147	ENSPNYG00000022955	ENSACLG00000023729	ENSMZEG00005024221	ENSAPOG00000014278	ENSAOCG00000000473	ENSAPEG00000012946	ENSSPAG00000003903	ENSORLG00000000817	ENSORLG00020000786	ENSORLG00015018956	ENSOMEG00000020675	ENSFHEG00000008573	ENSCVAG00000022071	ENSPFOG00000000035	ENSPLAG00000002373	ENSPMEG00000020898	ENSPREG00000001255	ENSXMAG00000012292	ENSXCOG00000000921	ENSGAFG00000004014	ENSKMAG00000012629	ENSTRUG00000014616	ENSTNIG00000001991	ENSMMOG00000018526	ENSLBEG00000006102	ENSGACG00000008150
Ortholog-289	ENSDARG00000002758	ENSLOCG00000004607	ENSSFOG00015014578	ENSPKIG00000016662	ENSIPUG00000005741	ENSAMXG00000039651	ENSPNAG00000020678	ENSELUG00000018333	ENSGMOG00000014734	ENSPMGG00000014951	ENSHCOG00000011975	ENSMALG00000022539	ENSMAMG00000004448	ENSATEG00000019888	ENSSDUG00000014440	ENSSLDG00000025284	ENSSMAG00000009255	ENSCSEG00000019591	ENSACIG00000014144	ENSONIG00000013103	ENSNBRG00000020342	ENSHBUG00000017411	ENSPNYG00000022404	ENSACLG00000025983	ENSMZEG00005018417	ENSAPOG00000006587	ENSAOCG00000013551	ENSAPEG00000010321	ENSSPAG00000018781	-	ENSORLG00020003174	ENSORLG00015008664	ENSOMEG00000015383	ENSFHEG00000010142	ENSCVAG00000022193	ENSPFOG00000016064	ENSPLAG00000015027	ENSPMEG00000004573	ENSPREG00000013603	ENSXMAG00000010827	ENSXCOG00000019154	ENSGAFG00000021622	ENSKMAG00000009886	ENSTRUG00000007969	ENSTNIG00000008005	-	ENSLBEG00000010023	ENSGACG00000009481
Ortholog-290	ENSDARG00000002760	ENSLOCG00000007687	ENSSFOG00015004232	ENSPKIG00000023191	ENSIPUG00000002074	ENSAMXG00000010741	ENSPNAG00000022930	ENSELUG00000001622	-	ENSPMGG00000012342	-	ENSMALG00000020162	ENSMAMG00000010238	ENSATEG00000008437	ENSSDUG00000017642	ENSSLDG00000011564	ENSSMAG00000005743	ENSCSEG00000005659	ENSACIG00000015408	ENSONIG00000018560	ENSNBRG00000007588	ENSHBUG00000009615	ENSPNYG00000019328	ENSACLG00000013302	ENSMZEG00005008996	ENSAPOG00000014327	ENSAOCG00000002945	ENSAPEG00000023071	ENSSPAG00000017689	ENSORLG00000029983	ENSORLG00020001773	ENSORLG00015019347	ENSOMEG00000003585	ENSFHEG00000003379	ENSCVAG00000018853	ENSPFOG00000014612	ENSPLAG00000023168	ENSPMEG00000012834	ENSPREG00000021631	ENSXMAG00000012227	ENSXCOG00000017346	ENSGAFG00000018462	ENSKMAG00000002206	-	-	ENSMMOG00000016271	ENSLBEG00000017942	-
Ortholog-291	ENSDARG00000002764	ENSLOCG00000016820	ENSSFOG00015007350	ENSPKIG00000013486	ENSIPUG00000005170	ENSAMXG00000003957	ENSPNAG00000026257	ENSELUG00000021704	ENSGMOG00000002527	ENSPMGG00000007422	ENSHCOG00000006125	ENSMALG00000009371	ENSMAMG00000010886	ENSATEG00000003031	ENSSDUG00000013180	ENSSLDG00000019090	ENSSMAG00000003096	ENSCSEG00000004038	ENSACIG00000022653	ENSONIG00000015023	ENSNBRG00000022318	ENSHBUG00000015978	ENSPNYG00000008102	ENSACLG00000023771	ENSMZEG00005020038	ENSAPOG00000013863	ENSAOCG00000008990	ENSAPEG00000014153	ENSSPAG00000004358	ENSORLG00000022873	ENSORLG00020002796	ENSORLG00015016149	ENSOMEG00000006753	ENSFHEG00000003800	ENSCVAG00000000125	ENSPFOG00000018753	ENSPLAG00000011889	ENSPMEG00000003953	ENSPREG00000005240	ENSXMAG00000004061	ENSXCOG00000020328	ENSGAFG00000003915	ENSKMAG00000014261	ENSTRUG00000014819	ENSTNIG00000019212	ENSMMOG00000008302	-	ENSGACG00000012900
Ortholog-292	ENSDARG00000002768	-	ENSSFOG00015021939	ENSPKIG00000003520	-	ENSAMXG00000033519	ENSPNAG00000009698	-	-	-	-	-	-	-	-	-	-	-	-	-	-	-	-	-	-	-	-	-	-	-	-	-	-	-	-	-	-	-	-	-	-	-	-	-	-	-	-	-
Ortholog-293	ENSDARG00000002771	-	ENSSFOG00015018671	ENSPKIG00000020466	ENSIPUG00000022418	ENSAMXG00000001672	ENSPNAG00000023167	ENSELUG00000005363	ENSGMOG00000008159	ENSPMGG00000007556	ENSHCOG00000006404	ENSMALG00000014864	ENSMAMG00000020015	ENSATEG00000012940	ENSSDUG00000005571	ENSSLDG00000013140	ENSSMAG00000012348	ENSCSEG00000013560	ENSACIG00000014205	ENSONIG00000016017	ENSNBRG00000011611	ENSHBUG00000006146	ENSPNYG00000006515	ENSACLG00000005488	ENSMZEG00005004599	ENSAPOG00000018728	ENSAOCG00000014987	ENSAPEG00000000293	ENSSPAG00000009077	ENSORLG00000016060	ENSORLG00020019936	ENSORLG00015009819	ENSOMEG00000003095	ENSFHEG00000023128	ENSCVAG00000009054	ENSPFOG00000004897	ENSPLAG00000009126	ENSPMEG00000005052	ENSPREG00000015215	ENSXMAG00000010236	ENSXCOG00000015048	ENSGAFG00000011949	ENSKMAG00000010581	ENSTRUG00000007729	ENSTNIG00000018868	ENSMMOG00000012670	ENSLBEG00000002346	ENSGACG00000013635
Ortholog-294	ENSDARG00000002779	ENSLOCG00000004260	ENSSFOG00015015849	ENSPKIG00000008406	ENSIPUG00000010830	ENSAMXG00000031179	ENSPNAG00000005255	ENSELUG00000014165	ENSGMOG00000015225	ENSPMGG00000023760	ENSHCOG00000017782	ENSMALG00000021893	ENSMAMG00000000879	ENSATEG00000010719	ENSSDUG00000014822	ENSSLDG00000004503	ENSSMAG00000014493	ENSCSEG00000016475	ENSACIG00000021962	ENSONIG00000014137	ENSNBRG00000023242	ENSHBUG00000018351	ENSPNYG00000003394	ENSACLG00000026382	ENSMZEG00005021892	ENSAPOG00000024271	ENSAOCG00000017908	ENSAPEG00000020046	ENSSPAG00000014899	ENSORLG00000027056	ENSORLG00020014416	ENSORLG00015014308	ENSOMEG00000007658	ENSFHEG00000016561	ENSCVAG00000007851	ENSPFOG00000007668	ENSPLAG00000009488	ENSPMEG00000017538	ENSPREG00000019531	ENSXMAG00000019562	ENSXCOG00000008442	ENSGAFG00000007164	ENSKMAG00000008908	ENSTRUG00000005693	ENSTNIG00000012708	ENSMMOG00000002994	ENSLBEG00000017455	ENSGACG00000003099
Ortholog-295	ENSDARG00000002787	-	-	-	ENSIPUG00000022942	ENSAMXG00000000547	ENSPNAG00000003051	-	-	-	-	-	-	-	-	-	-	-	-	-	-	-	-	-	-	-	-	-	-	-	-	-	-	-	-	-	-	-	-	-	-	-	-	-	-	-	-	-
Ortholog-296	ENSDARG00000002790	-	-	-	-	ENSAMXG00000029317	ENSPNAG00000006812	-	-	ENSPMGG00000003304	ENSHCOG00000012620	ENSMALG00000022088	ENSMAMG00000006654	ENSATEG00000017335	ENSSDUG00000013877	ENSSLDG00000020332	ENSSMAG00000004560	ENSCSEG00000012443	ENSACIG00000019325	ENSONIG00000010404	ENSNBRG00000022722	ENSHBUG00000015302	ENSPNYG00000004468	ENSACLG00000006350	ENSMZEG00005002719	ENSAPOG00000012661	ENSAOCG00000019817	ENSAPEG00000016947	ENSSPAG00000007327	ENSORLG00000014164	ENSORLG00020019040	ENSORLG00015019741	ENSOMEG00000018414	ENSFHEG00000018703	ENSCVAG00000020589	ENSPFOG00000009058	ENSPLAG00000015435	ENSPMEG00000017834	ENSPREG00000014057	ENSXMAG00000019001	ENSXCOG00000008054	ENSGAFG00000007309	ENSKMAG00000008592	ENSTRUG00000000587	ENSTNIG00000011089	ENSMMOG00000008047	ENSLBEG00000013079	ENSGACG00000015444
Ortholog-297	ENSDARG00000002791	-	-	-	ENSIPUG00000007549	ENSAMXG00000029963	ENSPNAG00000009478	-	-	ENSPMGG00000018599	ENSHCOG00000003216	ENSMALG00000012578	ENSMAMG00000021286	ENSATEG00000017119	ENSSDUG00000022513	ENSSLDG00000006796	ENSSMAG00000016653	ENSCSEG00000001076	ENSACIG00000001741	ENSONIG00000012456	ENSNBRG00000004921	ENSHBUG00000021121	ENSPNYG00000021779	ENSACLG00000023619	ENSMZEG00005017655	ENSAPOG00000019624	ENSAOCG00000020990	ENSAPEG00000014030	ENSSPAG00000007272	ENSORLG00000018557	ENSORLG00020003524	ENSORLG00015022078	ENSOMEG00000014415	ENSFHEG00000016972	ENSCVAG00000012799	ENSPFOG00000015178	ENSPLAG00000007135	ENSPMEG00000023330	ENSPREG00000017481	ENSXMAG00000008520	ENSXCOG00000020398	-	ENSKMAG00000002471	ENSTRUG00000012850	ENSTNIG00000006396	ENSMMOG00000019519	ENSLBEG00000014756	-
Ortholog-298	ENSDARG00000002792	-	-	-	ENSIPUG00000008969	ENSAMXG00000003449	ENSPNAG00000012218	ENSELUG00000008688	-	-	-	-	-	-	-	-	-	-	-	-	-	-	-	-	-	-	-	-	-	-	-	-	-	-	-	-	-	-	-	-	-	-	-	-	-	-	-	-
Ortholog-299	ENSDARG00000002795	ENSLOCG00000014306	ENSSFOG00015006931	ENSPKIG00000008427	ENSIPUG00000008024	ENSAMXG00000038115	ENSPNAG00000002355	ENSELUG00000019875	ENSGMOG00000010627	ENSPMGG00000013357	ENSHCOG00000016923	ENSMALG00000020548	ENSMAMG00000012541	ENSATEG00000021799	ENSSDUG00000010461	ENSSLDG00000025073	ENSSMAG00000000184	ENSCSEG00000013355	ENSACIG00000002720	ENSONIG00000016615	ENSNBRG00000002156	ENSHBUG00000023485	ENSPNYG00000000953	ENSACLG00000012034	ENSMZEG00005027502	ENSAPOG00000006268	ENSAOCG00000008755	ENSAPEG00000024596	ENSSPAG00000004029	ENSORLG00000008534	ENSORLG00020020056	ENSORLG00015001375	ENSOMEG00000018062	ENSFHEG00000013223	ENSCVAG00000000904	ENSPFOG00000003353	ENSPLAG00000006532	ENSPMEG00000009381	ENSPREG00000008858	ENSXMAG00000002549	ENSXCOG00000004454	ENSGAFG00000013205	ENSKMAG00000004669	ENSTRUG00000000345	ENSTNIG00000019625	ENSMMOG00000006474	ENSLBEG00000011340	ENSGACG00000005732
Ortholog-300	ENSDARG00000002798	ENSLOCG00000001398	ENSSFOG00015008533	ENSPKIG00000020319	ENSIPUG00000007548	ENSAMXG00000003639	ENSPNAG00000027640	ENSELUG00000016162	ENSGMOG00000008174	ENSPMGG00000023475	ENSHCOG00000006219	ENSMALG00000014649	-	ENSATEG00000014616	ENSSDUG00000007276	ENSSLDG00000011500	ENSSMAG00000003121	ENSCSEG00000019649	ENSACIG00000001547	ENSONIG00000003321	ENSNBRG00000022602	ENSHBUG00000023279	ENSPNYG00000018497	-	ENSMZEG00005003805	ENSAPOG00000008188	ENSAOCG00000006493	-	ENSSPAG00000022357	ENSORLG00000018888	ENSORLG00020014624	ENSORLG00015012101	ENSOMEG00000022735	ENSFHEG00000007430	ENSCVAG00000002100	ENSPFOG00000000021	ENSPLAG00000011567	ENSPMEG00000023392	ENSPREG00000007652	ENSXMAG00000026998	ENSXCOG00000009741	ENSGAFG00000006130	ENSKMAG00000018286	-	ENSTNIG00000002004	ENSMMOG00000002117	ENSLBEG00000026357	ENSGACG00000017562
Ortholog-301	ENSDARG00000002816	-	ENSSFOG00015009458	ENSPKIG00000014205	ENSIPUG00000018821	ENSAMXG00000008134	ENSPNAG00000004417	-	-	-	-	-	-	-	-	-	-	-	-	-	-	-	-	-	-	-	-	-	-	-	-	-	-	-	-	-	-	-	-	-	-	-	-	-	-	-	-	-
Ortholog-302	ENSDARG00000002826	ENSLOCG00000016609	ENSSFOG00015014985	ENSPKIG00000013019	ENSIPUG00000002755	ENSAMXG00000014636	ENSPNAG00000009281	ENSELUG00000016989	ENSGMOG00000014394	ENSPMGG00000019232	ENSHCOG00000014023	ENSMALG00000001542	ENSMAMG00000007432	ENSATEG00000013115	ENSSDUG00000019647	ENSSLDG00000019878	ENSSMAG00000016719	ENSCSEG00000017514	ENSACIG00000008438	ENSONIG00000013303	ENSNBRG00000019258	ENSHBUG00000014336	ENSPNYG00000022144	ENSACLG00000020390	ENSMZEG00005018069	ENSAPOG00000023878	ENSAOCG00000002599	ENSAPEG00000015672	ENSSPAG00000003396	ENSORLG00000014870	ENSORLG00020009703	ENSORLG00015004491	ENSOMEG00000010571	ENSFHEG00000023326	ENSCVAG00000001671	ENSPFOG00000019541	ENSPLAG00000023169	ENSPMEG00000008982	ENSPREG00000004797	ENSXMAG00000003254	ENSXCOG00000004371	ENSGAFG00000012470	ENSKMAG00000008605	ENSTRUG00000009028	ENSTNIG00000012276	ENSMMOG00000015099	ENSLBEG00000014613	ENSGACG00000008882
Ortholog-303	ENSDARG00000002830	ENSLOCG00000002517	ENSSFOG00015017419	ENSPKIG00000010268	ENSIPUG00000016834	ENSAMXG00000035522	ENSPNAG00000016544	ENSELUG00000006996	ENSGMOG00000007707	ENSPMGG00000021202	ENSHCOG00000003282	ENSMALG00000015125	ENSMAMG00000020881	ENSATEG00000015492	ENSSDUG00000002436	ENSSLDG00000015826	ENSSMAG00000019650	ENSCSEG00000011557	ENSACIG00000020070	ENSONIG00000011079	ENSNBRG00000002379	ENSHBUG00000008621	ENSPNYG00000004441	ENSACLG00000019826	ENSMZEG00005018654	ENSAPOG00000015449	ENSAOCG00000009497	ENSAPEG00000005005	ENSSPAG00000009633	ENSORLG00000015143	ENSORLG00020022207	ENSORLG00015012806	ENSOMEG00000019101	ENSFHEG00000007062	ENSCVAG00000008685	ENSPFOG00000010903	ENSPLAG00000002777	ENSPMEG00000024460	ENSPREG00000018920	ENSXMAG00000002434	ENSXCOG00000015145	ENSGAFG00000006501	ENSKMAG00000009161	ENSTRUG00000013546	ENSTNIG00000016761	ENSMMOG00000014821	ENSLBEG00000025126	ENSGACG00000012965
Ortholog-304	ENSDARG00000002831	ENSLOCG00000009493	-	ENSPKIG00000009172	ENSIPUG00000001529	ENSAMXG00000032057	-	ENSELUG00000007998	ENSGMOG00000014615	-	-	ENSMALG00000014377	ENSMAMG00000019275	ENSATEG00000001028	ENSSDUG00000006710	ENSSLDG00000013798	-	ENSCSEG00000015995	-	ENSONIG00000009990	-	-	-	ENSACLG00000027140	ENSMZEG00005025522	-	ENSAOCG00000018866	-	-	-	-	-	-	ENSFHEG00000020927	-	ENSPFOG00000001288	-	-	ENSPREG00000003180	-	-	-	ENSKMAG00000020948	-	ENSTNIG00000011230	ENSMMOG00000009343	-	ENSGACG00000004438
Ortholog-305	ENSDARG00000002840	-	ENSSFOG00015006952	ENSPKIG00000015331	ENSIPUG00000014089	ENSAMXG00000009731	ENSPNAG00000014906	ENSELUG00000020667	ENSGMOG00000014735	-	-	ENSMALG00000014092	ENSMAMG00000003057	ENSATEG00000003700	ENSSDUG00000006297	ENSSLDG00000020100	ENSSMAG00000015093	ENSCSEG00000021075	ENSACIG00000015401	ENSONIG00000018111	ENSNBRG00000004165	ENSHBUG00000016229	ENSPNYG00000007899	ENSACLG00000018125	ENSMZEG00005013830	ENSAPOG00000012815	ENSAOCG00000007756	ENSAPEG00000020528	ENSSPAG00000007114	ENSORLG00000000013	ENSORLG00020021314	ENSORLG00015022075	ENSOMEG00000011794	-	ENSCVAG00000000655	ENSPFOG00000010995	ENSPLAG00000012724	ENSPMEG00000014703	ENSPREG00000022665	ENSXMAG00000013750	ENSXCOG00000011332	ENSGAFG00000017849	ENSKMAG00000007871	ENSTRUG00000008451	-	ENSMMOG00000016886	ENSLBEG00000019570	ENSGACG00000016342
Ortholog-306	ENSDARG00000002847	ENSLOCG00000016185	ENSSFOG00015018214	ENSPKIG00000022686	ENSIPUG00000022909	ENSAMXG00000002223	ENSPNAG00000021561	ENSELUG00000015456	ENSGMOG00000001515	ENSPMGG00000011116	ENSHCOG00000002693	ENSMALG00000000921	ENSMAMG00000007183	ENSATEG00000013606	ENSSDUG00000019950	ENSSLDG00000005130	ENSSMAG00000017056	ENSCSEG00000000434	ENSACIG00000008997	ENSONIG00000013266	-	ENSHBUG00000013724	ENSPNYG00000022334	ENSACLG00000020762	ENSMZEG00005018113	ENSAPOG00000004149	ENSAOCG00000011580	ENSAPEG00000022735	ENSSPAG00000011652	ENSORLG00000013281	ENSORLG00020012962	ENSORLG00015007707	ENSOMEG00000007225	ENSFHEG00000023360	ENSCVAG00000001745	ENSPFOG00000019433	ENSPLAG00000009939	ENSPMEG00000013487	ENSPREG00000005423	ENSXMAG00000003322	ENSXCOG00000004317	ENSGAFG00000012628	ENSKMAG00000015455	-	ENSTNIG00000012286	ENSMMOG00000015012	ENSLBEG00000013873	ENSGACG00000008978
Ortholog-307	ENSDARG00000002872	-	-	ENSPKIG00000024151	-	-	-	ENSELUG00000013222	-	-	-	ENSMALG00000005904	-	-	-	-	-	-	-	-	ENSNBRG00000024295	ENSHBUG00000002144	-	ENSACLG00000019571	ENSMZEG00005027911	ENSAPOG00000009414	-	-	ENSSPAG00000002584	-	-	-	-	ENSFHEG00000007529	-	-	-	-	-	-	-	-	-	-	-	-	-	-
Ortholog-308	ENSDARG00000002877	ENSLOCG00000001188	ENSSFOG00015014796	ENSPKIG00000016141	ENSIPUG00000005800	ENSAMXG00000018122	ENSPNAG00000010406	ENSELUG00000023165	ENSGMOG00000018908	ENSPMGG00000013656	ENSHCOG00000009348	ENSMALG00000021543	ENSMAMG00000001793	ENSATEG00000021309	ENSSDUG00000006664	ENSSLDG00000022652	ENSSMAG00000019243	ENSCSEG00000003660	ENSACIG00000009435	ENSONIG00000005660	ENSNBRG00000002131	ENSHBUG00000011777	ENSPNYG00000001637	ENSACLG00000026875	ENSMZEG00005004272	ENSAPOG00000012764	ENSAOCG00000023064	ENSAPEG00000006646	-	ENSORLG00000017756	ENSORLG00020016811	ENSORLG00015015001	-	ENSFHEG00000015654	ENSCVAG00000003736	ENSPFOG00000016435	ENSPLAG00000013929	ENSPMEG00000020221	ENSPREG00000015403	ENSXMAG00000007670	ENSXCOG00000001346	ENSGAFG00000003864	ENSKMAG00000022148	ENSTRUG00000013302	ENSTNIG00000012206	ENSMMOG00000015480	ENSLBEG00000016109	ENSGACG00000007592
Ortholog-309	ENSDARG00000002894	ENSLOCG00000012537	-	ENSPKIG00000013758	ENSIPUG00000023666	ENSAMXG00000004863	ENSPNAG00000023925	ENSELUG00000019501	ENSGMOG00000014913	ENSPMGG00000020959	ENSHCOG00000005382	ENSMALG00000021789	ENSMAMG00000002428	ENSATEG00000021676	ENSSDUG00000006113	ENSSLDG00000023140	ENSSMAG00000019586	ENSCSEG00000003699	ENSACIG00000011250	ENSONIG00000005741	ENSNBRG00000001523	ENSHBUG00000012243	ENSPNYG00000002346	ENSACLG00000026590	ENSMZEG00005003769	-	-	ENSAPEG00000007579	ENSSPAG00000015566	ENSORLG00000029866	ENSORLG00020015987	ENSORLG00015014012	ENSOMEG00000002033	-	ENSCVAG00000017517	ENSPFOG00000017479	ENSPLAG00000006648	ENSPMEG00000013178	ENSPREG00000010520	ENSXMAG00000007761	ENSXCOG00000001421	ENSGAFG00000003309	-	ENSTRUG00000024424	ENSTNIG00000001386	ENSMMOG00000015528	ENSLBEG00000014077	ENSGACG00000007936
Ortholog-310	ENSDARG00000002897	ENSLOCG00000004294	ENSSFOG00015017715	ENSPKIG00000004075	ENSIPUG00000006102	ENSAMXG00000036208	ENSPNAG00000004695	ENSELUG00000022360	ENSGMOG00000015165	ENSPMGG00000006025	ENSHCOG00000017960	ENSMALG00000018656	ENSMAMG00000006152	ENSATEG00000024439	ENSSDUG00000003323	ENSSLDG00000005358	ENSSMAG00000005242	ENSCSEG00000003904	ENSACIG00000022691	ENSONIG00000019266	ENSNBRG00000011717	ENSHBUG00000005426	ENSPNYG00000019312	ENSACLG00000004782	ENSMZEG00005022931	ENSAPOG00000009333	ENSAOCG00000018306	ENSAPEG00000008228	ENSSPAG00000001637	ENSORLG00000027901	ENSORLG00020016140	ENSORLG00015011398	ENSOMEG00000020579	ENSFHEG00000006759	-	ENSPFOG00000016233	ENSPLAG00000006014	ENSPMEG00000003031	ENSPREG00000013358	ENSXMAG00000003597	ENSXCOG00000010244	ENSGAFG00000003970	ENSKMAG00000015532	ENSTRUG00000012227	ENSTNIG00000007086	ENSMMOG00000003903	ENSLBEG00000022390	ENSGACG00000000443
Ortholog-311	ENSDARG00000002909	ENSLOCG00000004553	ENSSFOG00015006025	ENSPKIG00000024159	ENSIPUG00000000521	ENSAMXG00000015916	ENSPNAG00000020314	ENSELUG00000020504	ENSGMOG00000007562	ENSPMGG00000014368	ENSHCOG00000000890	ENSMALG00000021853	ENSMAMG00000018725	ENSATEG00000023807	ENSSDUG00000003464	ENSSLDG00000004734	ENSSMAG00000012656	ENSCSEG00000006942	ENSACIG00000024369	ENSONIG00000002505	ENSNBRG00000022899	ENSHBUG00000010809	ENSPNYG00000019859	ENSACLG00000005193	ENSMZEG00005010715	ENSAPOG00000003035	ENSAOCG00000016681	ENSAPEG00000008924	ENSSPAG00000017639	ENSORLG00000015436	ENSORLG00020020582	ENSORLG00015016699	ENSOMEG00000000054	ENSFHEG00000022318	ENSCVAG00000020046	ENSPFOG00000004984	ENSPLAG00000014522	-	ENSPREG00000006711	ENSXMAG00000012059	ENSXCOG00000009202	ENSGAFG00000005028	ENSKMAG00000005798	ENSTRUG00000018210	ENSTNIG00000013189	ENSMMOG00000001101	ENSLBEG00000024888	ENSGACG00000013208
Ortholog-312	ENSDARG00000002912	-	ENSSFOG00015008277	ENSPKIG00000010006	-	ENSAMXG00000038988	ENSPNAG00000015273	ENSELUG00000021608	ENSGMOG00000001524	ENSPMGG00000020077	ENSHCOG00000019068	ENSMALG00000017394	ENSMAMG00000005764	ENSATEG00000024513	ENSSDUG00000003996	ENSSLDG00000004740	ENSSMAG00000004424	ENSCSEG00000004156	ENSACIG00000002830	ENSONIG00000019219	ENSNBRG00000011070	ENSHBUG00000000121	ENSPNYG00000019800	ENSACLG00000003986	ENSMZEG00005022839	ENSAPOG00000007658	ENSAOCG00000017821	ENSAPEG00000009007	ENSSPAG00000002209	ENSORLG00000014804	ENSORLG00020018134	ENSORLG00015013602	ENSOMEG00000022844	ENSFHEG00000007731	ENSCVAG00000007466	ENSPFOG00000015134	ENSPLAG00000016945	ENSPMEG00000002446	ENSPREG00000013891	ENSXMAG00000003364	ENSXCOG00000018536	ENSGAFG00000003532	ENSKMAG00000016244	ENSTRUG00000013576	ENSTNIG00000007073	ENSMMOG00000000337	ENSLBEG00000023082	ENSGACG00000000516
Ortholog-313	ENSDARG00000002916	ENSLOCG00000005377	ENSSFOG00015013790	ENSPKIG00000007382	-	ENSAMXG00000020434	ENSPNAG00000018529	ENSELUG00000013422	ENSGMOG00000000406	ENSPMGG00000008368	ENSHCOG00000016261	ENSMALG00000002009	ENSMAMG00000019139	ENSATEG00000000189	ENSSDUG00000019350	ENSSLDG00000024286	ENSSMAG00000002291	ENSCSEG00000017083	ENSACIG00000024520	ENSONIG00000016076	ENSNBRG00000013799	ENSHBUG00000018614	ENSPNYG00000021512	ENSACLG00000004731	ENSMZEG00005001132	ENSAPOG00000018085	ENSAOCG00000008929	ENSAPEG00000019939	ENSSPAG00000015424	ENSORLG00000009277	ENSORLG00020006813	ENSORLG00015006010	ENSOMEG00000011837	ENSFHEG00000012139	ENSCVAG00000005052	ENSPFOG00000004148	ENSPLAG00000013362	ENSPMEG00000011569	ENSPREG00000001785	ENSXMAG00000014901	ENSXCOG00000006201	ENSGAFG00000004670	ENSKMAG00000014579	ENSTRUG00000024194	ENSTNIG00000019396	ENSMMOG00000013774	ENSLBEG00000008833	ENSGACG00000002414
Ortholog-314	ENSDARG00000002917	-	ENSSFOG00015013928	ENSPKIG00000024748	ENSIPUG00000009764	ENSAMXG00000004802	ENSPNAG00000029837	ENSELUG00000019242	ENSGMOG00000013188	ENSPMGG00000003704	-	-	-	ENSATEG00000025066	ENSSDUG00000016820	ENSSLDG00000011552	ENSSMAG00000010898	-	ENSACIG00000014748	ENSONIG00000006844	ENSNBRG00000006743	ENSHBUG00000003167	ENSPNYG00000006994	ENSACLG00000020848	-	ENSAPOG00000011132	ENSAOCG00000000176	ENSAPEG00000010645	ENSSPAG00000021545	-	-	-	-	ENSFHEG00000015848	ENSCVAG00000017770	ENSPFOG00000016406	ENSPLAG00000015425	ENSPMEG00000018600	ENSPREG00000015852	ENSXMAG00000019361	ENSXCOG00000014054	ENSGAFG00000014488	ENSKMAG00000014362	-	-	ENSMMOG00000005704	ENSLBEG00000004463	ENSGACG00000005817
Ortholog-315	ENSDARG00000002933	ENSLOCG00000004803	-	ENSPKIG00000011620	ENSIPUG00000011813	ENSAMXG00000009516	ENSPNAG00000009051	ENSELUG00000002965	ENSGMOG00000015500	ENSPMGG00000011487	ENSHCOG00000007352	ENSMALG00000006109	ENSMAMG00000022558	ENSATEG00000012203	ENSSDUG00000002140	ENSSLDG00000013935	ENSSMAG00000000064	ENSCSEG00000009352	ENSACIG00000007467	ENSONIG00000003588	ENSNBRG00000021246	ENSHBUG00000022592	ENSPNYG00000009656	ENSACLG00000006488	ENSMZEG00005013161	ENSAPOG00000013994	ENSAOCG00000022720	ENSAPEG00000007090	ENSSPAG00000007837	ENSORLG00000028146	ENSORLG00020005586	ENSORLG00015009210	ENSOMEG00000017010	ENSFHEG00000020141	ENSCVAG00000013464	ENSPFOG00000004268	ENSPLAG00000009111	ENSPMEG00000023872	ENSPREG00000013353	ENSXMAG00000022618	-	ENSGAFG00000020419	ENSKMAG00000014348	ENSTRUG00000009833	ENSTNIG00000005183	ENSMMOG00000002003	ENSLBEG00000005114	-
Ortholog-316	ENSDARG00000002937	-	-	-	ENSIPUG00000024342	ENSAMXG00000003454	ENSPNAG00000017848	ENSELUG00000012000	ENSGMOG00000014286	-	-	ENSMALG00000007041	ENSMAMG00000018347	ENSATEG00000015914	ENSSDUG00000022587	ENSSLDG00000011554	-	-	ENSACIG00000018380	ENSONIG00000006807	ENSNBRG00000020371	ENSHBUG00000001866	ENSPNYG00000015778	ENSACLG00000003003	ENSMZEG00005013934	ENSAPOG00000008132	-	-	-	-	-	-	-	-	-	-	-	-	-	-	-	-	-	ENSTRUG00000000765	ENSTNIG00000004508	ENSMMOG00000018718	ENSLBEG00000025900	ENSGACG00000019665
Ortholog-317	ENSDARG00000002945	ENSLOCG00000015519	ENSSFOG00015010811	ENSPKIG00000007187	ENSIPUG00000018777	ENSAMXG00000013240	ENSPNAG00000014827	ENSELUG00000001635	ENSGMOG00000011133	ENSPMGG00000005942	ENSHCOG00000002140	ENSMALG00000011753	ENSMAMG00000009130	ENSATEG00000023558	ENSSDUG00000015443	ENSSLDG00000001278	ENSSMAG00000006777	-	ENSACIG00000013773	ENSONIG00000012384	ENSNBRG00000019793	ENSHBUG00000007324	ENSPNYG00000015093	ENSACLG00000008888	ENSMZEG00005027109	ENSAPOG00000018132	ENSAOCG00000022634	ENSAPEG00000005832	ENSSPAG00000004799	ENSORLG00000008709	ENSORLG00020004509	ENSORLG00015020864	ENSOMEG00000014178	ENSFHEG00000020970	ENSCVAG00000009742	ENSPFOG00000005997	ENSPLAG00000013709	ENSPMEG00000004846	ENSPREG00000019253	ENSXMAG00000008350	ENSXCOG00000007928	ENSGAFG00000006622	ENSKMAG00000019837	ENSTRUG00000009612	ENSTNIG00000004066	ENSMMOG00000012780	ENSLBEG00000006729	ENSGACG00000010078
Ortholog-318	ENSDARG00000002947	-	ENSSFOG00015007602	ENSPKIG00000015100	ENSIPUG00000016198	ENSAMXG00000042683	ENSPNAG00000011590	-	-	-	-	-	-	-	-	-	-	-	-	-	-	-	-	-	-	-	-	-	-	-	-	-	-	-	-	-	-	-	-	-	ENSXCOG00000001059	-	-	ENSTRUG00000001611	-	-	-	-
Ortholog-319	ENSDARG00000002949	ENSLOCG00000005012	-	-	ENSIPUG00000012313	ENSAMXG00000030281	ENSPNAG00000008266	ENSELUG00000020549	ENSGMOG00000008624	ENSPMGG00000003324	ENSHCOG00000001623	ENSMALG00000014492	ENSMAMG00000022668	ENSATEG00000010188	ENSSDUG00000020000	ENSSLDG00000022033	ENSSMAG00000000381	-	ENSACIG00000003144	ENSONIG00000011254	ENSNBRG00000006193	ENSHBUG00000006644	ENSPNYG00000023561	ENSACLG00000011968	ENSMZEG00005011176	ENSAPOG00000012577	ENSAOCG00000021985	ENSAPEG00000012178	ENSSPAG00000022617	ENSORLG00000012437	ENSORLG00020007329	ENSORLG00015021797	ENSOMEG00000018277	ENSFHEG00000021928	ENSCVAG00000017013	ENSPFOG00000005095	ENSPLAG00000003336	ENSPMEG00000009158	ENSPREG00000013630	ENSXMAG00000002940	ENSXCOG00000008618	ENSGAFG00000013994	ENSKMAG00000008270	-	ENSTNIG00000003137	ENSMMOG00000004272	ENSLBEG00000019494	ENSGACG00000018399
Ortholog-320	ENSDARG00000002952	ENSLOCG00000015973	ENSSFOG00015023737	ENSPKIG00000008815	ENSIPUG00000023084	ENSAMXG00000029788	ENSPNAG00000008524	ENSELUG00000023107	ENSGMOG00000015883	ENSPMGG00000008520	ENSHCOG00000014350	ENSMALG00000014605	ENSMAMG00000010580	ENSATEG00000016777	ENSSDUG00000004345	ENSSLDG00000025077	ENSSMAG00000000603	ENSCSEG00000009177	ENSACIG00000019402	ENSONIG00000011655	ENSNBRG00000004418	ENSHBUG00000008193	ENSPNYG00000020571	ENSACLG00000025129	ENSMZEG00005007204	ENSAPOG00000009342	ENSAOCG00000024285	ENSAPEG00000004735	ENSSPAG00000020130	ENSORLG00000014357	ENSORLG00020016045	ENSORLG00015014744	ENSOMEG00000008714	ENSFHEG00000020112	ENSCVAG00000011446	ENSPFOG00000003906	ENSPLAG00000022161	ENSPMEG00000001421	ENSPREG00000004106	ENSXMAG00000011005	ENSXCOG00000013579	ENSGAFG00000016121	ENSKMAG00000015172	ENSTRUG00000016137	ENSTNIG00000007582	ENSMMOG00000002208	ENSLBEG00000017169	ENSGACG00000019702
Ortholog-321	ENSDARG00000002959	-	ENSSFOG00015008026	ENSPKIG00000003500	ENSIPUG00000023016	ENSAMXG00000026072	ENSPNAG00000022354	ENSELUG00000022985	-	ENSPMGG00000012672	ENSHCOG00000016986	ENSMALG00000019891	ENSMAMG00000013029	ENSATEG00000019062	ENSSDUG00000013360	ENSSLDG00000017442	ENSSMAG00000015762	ENSCSEG00000000956	ENSACIG00000023996	ENSONIG00000016276	ENSNBRG00000020373	ENSHBUG00000002112	ENSPNYG00000012218	ENSACLG00000012845	ENSMZEG00005020735	ENSAPOG00000003684	ENSAOCG00000001737	ENSAPEG00000020389	ENSSPAG00000018138	ENSORLG00000013677	ENSORLG00020007498	ENSORLG00015010200	ENSOMEG00000008090	ENSFHEG00000000239	-	ENSPFOG00000009822	ENSPLAG00000006022	ENSPMEG00000014045	ENSPREG00000020831	ENSXMAG00000006906	ENSXCOG00000017993	ENSGAFG00000022045	ENSKMAG00000011023	-	-	ENSMMOG00000004707	ENSLBEG00000012275	ENSGACG00000008239
Ortholog-322	ENSDARG00000002967	ENSLOCG00000004873	ENSSFOG00015000443	ENSPKIG00000017053	ENSIPUG00000017111	ENSAMXG00000032699	ENSPNAG00000022846	ENSELUG00000011601	-	ENSPMGG00000017746	ENSHCOG00000004693	ENSMALG00000012685	ENSMAMG00000006324	ENSATEG00000007106	ENSSDUG00000018958	ENSSLDG00000019036	ENSSMAG00000006267	ENSCSEG00000006316	ENSACIG00000009293	ENSONIG00000008489	ENSNBRG00000003870	ENSHBUG00000013591	ENSPNYG00000018608	ENSACLG00000010346	ENSMZEG00005007587	ENSAPOG00000019996	ENSAOCG00000019535	ENSAPEG00000011801	ENSSPAG00000006114	ENSORLG00000028511	ENSORLG00020008417	ENSORLG00015019497	ENSOMEG00000005224	ENSFHEG00000021098	-	ENSPFOG00000014776	ENSPLAG00000017099	ENSPMEG00000009868	ENSPREG00000018130	ENSXMAG00000003656	ENSXCOG00000016050	ENSGAFG00000010615	ENSKMAG00000015491	ENSTRUG00000024967	-	ENSMMOG00000002630	ENSLBEG00000026566	-
Ortholog-323	ENSDARG00000002968	ENSLOCG00000006302	ENSSFOG00015011774	ENSPKIG00000025176	ENSIPUG00000010367	ENSAMXG00000018180	ENSPNAG00000007704	ENSELUG00000003159	ENSGMOG00000018943	ENSPMGG00000013359	ENSHCOG00000017669	ENSMALG00000012992	ENSMAMG00000010402	-	ENSSDUG00000013930	ENSSLDG00000004290	ENSSMAG00000013271	ENSCSEG00000002361	ENSACIG00000008632	ENSONIG00000019105	ENSNBRG00000001712	ENSHBUG00000021959	ENSPNYG00000017944	ENSACLG00000017428	ENSMZEG00005013245	ENSAPOG00000008259	ENSAOCG00000023744	ENSAPEG00000009537	ENSSPAG00000017066	ENSORLG00000013342	ENSORLG00020000586	ENSORLG00015018569	ENSOMEG00000013531	ENSFHEG00000019652	ENSCVAG00000010520	-	-	-	ENSPREG00000016298	ENSXMAG00000016703	ENSXCOG00000003302	ENSGAFG00000014868	ENSKMAG00000006568	ENSTRUG00000001982	ENSTNIG00000003580	ENSMMOG00000009422	ENSLBEG00000020994	ENSGACG00000010241
Ortholog-324	ENSDARG00000002970	ENSLOCG00000006375	ENSSFOG00015007638	ENSPKIG00000003358	ENSIPUG00000011614	ENSAMXG00000043355	ENSPNAG00000007532	ENSELUG00000018184	ENSGMOG00000003018	ENSPMGG00000009623	ENSHCOG00000021070	ENSMALG00000019298	ENSMAMG00000013697	ENSATEG00000009718	ENSSDUG00000020873	ENSSLDG00000018962	ENSSMAG00000020375	ENSCSEG00000011353	ENSACIG00000016031	ENSONIG00000009737	ENSNBRG00000013754	ENSHBUG00000004841	ENSPNYG00000012992	ENSACLG00000021934	ENSMZEG00005025376	ENSAPOG00000022829	ENSAOCG00000023907	ENSAPEG00000005771	ENSSPAG00000000183	ENSORLG00000016977	ENSORLG00020011349	ENSORLG00015011126	ENSOMEG00000004158	ENSFHEG00000015714	ENSCVAG00000022617	ENSPFOG00000002394	ENSPLAG00000023789	ENSPMEG00000023955	ENSPREG00000004572	ENSXMAG00000016590	ENSXCOG00000014777	ENSGAFG00000021375	ENSKMAG00000013752	ENSTRUG00000008991	ENSTNIG00000015220	ENSMMOG00000018790	ENSLBEG00000018416	ENSGACG00000013236
Ortholog-325	ENSDARG00000002971	-	ENSSFOG00015002146	ENSPKIG00000025100	ENSIPUG00000000060	ENSAMXG00000010182	ENSPNAG00000001672	ENSELUG00000017053	ENSGMOG00000011128	-	-	ENSMALG00000022467	ENSMAMG00000001468	ENSATEG00000021810	ENSSDUG00000010951	ENSSLDG00000023243	ENSSMAG00000012041	ENSCSEG00000020222	-	-	-	-	-	-	-	ENSAPOG00000022991	ENSAOCG00000017285	ENSAPEG00000010776	ENSSPAG00000014612	-	-	-	-	ENSFHEG00000014537	ENSCVAG00000001187	ENSPFOG00000012550	-	-	-	-	-	-	-	-	-	-	-	ENSGACG00000010438
Ortholog-326	ENSDARG00000002986	ENSLOCG00000009573	ENSSFOG00015011816	ENSPKIG00000000854	ENSIPUG00000021777	ENSAMXG00000033218	ENSPNAG00000004868	ENSELUG00000002255	ENSGMOG00000008070	ENSPMGG00000012224	ENSHCOG00000017678	ENSMALG00000007158	ENSMAMG00000010405	ENSATEG00000001328	ENSSDUG00000018962	ENSSLDG00000021522	ENSSMAG00000007442	ENSCSEG00000014463	ENSACIG00000008607	ENSONIG00000011770	ENSNBRG00000022735	ENSHBUG00000013422	ENSPNYG00000014530	ENSACLG00000007710	-	ENSAPOG00000011863	ENSAOCG00000015531	ENSAPEG00000015707	ENSSPAG00000020553	ENSORLG00000010864	ENSORLG00020007185	ENSORLG00015022012	ENSOMEG00000008579	ENSFHEG00000018745	ENSCVAG00000009968	ENSPFOG00000009237	ENSPLAG00000004980	ENSPMEG00000017995	ENSPREG00000006312	ENSXMAG00000001250	ENSXCOG00000016453	ENSGAFG00000009546	ENSKMAG00000006654	-	ENSTNIG00000010810	ENSMMOG00000003199	-	ENSGACG00000010716
Ortholog-327	ENSDARG00000002988	-	-	-	ENSIPUG00000006128	ENSAMXG00000001452	ENSPNAG00000020179	-	-	-	-	-	-	-	-	-	-	-	-	-	-	-	-	-	-	-	-	-	-	-	-	-	-	-	-	-	-	-	-	-	-	-	-	-	-	-	-	-
Ortholog-328	ENSDARG00000002991	-	ENSSFOG00015017131	ENSPKIG00000008609	ENSIPUG00000010732	ENSAMXG00000005502	ENSPNAG00000009261	ENSELUG00000004169	ENSGMOG00000018777	ENSPMGG00000011580	-	ENSMALG00000012202	ENSMAMG00000015265	ENSATEG00000015299	ENSSDUG00000022777	ENSSLDG00000009985	ENSSMAG00000014628	ENSCSEG00000003685	ENSACIG00000023209	ENSONIG00000002931	ENSNBRG00000002846	ENSHBUG00000015679	ENSPNYG00000010555	ENSACLG00000015261	ENSMZEG00005020143	ENSAPOG00000021413	ENSAOCG00000002777	ENSAPEG00000014755	ENSSPAG00000009234	ENSORLG00000000659	-	-	ENSOMEG00000011159	ENSFHEG00000001191	ENSCVAG00000011317	ENSPFOG00000017055	ENSPLAG00000018210	ENSPMEG00000021579	ENSPREG00000020088	ENSXMAG00000016865	ENSXCOG00000008668	ENSGAFG00000019387	ENSKMAG00000005140	ENSTRUG00000015615	ENSTNIG00000017650	ENSMMOG00000006597	ENSLBEG00000020030	ENSGACG00000014325
Ortholog-329	ENSDARG00000002994	-	-	-	ENSIPUG00000005300	ENSAMXG00000041790	ENSPNAG00000016710	ENSELUG00000009424	ENSGMOG00000003849	ENSPMGG00000009664	-	-	-	ENSATEG00000012175	ENSSDUG00000014265	ENSSLDG00000015015	ENSSMAG00000017414	-	-	-	-	-	-	-	-	ENSAPOG00000009966	ENSAOCG00000023588	ENSAPEG00000006207	ENSSPAG00000009793	-	-	-	-	-	-	-	-	-	-	-	-	-	-	ENSTRUG00000014239	ENSTNIG00000011809	ENSMMOG00000014247	ENSLBEG00000004045	ENSGACG00000020347
Ortholog-330	ENSDARG00000003008	-	-	-	ENSIPUG00000007876	ENSAMXG00000000041	ENSPNAG00000009835	-	-	-	-	-	-	-	-	-	-	-	-	-	-	-	-	-	-	-	-	-	-	-	-	-	-	-	-	-	-	-	-	-	-	-	-	-	-	-	-	-
Ortholog-331	ENSDARG00000003017	-	-	-	ENSIPUG00000013875	ENSAMXG00000033633	ENSPNAG00000021067	ENSELUG00000004040	-	ENSPMGG00000011488	-	ENSMALG00000007305	ENSMAMG00000015448	ENSATEG00000011013	ENSSDUG00000005207	ENSSLDG00000019580	ENSSMAG00000018873	ENSCSEG00000005296	ENSACIG00000022909	ENSONIG00000014319	ENSNBRG00000006462	ENSHBUG00000022388	ENSPNYG00000019677	ENSACLG00000003709	ENSMZEG00005022377	ENSAPOG00000002383	ENSAOCG00000012421	ENSAPEG00000001119	ENSSPAG00000005570	ENSORLG00000018059	ENSORLG00020013611	ENSORLG00015009436	ENSOMEG00000009591	ENSFHEG00000017514	ENSCVAG00000016882	ENSPFOG00000013483	ENSPLAG00000018839	ENSPMEG00000010412	ENSPREG00000022739	ENSXMAG00000012129	ENSXCOG00000018918	ENSGAFG00000021291	ENSKMAG00000022060	-	-	ENSMMOG00000020026	ENSLBEG00000000529	ENSGACG00000003480
Ortholog-332	ENSDARG00000003020	ENSLOCG00000017901	-	-	ENSIPUG00000007065	ENSAMXG00000026014	ENSPNAG00000022766	ENSELUG00000020581	ENSGMOG00000019999	ENSPMGG00000013397	ENSHCOG00000010621	ENSMALG00000006448	ENSMAMG00000008552	ENSATEG00000001931	ENSSDUG00000014215	ENSSLDG00000020085	ENSSMAG00000003859	ENSCSEG00000004225	ENSACIG00000023111	ENSONIG00000020964	ENSNBRG00000022818	ENSHBUG00000009600	ENSPNYG00000014162	ENSACLG00000024965	ENSMZEG00005019792	ENSAPOG00000015481	ENSAOCG00000008207	ENSAPEG00000013036	ENSSPAG00000023320	ENSORLG00000009608	ENSORLG00020002146	ENSORLG00015015062	ENSOMEG00000007728	ENSFHEG00000002418	ENSCVAG00000010438	ENSPFOG00000020592	ENSPLAG00000016034	ENSPMEG00000020476	ENSPREG00000014205	ENSXMAG00000019550	ENSXCOG00000020351	ENSGAFG00000004791	ENSKMAG00000013395	ENSTRUG00000013375	-	ENSMMOG00000008467	ENSLBEG00000022572	ENSGACG00000012638
Ortholog-333	ENSDARG00000003021	-	ENSSFOG00015009809	ENSPKIG00000019978	ENSIPUG00000000898	ENSAMXG00000013212	ENSPNAG00000010413	ENSELUG00000013857	ENSGMOG00000019012	ENSPMGG00000016692	ENSHCOG00000019407	ENSMALG00000017369	ENSMAMG00000010472	ENSATEG00000014067	ENSSDUG00000014838	ENSSLDG00000003140	ENSSMAG00000002387	ENSCSEG00000000624	ENSACIG00000012815	ENSONIG00000011850	ENSNBRG00000011887	ENSHBUG00000012190	ENSPNYG00000017388	ENSACLG00000018919	ENSMZEG00005019954	ENSAPOG00000006563	ENSAOCG00000001389	ENSAPEG00000014917	ENSSPAG00000016258	ENSORLG00000009606	ENSORLG00020018642	ENSORLG00015020247	ENSOMEG00000020217	ENSFHEG00000019488	ENSCVAG00000012998	ENSPFOG00000020106	ENSPLAG00000003944	ENSPMEG00000022647	ENSPREG00000010598	ENSXMAG00000014850	ENSXCOG00000008679	ENSGAFG00000007348	ENSKMAG00000004947	ENSTRUG00000025628	ENSTNIG00000005782	ENSMMOG00000014513	-	ENSGACG00000018737
Ortholog-334	ENSDARG00000003022	-	ENSSFOG00015006226	ENSPKIG00000018428	ENSIPUG00000007866	ENSAMXG00000007151	ENSPNAG00000015294	ENSELUG00000006671	ENSGMOG00000007033	ENSPMGG00000008812	ENSHCOG00000009459	ENSMALG00000017954	ENSMAMG00000020983	ENSATEG00000007926	ENSSDUG00000017777	ENSSLDG00000015542	ENSSMAG00000019644	ENSCSEG00000018602	ENSACIG00000019429	ENSONIG00000008736	ENSNBRG00000002260	ENSHBUG00000006097	ENSPNYG00000018623	ENSACLG00000007198	ENSMZEG00005024878	-	ENSAOCG00000015226	ENSAPEG00000017460	ENSSPAG00000008652	ENSORLG00000002789	ENSORLG00020016812	ENSORLG00015001178	ENSOMEG00000009076	ENSFHEG00000023070	ENSCVAG00000006022	ENSPFOG00000010565	ENSPLAG00000018070	ENSPMEG00000014044	ENSPREG00000008974	ENSXMAG00000021107	ENSXCOG00000009143	ENSGAFG00000001742	ENSKMAG00000006495	ENSTRUG00000010715	ENSTNIG00000003310	ENSMMOG00000012799	ENSLBEG00000000134	ENSGACG00000020489
Ortholog-335	ENSDARG00000003027	ENSLOCG00000007801	ENSSFOG00015011831	ENSPKIG00000010881	ENSIPUG00000007327	ENSAMXG00000018828	ENSPNAG00000012139	ENSELUG00000011028	ENSGMOG00000005177	ENSPMGG00000012936	ENSHCOG00000013064	ENSMALG00000007981	ENSMAMG00000012279	ENSATEG00000000394	ENSSDUG00000001853	ENSSLDG00000013191	ENSSMAG00000016883	ENSCSEG00000009547	ENSACIG00000004585	ENSONIG00000006651	ENSNBRG00000014008	ENSHBUG00000015034	ENSPNYG00000012651	ENSACLG00000004532	ENSMZEG00005010530	ENSAPOG00000007922	ENSAOCG00000007908	ENSAPEG00000001789	ENSSPAG00000007163	ENSORLG00000015819	ENSORLG00020015490	ENSORLG00015022050	ENSOMEG00000018249	ENSFHEG00000021814	ENSCVAG00000018958	ENSPFOG00000001801	ENSPLAG00000013531	ENSPMEG00000007728	ENSPREG00000019679	ENSXMAG00000019171	ENSXCOG00000005979	ENSGAFG00000010982	ENSKMAG00000017892	ENSTRUG00000000984	ENSTNIG00000006168	ENSMMOG00000002945	ENSLBEG00000026834	ENSGACG00000013557
Ortholog-336	ENSDARG00000003032	-	-	-	-	ENSAMXG00000040730	ENSPNAG00000028563	ENSELUG00000009963	-	-	-	-	-	-	-	-	-	-	-	-	-	-	-	-	-	-	-	-	-	-	-	-	-	-	-	-	-	-	-	-	-	-	-	-	-	-	-	-
Ortholog-337	ENSDARG00000003035	ENSLOCG00000012077	ENSSFOG00015002266	ENSPKIG00000020567	ENSIPUG00000017167	ENSAMXG00000002363	ENSPNAG00000029094	ENSELUG00000014148	ENSGMOG00000014170	ENSPMGG00000023720	ENSHCOG00000003602	ENSMALG00000022691	ENSMAMG00000001061	ENSATEG00000016479	ENSSDUG00000021154	ENSSLDG00000011830	ENSSMAG00000015366	ENSCSEG00000001908	ENSACIG00000021874	ENSONIG00000004081	ENSNBRG00000001315	ENSHBUG00000000839	ENSPNYG00000014170	ENSACLG00000018511	ENSMZEG00005004296	-	ENSAOCG00000005835	ENSAPEG00000004937	ENSSPAG00000004755	ENSORLG00000010637	ENSORLG00020018236	ENSORLG00015012927	ENSOMEG00000019803	ENSFHEG00000006797	ENSCVAG00000022901	ENSPFOG00000000286	ENSPLAG00000019846	ENSPMEG00000009915	ENSPREG00000000896	ENSXMAG00000004114	ENSXCOG00000000446	ENSGAFG00000019660	ENSKMAG00000007732	ENSTRUG00000007906	ENSTNIG00000005994	ENSMMOG00000017441	ENSLBEG00000026692	ENSGACG00000019542
Ortholog-338	ENSDARG00000003041	-	-	-	ENSIPUG00000020327	ENSAMXG00000034840	ENSPNAG00000020163	ENSELUG00000012053	ENSGMOG00000011886	ENSPMGG00000022574	ENSHCOG00000000537	ENSMALG00000017308	ENSMAMG00000013120	ENSATEG00000000387	ENSSDUG00000009220	ENSSLDG00000001307	ENSSMAG00000006789	ENSCSEG00000001933	ENSACIG00000003770	ENSONIG00000000865	ENSNBRG00000021358	ENSHBUG00000017844	ENSPNYG00000001821	ENSACLG00000000209	ENSMZEG00005011221	ENSAPOG00000007556	ENSAOCG00000010323	ENSAPEG00000023527	ENSSPAG00000000331	ENSORLG00000015112	ENSORLG00020008944	ENSORLG00015004019	ENSOMEG00000011222	ENSFHEG00000018897	ENSCVAG00000015668	ENSPFOG00000003426	ENSPLAG00000007240	ENSPMEG00000017100	ENSPREG00000015246	ENSXMAG00000008377	-	ENSGAFG00000007200	ENSKMAG00000019875	ENSTRUG00000023490	ENSTNIG00000010983	ENSMMOG00000004714	ENSLBEG00000024851	ENSGACG00000012749
Ortholog-339	ENSDARG00000003046	-	ENSSFOG00015020866	ENSPKIG00000023802	ENSIPUG00000023538	ENSAMXG00000000829	ENSPNAG00000010632	ENSELUG00000021191	ENSGMOG00000000744	ENSPMGG00000006102	ENSHCOG00000007030	ENSMALG00000001273	ENSMAMG00000009713	ENSATEG00000010105	ENSSDUG00000018399	ENSSLDG00000023875	ENSSMAG00000001442	ENSCSEG00000015794	ENSACIG00000022528	ENSONIG00000010175	ENSNBRG00000006945	ENSHBUG00000020517	ENSPNYG00000013532	ENSACLG00000027303	ENSMZEG00005007134	ENSAPOG00000012334	ENSAOCG00000015569	ENSAPEG00000002202	ENSSPAG00000019836	ENSORLG00000008216	ENSORLG00020014068	ENSORLG00015013751	ENSOMEG00000002245	ENSFHEG00000015869	ENSCVAG00000012982	ENSPFOG00000005667	ENSPLAG00000023314	ENSPMEG00000011936	ENSPREG00000000090	ENSXMAG00000018882	ENSXCOG00000006620	ENSGAFG00000013725	ENSKMAG00000006336	ENSTRUG00000005445	ENSTNIG00000007122	ENSMMOG00000003984	ENSLBEG00000003236	ENSGACG00000016870
Ortholog-340	ENSDARG00000003054	-	-	-	ENSIPUG00000017003	ENSAMXG00000007180	ENSPNAG00000011051	ENSELUG00000022845	ENSGMOG00000007290	-	ENSHCOG00000020165	-	-	-	-	-	ENSSMAG00000007785	-	-	-	-	-	-	-	-	-	-	-	-	ENSORLG00000006145	ENSORLG00020021564	-	-	ENSFHEG00000022855	-	-	-	-	ENSPREG00000005349	ENSXMAG00000005585	ENSXCOG00000005579	-	-	ENSTRUG00000017556	ENSTNIG00000018052	-	-	-
Ortholog-341	ENSDARG00000003058	ENSLOCG00000017219	ENSSFOG00015002963	ENSPKIG00000003393	ENSIPUG00000023022	ENSAMXG00000002000	ENSPNAG00000003705	ENSELUG00000009885	ENSGMOG00000003114	-	ENSHCOG00000007118	ENSMALG00000016709	ENSMAMG00000002622	ENSATEG00000004667	ENSSDUG00000015762	ENSSLDG00000022339	-	-	ENSACIG00000014467	ENSONIG00000018830	ENSNBRG00000004425	ENSHBUG00000015045	ENSPNYG00000004928	ENSACLG00000015466	ENSMZEG00005014551	ENSAPOG00000012392	ENSAOCG00000019502	ENSAPEG00000018651	ENSSPAG00000007856	ENSORLG00000018150	ENSORLG00020013040	ENSORLG00015010688	ENSOMEG00000010218	ENSFHEG00000005342	ENSCVAG00000022342	ENSPFOG00000000905	ENSPLAG00000013348	ENSPMEG00000023587	ENSPREG00000015123	ENSXMAG00000009667	ENSXCOG00000019716	ENSGAFG00000000002	ENSKMAG00000001674	ENSTRUG00000005325	ENSTNIG00000001118	ENSMMOG00000018153	ENSLBEG00000026682	ENSGACG00000013808
Ortholog-342	ENSDARG00000003061	ENSLOCG00000014271	-	-	ENSIPUG00000011183	ENSAMXG00000005586	ENSPNAG00000030014	ENSELUG00000017043	ENSGMOG00000000987	ENSPMGG00000011395	ENSHCOG00000020649	ENSMALG00000012072	ENSMAMG00000002338	ENSATEG00000001749	ENSSDUG00000005019	ENSSLDG00000001951	ENSSMAG00000008126	ENSCSEG00000012334	ENSACIG00000016266	ENSONIG00000002682	ENSNBRG00000011169	ENSHBUG00000002256	ENSPNYG00000001741	ENSACLG00000015129	ENSMZEG00005007694	ENSAPOG00000021095	ENSAOCG00000020097	ENSAPEG00000008411	ENSSPAG00000001617	ENSORLG00000023865	ENSORLG00020000657	ENSORLG00015020520	ENSOMEG00000014682	ENSFHEG00000014574	-	ENSPFOG00000016159	ENSPLAG00000022797	ENSPMEG00000007813	ENSPREG00000005885	ENSXMAG00000022292	ENSXCOG00000018179	ENSGAFG00000002889	ENSKMAG00000017928	ENSTRUG00000002758	ENSTNIG00000011968	ENSMMOG00000000010	ENSLBEG00000009756	ENSGACG00000016547
Ortholog-343	ENSDARG00000003068	ENSLOCG00000009900	ENSSFOG00015023816	ENSPKIG00000014356	-	ENSAMXG00000044042	-	ENSELUG00000015834	ENSGMOG00000004430	-	ENSHCOG00000015407	ENSMALG00000012455	ENSMAMG00000016979	ENSATEG00000006157	ENSSDUG00000001395	ENSSLDG00000003404	ENSSMAG00000013296	ENSCSEG00000009096	ENSACIG00000010870	ENSONIG00000015625	ENSNBRG00000016373	ENSHBUG00000023027	ENSPNYG00000017323	ENSACLG00000018625	ENSMZEG00005011497	ENSAPOG00000010640	ENSAOCG00000011750	ENSAPEG00000021315	ENSSPAG00000022730	ENSORLG00000025545	ENSORLG00020008560	ENSORLG00015003148	ENSOMEG00000011947	ENSFHEG00000018355	ENSCVAG00000015419	ENSPFOG00000015603	ENSPLAG00000022056	ENSPMEG00000007352	ENSPREG00000021634	ENSXMAG00000014993	ENSXCOG00000012000	ENSGAFG00000016529	ENSKMAG00000019595	ENSTRUG00000006956	ENSTNIG00000007918	ENSMMOG00000013486	ENSLBEG00000003456	ENSGACG00000012659
Ortholog-344	ENSDARG00000003069	ENSLOCG00000013073	ENSSFOG00015014933	ENSPKIG00000005419	ENSIPUG00000018527	ENSAMXG00000006837	ENSPNAG00000008580	ENSELUG00000006926	ENSGMOG00000010540	ENSPMGG00000019618	ENSHCOG00000000619	ENSMALG00000007900	ENSMAMG00000002962	ENSATEG00000021941	ENSSDUG00000001447	ENSSLDG00000018987	ENSSMAG00000002707	ENSCSEG00000001199	ENSACIG00000024333	ENSONIG00000020139	ENSNBRG00000007533	ENSHBUG00000022107	ENSPNYG00000022749	ENSACLG00000021933	ENSMZEG00005008235	ENSAPOG00000014202	ENSAOCG00000006425	ENSAPEG00000023609	ENSSPAG00000011843	ENSORLG00000015999	ENSORLG00020000955	ENSORLG00015007877	ENSOMEG00000005641	ENSFHEG00000011231	ENSCVAG00000005681	ENSPFOG00000011938	-	ENSPMEG00000019604	ENSPREG00000014636	ENSXMAG00000013579	ENSXCOG00000008957	ENSGAFG00000009723	ENSKMAG00000004767	ENSTRUG00000006932	ENSTNIG00000017364	ENSMMOG00000013916	ENSLBEG00000021202	ENSGACG00000008151
Ortholog-345	ENSDARG00000003077	ENSLOCG00000005449	ENSSFOG00015019015	ENSPKIG00000007292	ENSIPUG00000005464	ENSAMXG00000040824	ENSPNAG00000022100	ENSELUG00000000484	ENSGMOG00000000445	ENSPMGG00000004750	ENSHCOG00000016286	ENSMALG00000002084	ENSMAMG00000019181	ENSATEG00000000199	ENSSDUG00000019320	ENSSLDG00000024333	ENSSMAG00000002352	ENSCSEG00000017313	ENSACIG00000024522	ENSONIG00000016073	ENSNBRG00000013709	ENSHBUG00000018666	ENSPNYG00000021564	ENSACLG00000004678	ENSMZEG00005001163	ENSAPOG00000018466	ENSAOCG00000008887	ENSAPEG00000020017	ENSSPAG00000015414	ENSORLG00000009291	ENSORLG00020006730	ENSORLG00015005912	ENSOMEG00000011657	ENSFHEG00000012084	ENSCVAG00000005073	ENSPFOG00000003989	ENSPLAG00000011131	ENSPMEG00000008086	ENSPREG00000001736	ENSXMAG00000014892	ENSXCOG00000006210	ENSGAFG00000004453	ENSKMAG00000014532	ENSTRUG00000004998	ENSTNIG00000019398	ENSMMOG00000013766	ENSLBEG00000008785	ENSGACG00000002427
Ortholog-346	ENSDARG00000003081	-	-	-	ENSIPUG00000024771	ENSAMXG00000000680	ENSPNAG00000000639	ENSELUG00000021224	ENSGMOG00000015057	ENSPMGG00000000397	ENSHCOG00000000571	ENSMALG00000000657	ENSMAMG00000004460	ENSATEG00000025119	ENSSDUG00000000825	ENSSLDG00000009887	ENSSMAG00000008659	ENSCSEG00000016121	ENSACIG00000010317	ENSONIG00000014722	ENSNBRG00000008627	ENSHBUG00000010955	ENSPNYG00000005332	ENSACLG00000000129	ENSMZEG00005002628	ENSAPOG00000010776	ENSAOCG00000021968	ENSAPEG00000022802	ENSSPAG00000001684	ENSORLG00000007135	ENSORLG00020013162	ENSORLG00015008497	ENSOMEG00000012906	ENSFHEG00000017210	ENSCVAG00000015134	ENSPFOG00000014669	ENSPLAG00000008492	ENSPMEG00000002186	ENSPREG00000012361	ENSXMAG00000018011	ENSXCOG00000015920	ENSGAFG00000016289	ENSKMAG00000015946	ENSTRUG00000000373	ENSTNIG00000005699	ENSMMOG00000013065	ENSLBEG00000024428	ENSGACG00000005023
Ortholog-347	ENSDARG00000003084	ENSLOCG00000002891	ENSSFOG00015023378	ENSPKIG00000004842	ENSIPUG00000008495	ENSAMXG00000001618	ENSPNAG00000017325	ENSELUG00000012595	ENSGMOG00000003785	ENSPMGG00000021274	-	ENSMALG00000003216	ENSMAMG00000012946	ENSATEG00000006736	ENSSDUG00000003653	ENSSLDG00000003942	ENSSMAG00000000516	ENSCSEG00000021801	ENSACIG00000011896	ENSONIG00000010934	ENSNBRG00000002124	ENSHBUG00000023286	ENSPNYG00000008022	ENSACLG00000005936	ENSMZEG00005015120	ENSAPOG00000008949	ENSAOCG00000010972	ENSAPEG00000006684	ENSSPAG00000004773	ENSORLG00000015197	ENSORLG00020013244	ENSORLG00015003507	ENSOMEG00000019628	ENSFHEG00000020251	ENSCVAG00000004572	ENSPFOG00000002723	ENSPLAG00000011558	-	ENSPREG00000003377	ENSXMAG00000016083	ENSXCOG00000020756	ENSGAFG00000021960	ENSKMAG00000016433	ENSTRUG00000002256	ENSTNIG00000008845	ENSMMOG00000010686	-	ENSGACG00000002139
Ortholog-348	ENSDARG00000003085	ENSLOCG00000006073	ENSSFOG00015012100	ENSPKIG00000025004	ENSIPUG00000003570	ENSAMXG00000007730	ENSPNAG00000009053	ENSELUG00000003414	-	ENSPMGG00000013354	-	ENSMALG00000011935	ENSMAMG00000010743	ENSATEG00000014833	ENSSDUG00000014726	ENSSLDG00000011915	ENSSMAG00000013734	ENSCSEG00000001905	ENSACIG00000008511	ENSONIG00000019129	ENSNBRG00000000435	ENSHBUG00000020851	ENSPNYG00000017268	-	ENSMZEG00005018446	ENSAPOG00000023488	ENSAOCG00000023781	ENSAPEG00000009437	ENSSPAG00000000956	ENSORLG00000022181	ENSORLG00020009326	ENSORLG00015008727	ENSOMEG00000000834	ENSFHEG00000019928	ENSCVAG00000018970	-	ENSPLAG00000009618	ENSPMEG00000005454	ENSPREG00000001596	ENSXMAG00000015485	ENSXCOG00000017858	ENSGAFG00000007204	ENSKMAG00000015197	-	-	ENSMMOG00000009241	ENSLBEG00000020395	-
Ortholog-349	ENSDARG00000003087	ENSLOCG00000006666	ENSSFOG00015002719	ENSPKIG00000016379	ENSIPUG00000001356	-	ENSPNAG00000017694	ENSELUG00000016343	ENSGMOG00000015399	ENSPMGG00000014292	ENSHCOG00000001010	ENSMALG00000022056	ENSMAMG00000018397	ENSATEG00000023678	ENSSDUG00000002654	ENSSLDG00000005723	ENSSMAG00000018472	ENSCSEG00000007338	ENSACIG00000024382	ENSONIG00000002579	ENSNBRG00000023812	ENSHBUG00000010046	ENSPNYG00000019420	ENSACLG00000005647	ENSMZEG00005011141	ENSAPOG00000019301	ENSAOCG00000019099	ENSAPEG00000009347	ENSSPAG00000014276	ENSORLG00000015178	ENSORLG00020021054	ENSORLG00015017138	ENSOMEG00000002453	ENSFHEG00000022786	-	ENSPFOG00000007026	ENSPLAG00000014086	ENSPMEG00000007758	ENSPREG00000006078	ENSXMAG00000011842	ENSXCOG00000009175	ENSGAFG00000005793	ENSKMAG00000006466	ENSTRUG00000018309	ENSTNIG00000013176	ENSMMOG00000001360	ENSLBEG00000005614	ENSGACG00000014431
Ortholog-350	ENSDARG00000003091	-	ENSSFOG00015009975	ENSPKIG00000014568	ENSIPUG00000022759	ENSAMXG00000039214	ENSPNAG00000003781	ENSELUG00000007170	ENSGMOG00000005661	ENSPMGG00000016245	ENSHCOG00000014853	ENSMALG00000008036	ENSMAMG00000017425	ENSATEG00000011304	ENSSDUG00000009109	ENSSLDG00000010815	ENSSMAG00000001233	-	ENSACIG00000006855	ENSONIG00000010453	ENSNBRG00000012897	ENSHBUG00000021905	ENSPNYG00000019826	ENSACLG00000005938	ENSMZEG00005004210	ENSAPOG00000009541	ENSAOCG00000011636	ENSAPEG00000024417	ENSSPAG00000023031	ENSORLG00000017272	ENSORLG00020014644	ENSORLG00015005625	ENSOMEG00000003171	ENSFHEG00000019620	ENSCVAG00000016656	ENSPFOG00000005771	ENSPLAG00000001314	ENSPMEG00000008394	ENSPREG00000012182	ENSXMAG00000019127	ENSXCOG00000001951	-	ENSKMAG00000015179	ENSTRUG00000005624	ENSTNIG00000004547	ENSMMOG00000008039	ENSLBEG00000003227	ENSGACG00000003784
Ortholog-351	ENSDARG00000003098	-	ENSSFOG00015007981	ENSPKIG00000009668	ENSIPUG00000005126	ENSAMXG00000018648	ENSPNAG00000018385	ENSELUG00000023692	ENSGMOG00000019547	ENSPMGG00000011508	ENSHCOG00000010033	ENSMALG00000013823	ENSMAMG00000000943	ENSATEG00000023950	ENSSDUG00000001292	ENSSLDG00000013232	-	ENSCSEG00000021550	ENSACIG00000012388	ENSONIG00000016770	ENSNBRG00000007340	ENSHBUG00000012182	ENSPNYG00000013272	-	ENSMZEG00005026423	ENSAPOG00000003928	ENSAOCG00000021890	ENSAPEG00000022284	ENSSPAG00000014172	ENSORLG00000014990	ENSORLG00020011799	ENSORLG00015005883	ENSOMEG00000002734	ENSFHEG00000005526	ENSCVAG00000020879	ENSPFOG00000006840	ENSPLAG00000006021	ENSPMEG00000001618	ENSPREG00000001348	ENSXMAG00000011463	ENSXCOG00000014331	ENSGAFG00000002806	ENSKMAG00000004703	ENSTRUG00000006793	-	ENSMMOG00000009142	ENSLBEG00000014931	ENSGACG00000011868
Ortholog-352	ENSDARG00000003109	-	-	-	ENSIPUG00000023600	ENSAMXG00000034491	ENSPNAG00000018860	-	-	-	-	-	-	-	-	-	-	-	-	-	-	-	-	-	-	-	-	-	-	-	-	-	-	-	-	-	-	-	-	-	-	-	-	-	-	-	-	-
Ortholog-353	ENSDARG00000003113	ENSLOCG00000001870	ENSSFOG00015000358	ENSPKIG00000011595	ENSIPUG00000021522	ENSAMXG00000017327	ENSPNAG00000019259	ENSELUG00000006483	ENSGMOG00000011406	ENSPMGG00000011485	ENSHCOG00000008471	ENSMALG00000008536	ENSMAMG00000005702	ENSATEG00000024562	ENSSDUG00000005268	ENSSLDG00000004173	ENSSMAG00000018838	ENSCSEG00000009764	ENSACIG00000005466	ENSONIG00000016511	ENSNBRG00000000782	ENSHBUG00000008168	ENSPNYG00000022120	ENSACLG00000016918	ENSMZEG00005023500	ENSAPOG00000002032	ENSAOCG00000013162	ENSAPEG00000001954	ENSSPAG00000002714	ENSORLG00000016359	-	ENSORLG00015021979	ENSOMEG00000015079	ENSFHEG00000015610	ENSCVAG00000009130	ENSPFOG00000000154	ENSPLAG00000013265	ENSPMEG00000014927	ENSPREG00000020675	ENSXMAG00000001249	ENSXCOG00000015570	ENSGAFG00000011742	ENSKMAG00000013626	ENSTRUG00000010199	ENSTNIG00000012438	ENSMMOG00000013223	ENSLBEG00000024755	ENSGACG00000011456
Ortholog-354	ENSDARG00000003127	ENSLOCG00000010905	ENSSFOG00015022453	ENSPKIG00000019097	ENSIPUG00000019934	ENSAMXG00000007474	ENSPNAG00000029328	ENSELUG00000001026	ENSGMOG00000009385	ENSPMGG00000007269	ENSHCOG00000009544	ENSMALG00000010590	ENSMAMG00000000459	ENSATEG00000022836	ENSSDUG00000008926	ENSSLDG00000002095	ENSSMAG00000015644	ENSCSEG00000010420	ENSACIG00000012827	ENSONIG00000013248	ENSNBRG00000014586	ENSHBUG00000014413	ENSPNYG00000012818	ENSACLG00000024469	ENSMZEG00005011754	ENSAPOG00000016627	ENSAOCG00000000738	ENSAPEG00000001507	ENSSPAG00000005475	ENSORLG00000015422	ENSORLG00020007902	ENSORLG00015014233	ENSOMEG00000001569	ENSFHEG00000005816	ENSCVAG00000002536	ENSPFOG00000000664	ENSPLAG00000010105	ENSPMEG00000023165	ENSPREG00000013641	ENSXMAG00000027508	ENSXCOG00000018754	ENSGAFG00000011148	ENSKMAG00000003681	ENSTRUG00000024173	ENSTNIG00000006603	ENSMMOG00000016982	ENSLBEG00000014248	ENSGACG00000020837
Ortholog-355	ENSDARG00000003142	-	-	ENSPKIG00000013979	ENSIPUG00000022234	ENSAMXG00000040839	ENSPNAG00000005240	ENSELUG00000002336	ENSGMOG00000018576	ENSPMGG00000023446	ENSHCOG00000017634	ENSMALG00000018883	ENSMAMG00000016646	ENSATEG00000008347	ENSSDUG00000017454	ENSSLDG00000015290	ENSSMAG00000017280	ENSCSEG00000003001	ENSACIG00000006169	ENSONIG00000000568	ENSNBRG00000015663	ENSHBUG00000016436	ENSPNYG00000003209	ENSACLG00000018113	ENSMZEG00005027438	ENSAPOG00000004044	ENSAOCG00000014238	ENSAPEG00000006435	ENSSPAG00000015687	ENSORLG00000005428	ENSORLG00020010093	ENSORLG00015015035	ENSOMEG00000000235	ENSFHEG00000021829	ENSCVAG00000018946	ENSPFOG00000018131	ENSPLAG00000007208	ENSPMEG00000010729	ENSPREG00000011090	ENSXMAG00000024091	ENSXCOG00000009952	ENSGAFG00000012043	ENSKMAG00000000440	-	ENSTNIG00000017035	ENSMMOG00000008108	ENSLBEG00000021547	ENSGACG00000009894
Ortholog-356	ENSDARG00000003144	ENSLOCG00000004024	ENSSFOG00015004698	ENSPKIG00000024833	ENSIPUG00000021933	ENSAMXG00000033317	ENSPNAG00000008960	ENSELUG00000012718	ENSGMOG00000003113	ENSPMGG00000018806	ENSHCOG00000009249	ENSMALG00000014166	ENSMAMG00000015883	ENSATEG00000009359	ENSSDUG00000012165	ENSSLDG00000025141	ENSSMAG00000014300	ENSCSEG00000007821	ENSACIG00000016716	ENSONIG00000013441	ENSNBRG00000007839	ENSHBUG00000004870	ENSPNYG00000016001	ENSACLG00000026170	ENSMZEG00005015484	ENSAPOG00000007696	ENSAOCG00000000975	ENSAPEG00000023447	ENSSPAG00000011822	ENSORLG00000007138	ENSORLG00020015017	ENSORLG00015003466	ENSOMEG00000002273	ENSFHEG00000015145	ENSCVAG00000004427	ENSPFOG00000011578	ENSPLAG00000002501	ENSPMEG00000021015	ENSPREG00000022227	ENSXMAG00000018262	ENSXCOG00000017097	ENSGAFG00000012807	ENSKMAG00000016536	ENSTRUG00000021745	ENSTNIG00000015877	-	-	ENSGACG00000008963
Ortholog-357	ENSDARG00000003146	ENSLOCG00000004642	ENSSFOG00015006356	-	ENSIPUG00000004549	-	ENSPNAG00000027469	-	ENSGMOG00000012630	ENSPMGG00000005914	-	ENSMALG00000006851	ENSMAMG00000021213	ENSATEG00000004190	ENSSDUG00000011402	ENSSLDG00000025544	ENSSMAG00000020664	-	ENSACIG00000016906	ENSONIG00000018532	ENSNBRG00000018338	ENSHBUG00000020207	ENSPNYG00000011141	ENSACLG00000014551	ENSMZEG00005027593	ENSAPOG00000006173	ENSAOCG00000003572	ENSAPEG00000010720	ENSSPAG00000007877	ENSORLG00000022435	ENSORLG00020006862	ENSORLG00015011606	ENSOMEG00000005489	ENSFHEG00000015295	ENSCVAG00000016319	ENSPFOG00000014772	ENSPLAG00000021818	ENSPMEG00000019799	ENSPREG00000015348	ENSXMAG00000010559	ENSXCOG00000000278	ENSGAFG00000010151	ENSKMAG00000018796	-	-	-	ENSLBEG00000002618	-
Ortholog-358	ENSDARG00000003151	ENSLOCG00000010241	ENSSFOG00015018235	-	ENSIPUG00000020720	ENSAMXG00000032670	ENSPNAG00000014816	ENSELUG00000021058	ENSGMOG00000016212	ENSPMGG00000019166	ENSHCOG00000008118	ENSMALG00000016369	ENSMAMG00000021700	ENSATEG00000012791	ENSSDUG00000020818	ENSSLDG00000017230	ENSSMAG00000007007	ENSCSEG00000015204	ENSACIG00000013735	ENSONIG00000017266	ENSNBRG00000007808	ENSHBUG00000021246	ENSPNYG00000012588	ENSACLG00000014479	ENSMZEG00005008842	ENSAPOG00000019503	ENSAOCG00000023297	ENSAPEG00000000369	ENSSPAG00000020375	ENSORLG00000000961	ENSORLG00020021893	ENSORLG00015006880	ENSOMEG00000000076	ENSFHEG00000019726	ENSCVAG00000013583	ENSPFOG00000006019	ENSPLAG00000001160	ENSPMEG00000016718	ENSPREG00000005214	ENSXMAG00000008273	ENSXCOG00000004154	ENSGAFG00000006242	ENSKMAG00000019805	ENSTRUG00000008007	ENSTNIG00000016092	ENSMMOG00000013533	ENSLBEG00000027646	ENSGACG00000020884
Ortholog-359	ENSDARG00000003153	ENSLOCG00000008005	-	-	ENSIPUG00000004208	ENSAMXG00000043933	ENSPNAG00000017032	ENSELUG00000016262	ENSGMOG00000002872	ENSPMGG00000002636	ENSHCOG00000004360	ENSMALG00000000627	ENSMAMG00000020931	ENSATEG00000002304	ENSSDUG00000019001	ENSSLDG00000018315	ENSSMAG00000000646	ENSCSEG00000001524	ENSACIG00000002809	ENSONIG00000005734	ENSNBRG00000009313	ENSHBUG00000015015	ENSPNYG00000014773	ENSACLG00000004389	ENSMZEG00005013153	ENSAPOG00000022515	ENSAOCG00000004820	ENSAPEG00000013434	ENSSPAG00000010060	ENSORLG00000008789	ENSORLG00020007635	ENSORLG00015005300	ENSOMEG00000002368	ENSFHEG00000011485	ENSCVAG00000009683	ENSPFOG00000001419	ENSPLAG00000016420	ENSPMEG00000022481	ENSPREG00000001285	ENSXMAG00000014172	-	ENSGAFG00000017473	ENSKMAG00000008705	ENSTRUG00000017953	ENSTNIG00000009312	ENSMMOG00000016237	ENSLBEG00000024494	ENSGACG00000015869
Ortholog-360	ENSDARG00000003157	ENSLOCG00000005912	ENSSFOG00015015076	ENSPKIG00000017701	ENSIPUG00000024160	ENSAMXG00000030604	ENSPNAG00000008943	ENSELUG00000019802	ENSGMOG00000010189	ENSPMGG00000008685	ENSHCOG00000010422	ENSMALG00000017572	ENSMAMG00000010440	ENSATEG00000016667	ENSSDUG00000017463	ENSSLDG00000016215	ENSSMAG00000020507	ENSCSEG00000001701	ENSACIG00000018500	ENSONIG00000003534	ENSNBRG00000001770	ENSHBUG00000021020	ENSPNYG00000010599	ENSACLG00000017830	ENSMZEG00005018160	ENSAPOG00000022677	ENSAOCG00000005726	ENSAPEG00000009717	ENSSPAG00000021264	ENSORLG00000009103	ENSORLG00020015520	ENSORLG00015003017	ENSOMEG00000001911	ENSFHEG00000001580	ENSCVAG00000006150	ENSPFOG00000019744	ENSPLAG00000010729	ENSPMEG00000013716	ENSPREG00000010832	ENSXMAG00000021956	ENSXCOG00000004591	ENSGAFG00000008233	ENSKMAG00000009147	ENSTRUG00000006237	ENSTNIG00000000324	ENSMMOG00000008084	ENSLBEG00000021799	ENSGACG00000017126
Ortholog-361	ENSDARG00000003165	-	ENSSFOG00015019918	ENSPKIG00000008588	ENSIPUG00000007363	ENSAMXG00000019022	ENSPNAG00000023674	ENSELUG00000019525	-	ENSPMGG00000014757	ENSHCOG00000007487	ENSMALG00000020884	ENSMAMG00000007171	ENSATEG00000017501	ENSSDUG00000010748	ENSSLDG00000002799	ENSSMAG00000020934	ENSCSEG00000016625	-	ENSONIG00000010104	ENSNBRG00000021569	ENSHBUG00000004816	ENSPNYG00000013961	ENSACLG00000011885	ENSMZEG00005018857	ENSAPOG00000012455	ENSAOCG00000003020	ENSAPEG00000007564	ENSSPAG00000003957	ENSORLG00000008911	ENSORLG00020013259	ENSORLG00015009015	ENSOMEG00000005056	ENSFHEG00000022056	-	ENSPFOG00000011449	ENSPLAG00000006295	ENSPMEG00000015136	ENSPREG00000012663	ENSXMAG00000029958	ENSXCOG00000008896	ENSGAFG00000007117	ENSKMAG00000014385	ENSTRUG00000004353	ENSTNIG00000010182	ENSMMOG00000006953	ENSLBEG00000027027	ENSGACG00000007766
Ortholog-362	ENSDARG00000003167	ENSLOCG00000005213	ENSSFOG00015021369	ENSPKIG00000001882	ENSIPUG00000002358	-	ENSPNAG00000010603	ENSELUG00000000801	ENSGMOG00000005385	ENSPMGG00000008741	ENSHCOG00000000070	ENSMALG00000018390	ENSMAMG00000005999	ENSATEG00000011610	-	-	ENSSMAG00000008770	ENSCSEG00000000934	ENSACIG00000003877	ENSONIG00000019791	ENSNBRG00000019476	ENSHBUG00000020502	ENSPNYG00000020816	ENSACLG00000016240	ENSMZEG00005007814	ENSAPOG00000000988	ENSAOCG00000018989	ENSAPEG00000002462	ENSSPAG00000011977	ENSORLG00000003112	ENSORLG00020005683	ENSORLG00015021870	ENSOMEG00000007252	ENSFHEG00000015660	-	ENSPFOG00000014244	ENSPLAG00000012968	ENSPMEG00000003104	-	ENSXMAG00000025970	ENSXCOG00000002983	ENSGAFG00000002652	ENSKMAG00000007045	ENSTRUG00000016890	ENSTNIG00000012906	ENSMMOG00000003484	ENSLBEG00000024545	ENSGACG00000009191
Ortholog-363	ENSDARG00000003169	-	ENSSFOG00015017375	ENSPKIG00000022734	ENSIPUG00000022691	ENSAMXG00000009203	ENSPNAG00000014718	ENSELUG00000007399	ENSGMOG00000009267	ENSPMGG00000001233	ENSHCOG00000015640	ENSMALG00000003305	ENSMAMG00000019949	ENSATEG00000018063	ENSSDUG00000021994	ENSSLDG00000013429	ENSSMAG00000010678	ENSCSEG00000005521	ENSACIG00000009102	ENSONIG00000020355	ENSNBRG00000021043	ENSHBUG00000006012	ENSPNYG00000000799	ENSACLG00000016182	ENSMZEG00005011757	ENSAPOG00000009809	ENSAOCG00000006499	ENSAPEG00000001295	ENSSPAG00000003420	ENSORLG00000008073	ENSORLG00020010364	ENSORLG00015005725	ENSOMEG00000009890	ENSFHEG00000004730	ENSCVAG00000017863	ENSPFOG00000008273	ENSPLAG00000002563	ENSPMEG00000008579	ENSPREG00000018445	ENSXMAG00000000336	ENSXCOG00000008440	-	ENSKMAG00000009105	ENSTRUG00000007355	ENSTNIG00000011135	ENSMMOG00000000968	ENSLBEG00000025837	ENSGACG00000009341
Ortholog-364	ENSDARG00000003175	-	-	-	ENSIPUG00000020779	ENSAMXG00000036629	ENSPNAG00000001624	ENSELUG00000016034	-	-	-	-	-	-	-	-	-	-	-	-	-	-	-	-	-	-	-	-	-	-	-	-	-	-	-	-	-	-	-	-	-	-	-	-	-	-	-	-
Ortholog-365	ENSDARG00000003189	ENSLOCG00000004682	ENSSFOG00015008285	ENSPKIG00000002162	ENSIPUG00000024562	ENSAMXG00000001344	ENSPNAG00000009873	ENSELUG00000004936	ENSGMOG00000005954	ENSPMGG00000004469	ENSHCOG00000010977	ENSMALG00000017120	ENSMAMG00000001063	ENSATEG00000012224	ENSSDUG00000005130	ENSSLDG00000011322	ENSSMAG00000001657	ENSCSEG00000014215	ENSACIG00000012818	ENSONIG00000002599	ENSNBRG00000020658	ENSHBUG00000006063	ENSPNYG00000021535	ENSACLG00000026712	ENSMZEG00005017715	ENSAPOG00000011744	ENSAOCG00000007350	ENSAPEG00000001810	ENSSPAG00000018515	ENSORLG00000007518	ENSORLG00020016936	ENSORLG00015012705	ENSOMEG00000022029	ENSFHEG00000003554	ENSCVAG00000011549	ENSPFOG00000024818	ENSPLAG00000019925	ENSPMEG00000017929	ENSPREG00000006488	ENSXMAG00000005638	ENSXCOG00000003275	ENSGAFG00000015674	ENSKMAG00000009220	ENSTRUG00000017396	ENSTNIG00000015566	ENSMMOG00000008896	ENSLBEG00000024707	ENSGACG00000009208
Ortholog-366	ENSDARG00000003193	-	-	-	ENSIPUG00000022527	ENSAMXG00000007694	ENSPNAG00000000587	ENSELUG00000020174	ENSGMOG00000017437	ENSPMGG00000006485	-	ENSMALG00000015372	-	ENSATEG00000016000	ENSSDUG00000014413	ENSSLDG00000007334	ENSSMAG00000005710	ENSCSEG00000011220	ENSACIG00000003333	ENSONIG00000015631	ENSNBRG00000016124	ENSHBUG00000005479	ENSPNYG00000009534	ENSACLG00000003005	-	ENSAPOG00000017496	ENSAOCG00000024734	ENSAPEG00000000225	ENSSPAG00000017125	ENSORLG00000000058	ENSORLG00020005553	ENSORLG00015001956	ENSOMEG00000015045	ENSFHEG00000018369	ENSCVAG00000011165	ENSPFOG00000018158	ENSPLAG00000004954	ENSPMEG00000016902	ENSPREG00000016315	ENSXMAG00000023882	ENSXCOG00000002124	-	-	ENSTRUG00000005851	ENSTNIG00000003302	ENSMMOG00000001174	-	ENSGACG00000017627
Ortholog-367	ENSDARG00000003200	ENSLOCG00000016556	ENSSFOG00015023038	ENSPKIG00000003625	ENSIPUG00000017776	-	ENSPNAG00000023205	ENSELUG00000002105	ENSGMOG00000005312	ENSPMGG00000002137	ENSHCOG00000017947	-	ENSMAMG00000014899	ENSATEG00000021088	ENSSDUG00000018732	ENSSLDG00000018534	ENSSMAG00000004385	ENSCSEG00000007681	ENSACIG00000003151	-	ENSNBRG00000010396	-	ENSPNYG00000018069	-	-	ENSAPOG00000005200	ENSAOCG00000012367	ENSAPEG00000020793	ENSSPAG00000008351	ENSORLG00000016140	ENSORLG00020010269	ENSORLG00015009050	ENSOMEG00000004150	ENSFHEG00000021721	ENSCVAG00000016692	ENSPFOG00000016962	ENSPLAG00000011940	ENSPMEG00000004860	ENSPREG00000022385	ENSXMAG00000029688	ENSXCOG00000013833	ENSGAFG00000016765	ENSKMAG00000011726	ENSTRUG00000015839	ENSTNIG00000011394	ENSMMOG00000000907	ENSLBEG00000025850	ENSGACG00000019929
Ortholog-368	ENSDARG00000003205	ENSLOCG00000006940	ENSSFOG00015015019	ENSPKIG00000010026	ENSIPUG00000012265	ENSAMXG00000010851	ENSPNAG00000022987	ENSELUG00000008893	ENSGMOG00000009893	ENSPMGG00000008287	ENSHCOG00000017460	ENSMALG00000019328	ENSMAMG00000001434	ENSATEG00000008075	ENSSDUG00000011333	ENSSLDG00000012996	ENSSMAG00000017054	ENSCSEG00000015674	ENSACIG00000008434	-	ENSNBRG00000017599	ENSHBUG00000017676	ENSPNYG00000001084	ENSACLG00000017435	ENSMZEG00005017421	ENSAPOG00000015221	ENSAOCG00000013639	ENSAPEG00000006586	ENSSPAG00000006508	ENSORLG00000008647	ENSORLG00020014518	ENSORLG00015005219	ENSOMEG00000000871	ENSFHEG00000018892	ENSCVAG00000009216	ENSPFOG00000007204	ENSPLAG00000018046	ENSPMEG00000000019	ENSPREG00000013394	ENSXMAG00000016915	-	ENSGAFG00000002664	ENSKMAG00000011596	ENSTRUG00000006814	ENSTNIG00000018171	ENSMMOG00000003571	ENSLBEG00000027645	ENSGACG00000008024
Ortholog-369	ENSDARG00000003206	-	ENSSFOG00015015245	ENSPKIG00000007988	-	ENSAMXG00000038765	ENSPNAG00000022678	ENSELUG00000017867	-	ENSPMGG00000014824	ENSHCOG00000005427	ENSMALG00000006239	ENSMAMG00000007740	ENSATEG00000002960	ENSSDUG00000014204	ENSSLDG00000019909	ENSSMAG00000006137	ENSCSEG00000003650	ENSACIG00000004230	-	ENSNBRG00000019288	ENSHBUG00000012583	ENSPNYG00000002885	ENSACLG00000012331	ENSMZEG00005021967	ENSAPOG00000008591	-	ENSAPEG00000005397	ENSSPAG00000004209	ENSORLG00000024414	ENSORLG00020003595	ENSORLG00015017863	ENSOMEG00000013926	ENSFHEG00000009491	ENSCVAG00000010644	ENSPFOG00000003809	ENSPLAG00000011661	-	ENSPREG00000001737	ENSXMAG00000028517	ENSXCOG00000000004	ENSGAFG00000020106	ENSKMAG00000007060	ENSTRUG00000012780	-	ENSMMOG00000019657	ENSLBEG00000017152	-
Ortholog-370	ENSDARG00000003207	ENSLOCG00000008210	ENSSFOG00015010739	ENSPKIG00000005444	ENSIPUG00000014124	ENSAMXG00000020695	ENSPNAG00000025430	ENSELUG00000019194	ENSGMOG00000010492	ENSPMGG00000022632	ENSHCOG00000019365	ENSMALG00000013895	ENSMAMG00000013266	ENSATEG00000014098	ENSSDUG00000010892	ENSSLDG00000012787	ENSSMAG00000008368	ENSCSEG00000017906	ENSACIG00000010722	ENSONIG00000002550	ENSNBRG00000012537	ENSHBUG00000002872	ENSPNYG00000011322	ENSACLG00000016514	ENSMZEG00005004309	ENSAPOG00000019410	ENSAOCG00000007019	ENSAPEG00000012039	ENSSPAG00000014873	ENSORLG00000012689	ENSORLG00020006060	ENSORLG00015013903	ENSOMEG00000012111	ENSFHEG00000013330	ENSCVAG00000020609	ENSPFOG00000013383	ENSPLAG00000014923	ENSPMEG00000021606	ENSPREG00000007531	ENSXMAG00000003462	-	ENSGAFG00000010911	ENSKMAG00000006393	ENSTRUG00000010597	ENSTNIG00000009184	ENSMMOG00000019038	ENSLBEG00000002946	ENSGACG00000005407
Ortholog-371	ENSDARG00000003208	ENSLOCG00000012140	ENSSFOG00015003138	ENSPKIG00000016773	ENSIPUG00000005893	ENSAMXG00000041445	ENSPNAG00000018280	ENSELUG00000016928	ENSGMOG00000006286	ENSPMGG00000009427	ENSHCOG00000014728	ENSMALG00000003211	ENSMAMG00000022603	ENSATEG00000009128	ENSSDUG00000020965	ENSSLDG00000023166	ENSSMAG00000010819	ENSCSEG00000000808	ENSACIG00000010763	ENSONIG00000017496	ENSNBRG00000000393	ENSHBUG00000007872	ENSPNYG00000007285	ENSACLG00000019507	ENSMZEG00005008896	ENSAPOG00000012138	ENSAOCG00000022956	ENSAPEG00000013769	ENSSPAG00000000541	ENSORLG00000029843	ENSORLG00020004504	ENSORLG00015018280	-	ENSFHEG00000011853	ENSCVAG00000000084	ENSPFOG00000004795	ENSPLAG00000013128	ENSPMEG00000023459	ENSPREG00000013267	ENSXMAG00000016330	ENSXCOG00000016256	ENSGAFG00000007844	ENSKMAG00000011654	ENSTRUG00000025222	-	ENSMMOG00000000390	-	ENSGACG00000018381
Ortholog-372	ENSDARG00000003210	-	ENSSFOG00015001734	-	-	ENSAMXG00000004089	ENSPNAG00000006520	ENSELUG00000004247	ENSGMOG00000015196	-	ENSHCOG00000017295	ENSMALG00000008127	-	ENSATEG00000004782	-	-	ENSSMAG00000002206	-	ENSACIG00000023359	ENSONIG00000015108	ENSNBRG00000021153	ENSHBUG00000017414	ENSPNYG00000009646	ENSACLG00000022109	ENSMZEG00005021258	ENSAPOG00000023287	ENSAOCG00000007980	ENSAPEG00000015657	-	-	-	-	-	-	ENSCVAG00000011619	ENSPFOG00000019147	ENSPLAG00000000404	-	ENSPREG00000006076	ENSXMAG00000003764	ENSXCOG00000020284	ENSGAFG00000002564	ENSKMAG00000015137	-	ENSTNIG00000019225	ENSMMOG00000008231	ENSLBEG00000011858	ENSGACG00000013149
Ortholog-373	ENSDARG00000003213	-	-	-	ENSIPUG00000017770	ENSAMXG00000002242	ENSPNAG00000006503	ENSELUG00000002566	ENSGMOG00000012278	ENSPMGG00000016139	-	ENSMALG00000000192	ENSMAMG00000002371	ENSATEG00000015667	ENSSDUG00000000929	ENSSLDG00000007695	ENSSMAG00000014932	-	ENSACIG00000015432	ENSONIG00000011538	ENSNBRG00000006656	ENSHBUG00000002981	ENSPNYG00000017440	ENSACLG00000006578	ENSMZEG00005017368	ENSAPOG00000016382	ENSAOCG00000014023	ENSAPEG00000018184	ENSSPAG00000023526	-	-	-	-	ENSFHEG00000004933	-	ENSPFOG00000004910	ENSPLAG00000004693	ENSPMEG00000006126	ENSPREG00000006781	ENSXMAG00000010918	ENSXCOG00000013736	ENSGAFG00000019593	-	ENSTRUG00000003946	ENSTNIG00000003910	ENSMMOG00000001380	ENSLBEG00000023847	ENSGACG00000019625
Ortholog-374	ENSDARG00000003216	-	-	-	ENSIPUG00000021172	ENSAMXG00000036010	ENSPNAG00000013683	ENSELUG00000004471	ENSGMOG00000009275	ENSPMGG00000009394	ENSHCOG00000012588	ENSMALG00000010267	ENSMAMG00000007828	ENSATEG00000007336	ENSSDUG00000009614	ENSSLDG00000024821	ENSSMAG00000016157	ENSCSEG00000003332	ENSACIG00000001294	ENSONIG00000015295	ENSNBRG00000018317	ENSHBUG00000014691	ENSPNYG00000012035	ENSACLG00000018709	ENSMZEG00005022444	ENSAPOG00000006115	ENSAOCG00000005713	ENSAPEG00000019098	ENSSPAG00000021505	ENSORLG00000007609	ENSORLG00020006028	ENSORLG00015020105	ENSOMEG00000022830	ENSFHEG00000002038	ENSCVAG00000016549	ENSPFOG00000022511	ENSPLAG00000021159	ENSPMEG00000006248	ENSPREG00000008814	ENSXMAG00000025260	ENSXCOG00000020076	ENSGAFG00000019614	ENSKMAG00000017793	ENSTRUG00000011041	ENSTNIG00000008392	ENSMMOG00000003628	ENSLBEG00000017683	ENSGACG00000010689
Ortholog-375	ENSDARG00000003217	ENSLOCG00000015462	ENSSFOG00015015432	ENSPKIG00000005787	ENSIPUG00000020315	ENSAMXG00000003474	ENSPNAG00000013684	ENSELUG00000014647	ENSGMOG00000012459	ENSPMGG00000002006	ENSHCOG00000013583	ENSMALG00000006529	ENSMAMG00000020365	ENSATEG00000020930	ENSSDUG00000000902	ENSSLDG00000024204	ENSSMAG00000004984	ENSCSEG00000000299	ENSACIG00000008078	ENSONIG00000017078	ENSNBRG00000003902	ENSHBUG00000018469	-	-	ENSMZEG00005011027	-	ENSAOCG00000019961	ENSAPEG00000005263	ENSSPAG00000013632	ENSORLG00000010915	ENSORLG00020003361	ENSORLG00015001534	ENSOMEG00000010076	ENSFHEG00000010357	ENSCVAG00000011011	ENSPFOG00000014330	ENSPLAG00000014654	ENSPMEG00000012356	ENSPREG00000010268	ENSXMAG00000015059	ENSXCOG00000012170	ENSGAFG00000005554	ENSKMAG00000020129	ENSTRUG00000008173	ENSTNIG00000017689	ENSMMOG00000001301	ENSLBEG00000003249	ENSGACG00000016179
Ortholog-376	ENSDARG00000003219	-	ENSSFOG00015021988	ENSPKIG00000014588	ENSIPUG00000018778	ENSAMXG00000037593	ENSPNAG00000022151	ENSELUG00000003553	-	ENSPMGG00000023300	ENSHCOG00000009326	ENSMALG00000012662	ENSMAMG00000002416	ENSATEG00000024111	ENSSDUG00000002592	ENSSLDG00000014649	ENSSMAG00000020811	ENSCSEG00000015149	ENSACIG00000013866	ENSONIG00000016691	ENSNBRG00000005551	ENSHBUG00000005683	ENSPNYG00000003368	ENSACLG00000023060	ENSMZEG00005026500	ENSAPOG00000016376	ENSAOCG00000021786	ENSAPEG00000023379	ENSSPAG00000019415	ENSORLG00000015549	ENSORLG00020010472	ENSORLG00015004515	ENSOMEG00000021235	ENSFHEG00000006623	ENSCVAG00000009547	-	-	-	ENSPREG00000022555	ENSXMAG00000012005	ENSXCOG00000014430	ENSGAFG00000020699	ENSKMAG00000005543	ENSTRUG00000015052	ENSTNIG00000012526	ENSMMOG00000017297	-	-
Ortholog-377	ENSDARG00000003229	ENSLOCG00000010635	ENSSFOG00015018741	ENSPKIG00000024372	ENSIPUG00000012372	ENSAMXG00000018879	ENSPNAG00000023678	ENSELUG00000023686	ENSGMOG00000005579	ENSPMGG00000017532	ENSHCOG00000005449	ENSMALG00000005033	ENSMAMG00000008784	ENSATEG00000005477	ENSSDUG00000006058	ENSSLDG00000013771	ENSSMAG00000004832	ENSCSEG00000015272	ENSACIG00000006103	ENSONIG00000012904	ENSNBRG00000012675	ENSHBUG00000002047	ENSPNYG00000000273	ENSACLG00000006918	-	ENSAPOG00000012512	ENSAOCG00000016348	ENSAPEG00000018761	ENSSPAG00000012258	ENSORLG00000024393	ENSORLG00020010538	ENSORLG00015003205	ENSOMEG00000006786	ENSFHEG00000011089	ENSCVAG00000018658	ENSPFOG00000010770	ENSPLAG00000020060	ENSPMEG00000010093	ENSPREG00000005167	ENSXMAG00000009227	ENSXCOG00000008583	ENSGAFG00000007731	ENSKMAG00000006187	ENSTRUG00000021050	ENSTNIG00000008941	ENSMMOG00000004298	ENSLBEG00000026878	ENSGACG00000018186
Ortholog-378	ENSDARG00000003235	ENSLOCG00000002368	ENSSFOG00015002786	ENSPKIG00000018374	ENSIPUG00000022963	ENSAMXG00000007459	ENSPNAG00000015864	ENSELUG00000013334	ENSGMOG00000013377	ENSPMGG00000016028	ENSHCOG00000017651	ENSMALG00000008857	ENSMAMG00000014176	ENSATEG00000009039	ENSSDUG00000000062	ENSSLDG00000005395	ENSSMAG00000000762	ENSCSEG00000007138	ENSACIG00000024055	ENSONIG00000021321	ENSNBRG00000004006	ENSHBUG00000009885	ENSPNYG00000007880	ENSACLG00000021737	ENSMZEG00005024160	ENSAPOG00000012689	ENSAOCG00000006396	ENSAPEG00000013914	ENSSPAG00000018157	ENSORLG00000002248	ENSORLG00020017029	ENSORLG00015005704	ENSOMEG00000001265	ENSFHEG00000020644	ENSCVAG00000002390	ENSPFOG00000011735	ENSPLAG00000020539	ENSPMEG00000008036	ENSPREG00000016347	ENSXMAG00000020235	ENSXCOG00000009300	ENSGAFG00000019564	-	ENSTRUG00000024530	-	ENSMMOG00000001880	ENSLBEG00000018359	ENSGACG00000013042
Ortholog-379	ENSDARG00000003250	ENSLOCG00000006919	ENSSFOG00015008488	ENSPKIG00000000372	ENSIPUG00000003962	ENSAMXG00000013276	ENSPNAG00000022019	ENSELUG00000013961	ENSGMOG00000000722	ENSPMGG00000009413	ENSHCOG00000015529	ENSMALG00000020779	ENSMAMG00000009757	ENSATEG00000018121	ENSSDUG00000007681	ENSSLDG00000001013	ENSSMAG00000018115	ENSCSEG00000006369	ENSACIG00000003874	ENSONIG00000002388	ENSNBRG00000007112	ENSHBUG00000021177	ENSPNYG00000006633	ENSACLG00000025975	ENSMZEG00005013361	-	ENSAOCG00000014660	ENSAPEG00000021824	ENSSPAG00000010461	ENSORLG00000005422	ENSORLG00020012694	ENSORLG00015004480	ENSOMEG00000022390	-	ENSCVAG00000017243	ENSPFOG00000019098	ENSPLAG00000020276	ENSPMEG00000005453	ENSPREG00000015459	ENSXMAG00000011579	ENSXCOG00000004703	ENSGAFG00000019352	ENSKMAG00000016312	ENSTRUG00000010193	ENSTNIG00000015164	ENSMMOG00000009149	ENSLBEG00000021149	ENSGACG00000007313
Ortholog-380	ENSDARG00000003251	-	ENSSFOG00015009905	ENSPKIG00000020013	ENSIPUG00000009843	ENSAMXG00000034704	ENSPNAG00000010602	ENSELUG00000020345	ENSGMOG00000017302	ENSPMGG00000002907	ENSHCOG00000001628	ENSMALG00000009191	ENSMAMG00000014110	ENSATEG00000000079	ENSSDUG00000008134	ENSSLDG00000019315	ENSSMAG00000017466	ENSCSEG00000019120	ENSACIG00000023537	ENSONIG00000004942	ENSNBRG00000018972	ENSHBUG00000009260	ENSPNYG00000019311	-	ENSMZEG00005025966	-	ENSAOCG00000008717	ENSAPEG00000014716	ENSSPAG00000009185	ENSORLG00000006852	ENSORLG00020010761	ENSORLG00015022819	ENSOMEG00000001065	ENSFHEG00000010783	ENSCVAG00000001251	ENSPFOG00000023057	ENSPLAG00000009356	ENSPMEG00000008369	ENSPREG00000002563	ENSXMAG00000023888	ENSXCOG00000013510	ENSGAFG00000019374	ENSKMAG00000021557	ENSTRUG00000003954	ENSTNIG00000000019	-	-	ENSGACG00000001860
Ortholog-381	ENSDARG00000003257	ENSLOCG00000005904	ENSSFOG00015006175	ENSPKIG00000013397	ENSIPUG00000022394	ENSAMXG00000040460	ENSPNAG00000017856	-	ENSGMOG00000011665	-	ENSHCOG00000009133	ENSMALG00000003712	ENSMAMG00000017431	ENSATEG00000007761	ENSSDUG00000008151	ENSSLDG00000019214	ENSSMAG00000002229	ENSCSEG00000006243	ENSACIG00000021459	ENSONIG00000006715	ENSNBRG00000002684	ENSHBUG00000007827	ENSPNYG00000012922	ENSACLG00000027006	ENSMZEG00005021778	ENSAPOG00000007503	ENSAOCG00000024675	ENSAPEG00000005176	ENSSPAG00000006404	ENSORLG00000030642	ENSORLG00020012685	ENSORLG00015016047	ENSOMEG00000013128	ENSFHEG00000011483	ENSCVAG00000019227	ENSPFOG00000009101	ENSPLAG00000020627	ENSPMEG00000010152	ENSPREG00000007017	ENSXMAG00000011171	ENSXCOG00000018683	ENSGAFG00000021202	ENSKMAG00000002862	ENSTRUG00000009903	ENSTNIG00000015000	ENSMMOG00000019779	ENSLBEG00000025798	ENSGACG00000001725
Ortholog-382	ENSDARG00000003259	ENSLOCG00000008751	ENSSFOG00015016652	ENSPKIG00000022841	ENSIPUG00000022970	ENSAMXG00000018503	ENSPNAG00000009564	ENSELUG00000000849	ENSGMOG00000014551	ENSPMGG00000006881	ENSHCOG00000009407	ENSMALG00000017216	ENSMAMG00000010183	ENSATEG00000017109	ENSSDUG00000017113	ENSSLDG00000016494	ENSSMAG00000020416	ENSCSEG00000001764	ENSACIG00000018884	ENSONIG00000003563	ENSNBRG00000001114	ENSHBUG00000021503	ENSPNYG00000010945	ENSACLG00000018255	ENSMZEG00005018132	ENSAPOG00000022037	ENSAOCG00000006912	ENSAPEG00000009181	ENSSPAG00000000448	ENSORLG00000009368	ENSORLG00020015260	ENSORLG00015002673	ENSOMEG00000001789	ENSFHEG00000001401	ENSCVAG00000006398	ENSPFOG00000019734	-	-	ENSPREG00000010557	ENSXMAG00000023449	-	ENSGAFG00000008141	ENSKMAG00000009523	ENSTRUG00000001961	ENSTNIG00000009114	ENSMMOG00000021366	ENSLBEG00000022610	ENSGACG00000017180
Ortholog-383	ENSDARG00000003269	ENSLOCG00000013089	ENSSFOG00015021235	ENSPKIG00000016012	ENSIPUG00000008587	ENSAMXG00000013665	ENSPNAG00000020373	ENSELUG00000004494	ENSGMOG00000009747	ENSPMGG00000013097	ENSHCOG00000012213	ENSMALG00000015635	ENSMAMG00000014582	ENSATEG00000002808	ENSSDUG00000007793	ENSSLDG00000006233	ENSSMAG00000004672	-	ENSACIG00000021686	ENSONIG00000013008	ENSNBRG00000003632	ENSHBUG00000009886	ENSPNYG00000021647	ENSACLG00000013939	ENSMZEG00005020887	ENSAPOG00000000621	ENSAOCG00000019023	ENSAPEG00000003440	ENSSPAG00000004430	ENSORLG00000007939	ENSORLG00020005737	ENSORLG00015003016	ENSOMEG00000016743	ENSFHEG00000021518	ENSCVAG00000014141	ENSPFOG00000004173	ENSPLAG00000004514	ENSPMEG00000012706	ENSPREG00000003165	ENSXMAG00000001910	ENSXCOG00000009041	ENSGAFG00000002161	ENSKMAG00000000691	ENSTRUG00000003377	ENSTNIG00000003654	ENSMMOG00000012898	ENSLBEG00000028024	ENSGACG00000019049
Ortholog-384	ENSDARG00000003270	ENSLOCG00000006119	ENSSFOG00015011150	-	ENSIPUG00000008589	ENSAMXG00000035576	ENSPNAG00000008224	-	ENSGMOG00000009067	ENSPMGG00000022791	ENSHCOG00000005834	ENSMALG00000004669	ENSMAMG00000023673	ENSATEG00000024768	ENSSDUG00000001702	ENSSLDG00000025632	ENSSMAG00000011656	ENSCSEG00000013299	ENSACIG00000007456	ENSONIG00000002141	ENSNBRG00000006341	ENSHBUG00000014931	ENSPNYG00000013697	ENSACLG00000001931	-	ENSAPOG00000015049	ENSAOCG00000010437	ENSAPEG00000008349	ENSSPAG00000009870	ENSORLG00000010415	ENSORLG00020015712	ENSORLG00015005412	-	ENSFHEG00000016542	ENSCVAG00000002725	ENSPFOG00000012375	ENSPLAG00000018904	ENSPMEG00000006182	ENSPREG00000001012	ENSXMAG00000014181	ENSXCOG00000018403	ENSGAFG00000018990	ENSKMAG00000000196	ENSTRUG00000013039	ENSTNIG00000003297	ENSMMOG00000005051	ENSLBEG00000015051	ENSGACG00000012472
Ortholog-385	ENSDARG00000003281	ENSLOCG00000004841	ENSSFOG00015004396	ENSPKIG00000023271	ENSIPUG00000006910	ENSAMXG00000030567	ENSPNAG00000011482	ENSELUG00000013299	ENSGMOG00000011675	ENSPMGG00000013408	ENSHCOG00000009838	ENSMALG00000014661	ENSMAMG00000016283	ENSATEG00000010070	ENSSDUG00000011546	ENSSLDG00000024942	ENSSMAG00000015002	-	ENSACIG00000011286	ENSONIG00000013396	ENSNBRG00000008799	ENSHBUG00000005382	ENSPNYG00000015540	ENSACLG00000025737	ENSMZEG00005017332	ENSAPOG00000007067	ENSAOCG00000010759	ENSAPEG00000023886	ENSSPAG00000010483	ENSORLG00000006788	ENSORLG00020015559	-	ENSOMEG00000002129	ENSFHEG00000015828	ENSCVAG00000023046	ENSPFOG00000009438	ENSPLAG00000002839	ENSPMEG00000021620	ENSPREG00000022033	ENSXMAG00000018071	ENSXCOG00000017247	ENSGAFG00000018099	ENSKMAG00000017152	ENSTRUG00000013696	ENSTNIG00000015861	ENSMMOG00000017613	-	ENSGACG00000008705
Ortholog-386	ENSDARG00000003287	ENSLOCG00000010208	ENSSFOG00015006713	ENSPKIG00000008839	ENSIPUG00000020990	ENSAMXG00000005026	ENSPNAG00000022459	ENSELUG00000002831	ENSGMOG00000003601	ENSPMGG00000015395	ENSHCOG00000012971	ENSMALG00000012953	ENSMAMG00000010028	ENSATEG00000009743	ENSSDUG00000008114	ENSSLDG00000020810	ENSSMAG00000000297	ENSCSEG00000004402	ENSACIG00000021742	ENSONIG00000013200	ENSNBRG00000002153	ENSHBUG00000021813	ENSPNYG00000019185	ENSACLG00000025020	ENSMZEG00005000653	ENSAPOG00000002161	ENSAOCG00000012001	ENSAPEG00000010107	ENSSPAG00000022609	ENSORLG00000003110	ENSORLG00020021153	ENSORLG00015020827	ENSOMEG00000002071	ENSFHEG00000007991	ENSCVAG00000011526	ENSPFOG00000004302	-	ENSPMEG00000000129	ENSPREG00000014100	ENSXMAG00000013685	ENSXCOG00000020525	ENSGAFG00000015079	ENSKMAG00000000864	ENSTRUG00000020447	ENSTNIG00000013286	ENSMMOG00000007818	ENSLBEG00000009186	ENSGACG00000013778
Ortholog-387	ENSDARG00000003290	-	-	-	ENSIPUG00000014012	ENSAMXG00000019124	ENSPNAG00000011120	ENSELUG00000024598	ENSGMOG00000017125	ENSPMGG00000007300	ENSHCOG00000001971	ENSMALG00000005873	ENSMAMG00000019033	ENSATEG00000002084	ENSSDUG00000006742	ENSSLDG00000006559	ENSSMAG00000011231	ENSCSEG00000018313	ENSACIG00000011310	ENSONIG00000018651	ENSNBRG00000007280	ENSHBUG00000015691	ENSPNYG00000001199	ENSACLG00000014425	ENSMZEG00005008868	ENSAPOG00000022848	ENSAOCG00000024525	ENSAPEG00000000396	ENSSPAG00000005373	ENSORLG00000009863	ENSORLG00020000273	ENSORLG00015000925	ENSOMEG00000008416	ENSFHEG00000014550	ENSCVAG00000013966	ENSPFOG00000011361	ENSPLAG00000003848	ENSPMEG00000015073	ENSPREG00000003739	ENSXMAG00000027199	-	ENSGAFG00000008896	ENSKMAG00000006688	ENSTRUG00000022587	ENSTNIG00000007869	ENSMMOG00000017980	ENSLBEG00000012262	ENSGACG00000016314
Ortholog-388	ENSDARG00000003293	ENSLOCG00000012498	ENSSFOG00015022027	-	ENSIPUG00000011581	ENSAMXG00000030943	ENSPNAG00000023227	-	ENSGMOG00000015623	ENSPMGG00000015085	ENSHCOG00000002578	ENSMALG00000011295	ENSMAMG00000002653	ENSATEG00000005539	ENSSDUG00000006530	ENSSLDG00000018326	ENSSMAG00000005460	ENSCSEG00000000380	ENSACIG00000020721	ENSONIG00000019626	ENSNBRG00000014488	ENSHBUG00000005025	ENSPNYG00000006299	ENSACLG00000021607	ENSMZEG00005006201	ENSAPOG00000004151	ENSAOCG00000020276	ENSAPEG00000019202	ENSSPAG00000008259	-	-	-	ENSOMEG00000008771	ENSFHEG00000017597	ENSCVAG00000023444	ENSPFOG00000017723	ENSPLAG00000012901	ENSPMEG00000023506	ENSPREG00000021574	ENSXMAG00000024797	ENSXCOG00000002015	ENSGAFG00000007921	ENSKMAG00000011239	ENSTRUG00000017157	ENSTNIG00000007413	ENSMMOG00000004664	ENSLBEG00000015835	ENSGACG00000005675
Ortholog-389	ENSDARG00000003303	-	ENSSFOG00015012151	ENSPKIG00000024706	ENSIPUG00000007803	ENSAMXG00000042529	ENSPNAG00000020267	ENSELUG00000017908	ENSGMOG00000005556	ENSPMGG00000012204	ENSHCOG00000017781	ENSMALG00000007006	ENSMAMG00000010273	ENSATEG00000001228	ENSSDUG00000019302	ENSSLDG00000000128	ENSSMAG00000007360	-	ENSACIG00000004974	ENSONIG00000011759	ENSNBRG00000022644	ENSHBUG00000013226	ENSPNYG00000014714	ENSACLG00000007812	ENSMZEG00005012817	ENSAPOG00000012018	ENSAOCG00000015373	ENSAPEG00000015603	ENSSPAG00000011337	ENSORLG00000030435	ENSORLG00020007086	ENSORLG00015021815	ENSOMEG00000008701	ENSFHEG00000019030	ENSCVAG00000010042	ENSPFOG00000009684	ENSPLAG00000004883	ENSPMEG00000006270	ENSPREG00000006405	ENSXMAG00000024272	-	ENSGAFG00000009561	ENSKMAG00000006496	ENSTRUG00000002135	ENSTNIG00000019446	ENSMMOG00000003186	ENSLBEG00000005168	ENSGACG00000010784
Ortholog-390	ENSDARG00000003307	ENSLOCG00000006206	ENSSFOG00015012001	ENSPKIG00000004007	ENSIPUG00000011032	ENSAMXG00000033625	ENSPNAG00000012048	ENSELUG00000021301	ENSGMOG00000015299	ENSPMGG00000019967	ENSHCOG00000018098	ENSMALG00000018483	ENSMAMG00000006000	ENSATEG00000024465	ENSSDUG00000003450	ENSSLDG00000005188	ENSSMAG00000005078	ENSCSEG00000003929	ENSACIG00000022607	ENSONIG00000019252	ENSNBRG00000011532	ENSHBUG00000005357	ENSPNYG00000019421	ENSACLG00000004567	ENSMZEG00005022915	ENSAPOG00000006613	ENSAOCG00000018203	ENSAPEG00000008364	ENSSPAG00000001748	ENSORLG00000026214	ENSORLG00020016432	ENSORLG00015011622	ENSOMEG00000020829	-	ENSCVAG00000005023	ENSPFOG00000016028	-	ENSPMEG00000003148	ENSPREG00000013533	ENSXMAG00000027841	ENSXCOG00000018480	ENSGAFG00000003788	ENSKMAG00000015678	ENSTRUG00000024770	ENSTNIG00000007081	ENSMMOG00000003862	-	ENSGACG00000000461
Ortholog-391	ENSDARG00000003308	ENSLOCG00000003094	ENSSFOG00015011902	ENSPKIG00000012898	ENSIPUG00000019930	ENSAMXG00000039406	ENSPNAG00000011233	ENSELUG00000020572	ENSGMOG00000006521	ENSPMGG00000000553	ENSHCOG00000000333	ENSMALG00000002973	ENSMAMG00000001800	ENSATEG00000024606	ENSSDUG00000009609	ENSSLDG00000011688	ENSSMAG00000008236	ENSCSEG00000009275	ENSACIG00000001978	ENSONIG00000000049	ENSNBRG00000008428	ENSHBUG00000014850	ENSPNYG00000005138	ENSACLG00000023868	ENSMZEG00005011435	ENSAPOG00000015956	ENSAOCG00000011848	-	ENSSPAG00000014978	ENSORLG00000020698	ENSORLG00020001570	ENSORLG00015017477	ENSOMEG00000017754	ENSFHEG00000008971	ENSCVAG00000012192	ENSPFOG00000019243	ENSPLAG00000000806	ENSPMEG00000005249	ENSPREG00000015075	ENSXMAG00000009199	ENSXCOG00000016922	ENSGAFG00000001230	ENSKMAG00000003319	ENSTRUG00000004700	ENSTNIG00000015445	ENSMMOG00000017703	ENSLBEG00000004009	ENSGACG00000005305
Ortholog-392	ENSDARG00000003311	ENSLOCG00000002151	ENSSFOG00015009972	ENSPKIG00000016478	ENSIPUG00000006113	ENSAMXG00000010929	ENSPNAG00000003527	ENSELUG00000001989	ENSGMOG00000015936	ENSPMGG00000005890	ENSHCOG00000011357	ENSMALG00000002495	ENSMAMG00000000105	ENSATEG00000018731	ENSSDUG00000003056	ENSSLDG00000009186	ENSSMAG00000007851	ENSCSEG00000012723	ENSACIG00000004938	ENSONIG00000012276	ENSNBRG00000024129	ENSHBUG00000010594	-	ENSACLG00000013827	ENSMZEG00005014719	ENSAPOG00000005285	ENSAOCG00000020220	ENSAPEG00000005463	ENSSPAG00000014665	ENSORLG00000018187	ENSORLG00020008644	ENSORLG00015005973	ENSOMEG00000009357	ENSFHEG00000005655	ENSCVAG00000018942	ENSPFOG00000009622	ENSPLAG00000022432	ENSPMEG00000015368	ENSPREG00000007099	ENSXMAG00000018493	ENSXCOG00000004793	ENSGAFG00000017576	ENSKMAG00000016753	ENSTRUG00000017612	ENSTNIG00000010546	ENSMMOG00000021372	ENSLBEG00000027417	ENSGACG00000004895
Ortholog-393	ENSDARG00000003313	-	ENSSFOG00015016808	ENSPKIG00000009674	ENSIPUG00000005797	-	ENSPNAG00000018984	ENSELUG00000010639	ENSGMOG00000003017	ENSPMGG00000004367	ENSHCOG00000018155	ENSMALG00000002733	ENSMAMG00000009025	ENSATEG00000014979	ENSSDUG00000002915	ENSSLDG00000021325	ENSSMAG00000011995	ENSCSEG00000012501	ENSACIG00000000446	ENSONIG00000019939	ENSNBRG00000003417	ENSHBUG00000004639	ENSPNYG00000017855	ENSACLG00000012907	ENSMZEG00005011152	ENSAPOG00000007260	ENSAOCG00000024244	ENSAPEG00000005927	ENSSPAG00000011939	ENSORLG00000008095	ENSORLG00020009966	ENSORLG00015008395	ENSOMEG00000015308	ENSFHEG00000022682	ENSCVAG00000022874	ENSPFOG00000018497	ENSPLAG00000023913	ENSPMEG00000019860	ENSPREG00000017448	ENSXMAG00000018660	-	ENSGAFG00000020588	ENSKMAG00000010833	ENSTRUG00000016265	ENSTNIG00000012840	ENSMMOG00000002338	ENSLBEG00000016849	ENSGACG00000008640
Ortholog-394	ENSDARG00000003320	ENSLOCG00000010016	ENSSFOG00015003774	ENSPKIG00000006126	ENSIPUG00000012746	ENSAMXG00000011430	ENSPNAG00000011907	ENSELUG00000016894	ENSGMOG00000004452	ENSPMGG00000001897	ENSHCOG00000013032	ENSMALG00000014667	ENSMAMG00000012723	ENSATEG00000014575	ENSSDUG00000010053	ENSSLDG00000011415	ENSSMAG00000008966	ENSCSEG00000018287	ENSACIG00000011561	ENSONIG00000002456	ENSNBRG00000011886	ENSHBUG00000003560	ENSPNYG00000010766	ENSACLG00000017738	ENSMZEG00005005037	ENSAPOG00000019873	ENSAOCG00000007865	ENSAPEG00000013030	ENSSPAG00000015408	ENSORLG00000012371	ENSORLG00020021197	ENSORLG00015000385	ENSOMEG00000011027	ENSFHEG00000013823	ENSCVAG00000021147	ENSPFOG00000011838	ENSPLAG00000007000	ENSPMEG00000022317	ENSPREG00000006792	ENSXMAG00000003318	ENSXCOG00000020116	ENSGAFG00000011396	ENSKMAG00000005370	ENSTRUG00000007769	ENSTNIG00000009169	ENSMMOG00000019113	ENSLBEG00000003780	ENSGACG00000005113
Ortholog-395	ENSDARG00000003326	-	-	-	ENSIPUG00000015392	-	ENSPNAG00000029835	ENSELUG00000014042	ENSGMOG00000014651	ENSPMGG00000002295	ENSHCOG00000019432	ENSMALG00000014083	ENSMAMG00000016205	ENSATEG00000007126	ENSSDUG00000011441	ENSSLDG00000000532	ENSSMAG00000018286	ENSCSEG00000010270	ENSACIG00000006340	ENSONIG00000006482	ENSNBRG00000003834	ENSHBUG00000015243	ENSPNYG00000018325	ENSACLG00000002302	ENSMZEG00005001898	-	ENSAOCG00000013971	ENSAPEG00000003726	ENSSPAG00000014925	ENSORLG00000013856	ENSORLG00020021310	ENSORLG00015022137	ENSOMEG00000008773	ENSFHEG00000016651	ENSCVAG00000014412	ENSPFOG00000013576	ENSPLAG00000020604	ENSPMEG00000011098	ENSPREG00000000242	ENSXMAG00000022399	ENSXCOG00000014883	ENSGAFG00000016090	ENSKMAG00000017192	ENSTRUG00000000752	ENSTNIG00000014130	ENSMMOG00000000489	ENSLBEG00000012499	ENSGACG00000018521
Ortholog-396	ENSDARG00000003328	ENSLOCG00000012649	ENSSFOG00015013450	ENSPKIG00000009055	ENSIPUG00000005804	ENSAMXG00000041553	ENSPNAG00000018203	ENSELUG00000021674	ENSGMOG00000006578	-	ENSHCOG00000004291	ENSMALG00000017938	ENSMAMG00000000839	ENSATEG00000001472	ENSSDUG00000008825	ENSSLDG00000019544	ENSSMAG00000002635	ENSCSEG00000006534	-	ENSONIG00000018368	ENSNBRG00000020995	ENSHBUG00000023217	ENSPNYG00000007729	ENSACLG00000010571	ENSMZEG00005027714	ENSAPOG00000019887	ENSAOCG00000003986	ENSAPEG00000014065	ENSSPAG00000013802	ENSORLG00000026750	ENSORLG00020003622	ENSORLG00015008685	ENSOMEG00000003591	ENSFHEG00000002203	ENSCVAG00000013659	ENSPFOG00000002106	ENSPLAG00000003288	ENSPMEG00000004920	-	ENSXMAG00000002647	-	ENSGAFG00000009411	ENSKMAG00000005005	ENSTRUG00000005455	ENSTNIG00000008677	-	-	ENSGACG00000007703
Ortholog-397	ENSDARG00000003344	-	ENSSFOG00015000520	ENSPKIG00000015065	ENSIPUG00000024231	ENSAMXG00000005930	ENSPNAG00000003085	ENSELUG00000006907	ENSGMOG00000018510	ENSPMGG00000002750	ENSHCOG00000005557	ENSMALG00000018878	ENSMAMG00000014031	ENSATEG00000014224	ENSSDUG00000012304	ENSSLDG00000017035	ENSSMAG00000015927	ENSCSEG00000018014	-	ENSONIG00000004269	ENSNBRG00000018816	ENSHBUG00000003109	ENSPNYG00000018956	ENSACLG00000013059	ENSMZEG00005016038	ENSAPOG00000002565	ENSAOCG00000010054	ENSAPEG00000004122	ENSSPAG00000004937	ENSORLG00000008285	ENSORLG00020002853	ENSORLG00015007725	ENSOMEG00000003377	ENSFHEG00000002610	ENSCVAG00000000354	ENSPFOG00000004710	ENSPLAG00000022313	ENSPMEG00000001240	ENSPREG00000022220	ENSXMAG00000010372	ENSXCOG00000006674	ENSGAFG00000005560	ENSKMAG00000013248	ENSTRUG00000015908	ENSTNIG00000011784	ENSMMOG00000016380	ENSLBEG00000026968	ENSGACG00000020381
Ortholog-398	ENSDARG00000003373	-	ENSSFOG00015016770	ENSPKIG00000024071	ENSIPUG00000002307	ENSAMXG00000030801	ENSPNAG00000022235	ENSELUG00000011253	ENSGMOG00000008604	ENSPMGG00000003374	ENSHCOG00000000261	ENSMALG00000019957	ENSMAMG00000022318	ENSATEG00000005787	ENSSDUG00000009619	ENSSLDG00000013762	ENSSMAG00000005571	ENSCSEG00000019609	ENSACIG00000001531	ENSONIG00000007638	ENSNBRG00000019251	ENSHBUG00000008186	ENSPNYG00000002645	ENSACLG00000005371	ENSMZEG00005015502	ENSAPOG00000002687	ENSAOCG00000019315	ENSAPEG00000022198	ENSSPAG00000011461	ENSORLG00000002784	ENSORLG00020006980	ENSORLG00015003289	ENSOMEG00000008208	ENSFHEG00000009190	ENSCVAG00000012896	ENSPFOG00000012750	ENSPLAG00000021456	ENSPMEG00000009938	ENSPREG00000020338	ENSXMAG00000007946	ENSXCOG00000005889	ENSGAFG00000004807	ENSKMAG00000016850	ENSTRUG00000004170	ENSTNIG00000007142	ENSMMOG00000008684	ENSLBEG00000021326	ENSGACG00000002117
Ortholog-399	ENSDARG00000003375	-	-	-	ENSIPUG00000013933	ENSAMXG00000016868	ENSPNAG00000004211	-	ENSGMOG00000017102	ENSPMGG00000002154	ENSHCOG00000016808	ENSMALG00000001325	ENSMAMG00000005455	ENSATEG00000018874	ENSSDUG00000012037	ENSSLDG00000016843	ENSSMAG00000006537	ENSCSEG00000017859	-	ENSONIG00000010546	ENSNBRG00000002272	ENSHBUG00000007580	ENSPNYG00000002451	ENSACLG00000008467	ENSMZEG00005004370	ENSAPOG00000014668	ENSAOCG00000019908	ENSAPEG00000015018	ENSSPAG00000000606	ENSORLG00000028303	ENSORLG00020022171	ENSORLG00015005782	ENSOMEG00000017044	ENSFHEG00000017978	ENSCVAG00000004448	-	ENSPLAG00000005214	ENSPMEG00000010880	ENSPREG00000008219	ENSXMAG00000022664	ENSXCOG00000007273	ENSGAFG00000017346	ENSKMAG00000001811	ENSTRUG00000006779	ENSTNIG00000006972	ENSMMOG00000006188	ENSLBEG00000006093	ENSGACG00000015625
Ortholog-400	ENSDARG00000003381	ENSLOCG00000017250	-	-	ENSIPUG00000005598	ENSAMXG00000039557	ENSPNAG00000022777	ENSELUG00000023573	-	-	-	-	-	-	-	-	-	-	-	-	-	-	-	-	-	-	-	-	-	-	-	-	-	-	-	-	-	-	-	-	-	-	-	-	-	-	-	-
Ortholog-401	ENSDARG00000003382	ENSLOCG00000013707	ENSSFOG00015003449	ENSPKIG00000007116	ENSIPUG00000012581	ENSAMXG00000035125	ENSPNAG00000028668	ENSELUG00000009127	ENSGMOG00000013001	ENSPMGG00000013046	ENSHCOG00000002434	ENSMALG00000005638	ENSMAMG00000005194	ENSATEG00000000799	ENSSDUG00000004302	ENSSLDG00000005761	ENSSMAG00000010953	ENSCSEG00000016305	ENSACIG00000024149	ENSONIG00000003251	ENSNBRG00000017108	ENSHBUG00000001392	-	ENSACLG00000009352	ENSMZEG00005012421	ENSAPOG00000001491	-	ENSAPEG00000013237	ENSSPAG00000008315	ENSORLG00000018569	ENSORLG00020012087	ENSORLG00015011062	ENSOMEG00000019365	ENSFHEG00000004754	ENSCVAG00000007828	ENSPFOG00000017152	ENSPLAG00000004535	ENSPMEG00000023752	ENSPREG00000003702	ENSXMAG00000018113	ENSXCOG00000011533	ENSGAFG00000007492	ENSKMAG00000015418	ENSTRUG00000004650	ENSTNIG00000014143	ENSMMOG00000006481	ENSLBEG00000016596	ENSGACG00000018153
Ortholog-402	ENSDARG00000003383	-	ENSSFOG00015003831	ENSPKIG00000008744	ENSIPUG00000007486	ENSAMXG00000039046	ENSPNAG00000024821	ENSELUG00000011079	ENSGMOG00000008251	ENSPMGG00000023292	ENSHCOG00000015956	ENSMALG00000018611	ENSMAMG00000011222	ENSATEG00000020728	ENSSDUG00000010667	ENSSLDG00000004994	ENSSMAG00000019500	ENSCSEG00000001979	ENSACIG00000001181	ENSONIG00000011904	ENSNBRG00000011324	ENSHBUG00000023091	ENSPNYG00000022250	ENSACLG00000002619	ENSMZEG00005001796	ENSAPOG00000007180	ENSAOCG00000013378	ENSAPEG00000019041	ENSSPAG00000007576	ENSORLG00000024296	ENSORLG00020010223	ENSORLG00015002259	ENSOMEG00000019634	ENSFHEG00000004321	-	ENSPFOG00000013137	-	-	ENSPREG00000022594	ENSXMAG00000025707	ENSXCOG00000012913	ENSGAFG00000004318	ENSKMAG00000006776	ENSTRUG00000025928	ENSTNIG00000015108	ENSMMOG00000004793	ENSLBEG00000014503	ENSGACG00000008406
Ortholog-403	ENSDARG00000003395	-	-	-	-	ENSAMXG00000006555	ENSPNAG00000014862	-	-	ENSPMGG00000010454	-	-	ENSMAMG00000019242	ENSATEG00000000954	ENSSDUG00000006661	ENSSLDG00000000616	-	ENSCSEG00000015370	ENSACIG00000021160	-	-	-	-	-	ENSMZEG00005000220	-	ENSAOCG00000020548	ENSAPEG00000019853	-	ENSORLG00000026823	-	-	ENSOMEG00000018815	ENSFHEG00000020907	-	-	-	-	ENSPREG00000013219	-	-	ENSGAFG00000018593	ENSKMAG00000020970	-	-	-	-	-
Ortholog-404	ENSDARG00000003398	-	-	-	ENSIPUG00000022511	ENSAMXG00000011180	ENSPNAG00000015210	ENSELUG00000010624	ENSGMOG00000004951	ENSPMGG00000023043	-	ENSMALG00000002148	ENSMAMG00000001939	ENSATEG00000021086	ENSSDUG00000003478	ENSSLDG00000024657	ENSSMAG00000012195	ENSCSEG00000006030	ENSACIG00000014433	ENSONIG00000008873	ENSNBRG00000017183	ENSHBUG00000015000	ENSPNYG00000015075	ENSACLG00000012078	ENSMZEG00005023737	ENSAPOG00000003569	ENSAOCG00000003307	ENSAPEG00000021264	ENSSPAG00000018868	-	ENSORLG00020007744	ENSORLG00015005855	ENSOMEG00000014525	ENSFHEG00000015345	ENSCVAG00000013395	ENSPFOG00000016494	ENSPLAG00000020897	ENSPMEG00000012343	ENSPREG00000010297	ENSXMAG00000012207	ENSXCOG00000013686	ENSGAFG00000005985	ENSKMAG00000000445	-	-	ENSMMOG00000008153	ENSLBEG00000028786	ENSGACG00000015888
Ortholog-405	ENSDARG00000003399	ENSLOCG00000011679	ENSSFOG00015012408	ENSPKIG00000002430	ENSIPUG00000024347	ENSAMXG00000034070	ENSPNAG00000008557	ENSELUG00000015308	ENSGMOG00000015070	ENSPMGG00000012629	ENSHCOG00000009341	ENSMALG00000012182	ENSMAMG00000009113	ENSATEG00000007902	ENSSDUG00000016733	ENSSLDG00000018838	ENSSMAG00000000853	ENSCSEG00000016911	ENSACIG00000019536	ENSONIG00000013179	ENSNBRG00000007605	ENSHBUG00000014055	ENSPNYG00000002299	ENSACLG00000004676	ENSMZEG00005019845	ENSAPOG00000007933	ENSAOCG00000010575	ENSAPEG00000001059	ENSSPAG00000013947	ENSORLG00000024917	-	ENSORLG00015011045	ENSOMEG00000001237	ENSFHEG00000001579	ENSCVAG00000022509	ENSPFOG00000001304	ENSPLAG00000014840	ENSPMEG00000003125	ENSPREG00000020145	ENSXMAG00000025032	ENSXCOG00000014092	ENSGAFG00000001483	ENSKMAG00000017503	ENSTRUG00000000925	ENSTNIG00000006362	ENSMMOG00000007962	ENSLBEG00000015574	ENSGACG00000003803
Ortholog-406	ENSDARG00000003403	ENSLOCG00000014581	ENSSFOG00015009122	ENSPKIG00000013656	ENSIPUG00000013950	ENSAMXG00000007150	-	ENSELUG00000000375	ENSGMOG00000004187	-	ENSHCOG00000003560	ENSMALG00000009863	ENSMAMG00000014063	ENSATEG00000019789	ENSSDUG00000011394	ENSSLDG00000024193	ENSSMAG00000011172	ENSCSEG00000017985	ENSACIG00000014683	ENSONIG00000017527	ENSNBRG00000019801	ENSHBUG00000002523	ENSPNYG00000000128	ENSACLG00000024383	ENSMZEG00005007104	ENSAPOG00000007826	-	ENSAPEG00000009984	ENSSPAG00000014271	ENSORLG00000008374	ENSORLG00020003974	ENSORLG00015008980	ENSOMEG00000014257	ENSFHEG00000014068	-	ENSPFOG00000005145	ENSPLAG00000019784	-	ENSPREG00000021348	ENSXMAG00000011925	-	ENSGAFG00000002228	ENSKMAG00000015975	ENSTRUG00000006641	ENSTNIG00000015779	ENSMMOG00000009528	ENSLBEG00000014915	ENSGACG00000018534
Ortholog-407	ENSDARG00000003411	ENSLOCG00000016870	ENSSFOG00015001285	ENSPKIG00000021452	ENSIPUG00000024358	ENSAMXG00000039512	ENSPNAG00000015611	-	ENSGMOG00000018910	ENSPMGG00000011240	ENSHCOG00000013828	ENSMALG00000011418	ENSMAMG00000009755	ENSATEG00000007165	ENSSDUG00000012202	-	ENSSMAG00000008509	ENSCSEG00000000060	ENSACIG00000014644	ENSONIG00000008136	ENSNBRG00000009271	ENSHBUG00000019726	ENSPNYG00000007035	ENSACLG00000019103	ENSMZEG00005005842	ENSAPOG00000001147	ENSAOCG00000004155	ENSAPEG00000019885	ENSSPAG00000019247	ENSORLG00000017407	ENSORLG00020002007	ENSORLG00015015634	ENSOMEG00000015170	ENSFHEG00000008126	ENSCVAG00000008975	ENSPFOG00000003245	ENSPLAG00000018598	ENSPMEG00000012077	ENSPREG00000000922	ENSXMAG00000016270	ENSXCOG00000004655	ENSGAFG00000018079	ENSKMAG00000012991	ENSTRUG00000008187	ENSTNIG00000016890	ENSMMOG00000002264	ENSLBEG00000012738	ENSGACG00000006986
Ortholog-408	ENSDARG00000003414	ENSLOCG00000012779	ENSSFOG00015020107	ENSPKIG00000019975	ENSIPUG00000001802	ENSAMXG00000003433	ENSPNAG00000016284	ENSELUG00000024179	ENSGMOG00000019290	ENSPMGG00000003030	ENSHCOG00000004356	ENSMALG00000013009	ENSMAMG00000012728	ENSATEG00000023263	ENSSDUG00000021502	ENSSLDG00000020412	ENSSMAG00000008409	ENSCSEG00000020500	ENSACIG00000016722	ENSONIG00000013917	ENSNBRG00000005538	ENSHBUG00000023435	ENSPNYG00000011222	ENSACLG00000008905	ENSMZEG00005023333	ENSAPOG00000002139	ENSAOCG00000018988	ENSAPEG00000024274	ENSSPAG00000018506	ENSORLG00000028878	ENSORLG00020018793	ENSORLG00015007271	ENSOMEG00000005269	ENSFHEG00000006310	ENSCVAG00000006321	ENSPFOG00000009436	ENSPLAG00000019840	ENSPMEG00000004294	ENSPREG00000006331	ENSXMAG00000013556	ENSXCOG00000008261	ENSGAFG00000004843	ENSKMAG00000021530	ENSTRUG00000003629	ENSTNIG00000010380	ENSMMOG00000011338	-	ENSGACG00000013479
Ortholog-409	ENSDARG00000003420	ENSLOCG00000014297	ENSSFOG00015003897	ENSPKIG00000000937	ENSIPUG00000010860	-	ENSPNAG00000029966	ENSELUG00000016697	ENSGMOG00000014530	ENSPMGG00000011414	ENSHCOG00000021143	ENSMALG00000012350	ENSMAMG00000002723	ENSATEG00000001929	ENSSDUG00000005322	ENSSLDG00000001711	ENSSMAG00000008330	ENSCSEG00000012556	ENSACIG00000003258	ENSONIG00000002709	ENSNBRG00000010929	ENSHBUG00000002064	ENSPNYG00000012057	ENSACLG00000015535	ENSMZEG00005007472	ENSAPOG00000008129	ENSAOCG00000019744	ENSAPEG00000008710	ENSSPAG00000001349	ENSORLG00000020077	ENSORLG00020021642	ENSORLG00015020178	ENSOMEG00000014931	ENSFHEG00000022452	ENSCVAG00000019054	ENSPFOG00000019875	ENSPLAG00000016328	ENSPMEG00000001503	ENSPREG00000004961	ENSXMAG00000000033	-	ENSGAFG00000011081	ENSKMAG00000017700	ENSTRUG00000005757	ENSTNIG00000011963	ENSMMOG00000000003	ENSLBEG00000010256	ENSGACG00000016575
Ortholog-410	ENSDARG00000003421	ENSLOCG00000009564	ENSSFOG00015007770	ENSPKIG00000009855	-	ENSAMXG00000029202	ENSPNAG00000013765	ENSELUG00000010676	ENSGMOG00000019327	ENSPMGG00000011823	ENSHCOG00000018090	ENSMALG00000016964	ENSMAMG00000000969	ENSATEG00000020389	ENSSDUG00000017581	ENSSLDG00000007046	ENSSMAG00000010576	ENSCSEG00000011718	ENSACIG00000001308	ENSONIG00000009029	ENSNBRG00000016140	ENSHBUG00000003126	ENSPNYG00000001187	ENSACLG00000015512	ENSMZEG00005007777	ENSAPOG00000004098	ENSAOCG00000016871	ENSAPEG00000016037	ENSSPAG00000000521	ENSORLG00000016532	ENSORLG00020001556	ENSORLG00015001778	ENSOMEG00000001908	ENSFHEG00000008263	ENSCVAG00000004656	ENSPFOG00000007221	ENSPLAG00000005993	ENSPMEG00000001726	ENSPREG00000009440	ENSXMAG00000015507	ENSXCOG00000001170	ENSGAFG00000010504	ENSKMAG00000012177	ENSTRUG00000009908	ENSTNIG00000016472	ENSMMOG00000003830	ENSLBEG00000003710	ENSGACG00000005991
Ortholog-411	ENSDARG00000003429	ENSLOCG00000010736	ENSSFOG00015005893	ENSPKIG00000025514	ENSIPUG00000024951	ENSAMXG00000001495	ENSPNAG00000016380	ENSELUG00000003241	-	-	-	-	-	-	-	-	-	-	-	-	-	-	-	-	-	-	-	-	-	-	-	-	-	-	-	-	-	-	-	-	-	-	-	-	-	-	-	-
Ortholog-412	ENSDARG00000003444	ENSLOCG00000010060	ENSSFOG00015012969	ENSPKIG00000018017	ENSIPUG00000002640	ENSAMXG00000035013	ENSPNAG00000007363	ENSELUG00000011143	ENSGMOG00000010802	ENSPMGG00000003833	ENSHCOG00000021010	ENSMALG00000009401	ENSMAMG00000001868	ENSATEG00000015683	ENSSDUG00000019842	ENSSLDG00000012373	ENSSMAG00000001679	ENSCSEG00000001501	ENSACIG00000024234	-	-	-	ENSPNYG00000022151	-	-	ENSAPOG00000015382	ENSAOCG00000000420	ENSAPEG00000022850	ENSSPAG00000012853	ENSORLG00000015780	ENSORLG00020009705	-	ENSOMEG00000006492	ENSFHEG00000008182	ENSCVAG00000007514	ENSPFOG00000003816	ENSPLAG00000004263	ENSPMEG00000012875	ENSPREG00000015404	ENSXMAG00000013493	ENSXCOG00000008566	ENSGAFG00000004235	ENSKMAG00000005878	ENSTRUG00000010385	ENSTNIG00000017349	ENSMMOG00000012176	ENSLBEG00000023004	ENSGACG00000008408
Ortholog-413	ENSDARG00000003446	ENSLOCG00000013831	ENSSFOG00015002296	ENSPKIG00000025106	ENSIPUG00000011110	ENSAMXG00000033401	ENSPNAG00000008073	ENSELUG00000015362	ENSGMOG00000002771	ENSPMGG00000018939	ENSHCOG00000013024	ENSMALG00000022664	ENSMAMG00000000905	ENSATEG00000002187	ENSSDUG00000019384	ENSSLDG00000006782	ENSSMAG00000003941	ENSCSEG00000012725	ENSACIG00000010563	ENSONIG00000000472	ENSNBRG00000012875	ENSHBUG00000014468	ENSPNYG00000022148	ENSACLG00000004549	ENSMZEG00005017051	ENSAPOG00000014465	ENSAOCG00000018114	ENSAPEG00000023634	ENSSPAG00000019880	ENSORLG00000026125	ENSORLG00020010520	ENSORLG00015007045	ENSOMEG00000003993	ENSFHEG00000017891	ENSCVAG00000015726	ENSPFOG00000014926	ENSPLAG00000022803	ENSPMEG00000021206	ENSPREG00000021831	ENSXMAG00000004787	ENSXCOG00000017374	ENSGAFG00000008132	ENSKMAG00000004708	ENSTRUG00000009852	-	ENSMMOG00000013555	ENSLBEG00000026272	ENSGACG00000004054
Ortholog-414	ENSDARG00000003449	ENSLOCG00000016520	ENSSFOG00015004106	ENSPKIG00000006763	ENSIPUG00000017463	ENSAMXG00000004012	ENSPNAG00000026924	ENSELUG00000015533	ENSGMOG00000017362	ENSPMGG00000001711	ENSHCOG00000012391	ENSMALG00000002240	ENSMAMG00000019971	ENSATEG00000017874	ENSSDUG00000005337	ENSSLDG00000023103	ENSSMAG00000008617	ENSCSEG00000012083	ENSACIG00000009980	ENSONIG00000009908	ENSNBRG00000015624	ENSHBUG00000010341	ENSPNYG00000017894	ENSACLG00000026140	ENSMZEG00005008134	ENSAPOG00000002061	ENSAOCG00000003564	ENSAPEG00000015531	ENSSPAG00000021527	ENSORLG00000011357	ENSORLG00020017027	ENSORLG00015001531	ENSOMEG00000001267	ENSFHEG00000005830	ENSCVAG00000007319	ENSPFOG00000016104	ENSPLAG00000023708	ENSPMEG00000020300	ENSPREG00000023157	ENSXMAG00000005535	-	ENSGAFG00000006634	ENSKMAG00000016007	ENSTRUG00000011608	ENSTNIG00000016614	ENSMMOG00000003435	ENSLBEG00000002782	ENSGACG00000005227
Ortholog-415	ENSDARG00000003462	ENSLOCG00000003614	ENSSFOG00015021142	ENSPKIG00000020213	ENSIPUG00000015077	ENSAMXG00000041094	ENSPNAG00000010385	ENSELUG00000015348	ENSGMOG00000012605	ENSPMGG00000021766	ENSHCOG00000002514	ENSMALG00000000676	ENSMAMG00000022832	-	ENSSDUG00000001240	ENSSLDG00000022176	ENSSMAG00000012428	ENSCSEG00000016077	ENSACIG00000015105	ENSONIG00000012695	ENSNBRG00000003057	ENSHBUG00000008520	ENSPNYG00000015294	ENSACLG00000002215	ENSMZEG00005023597	ENSAPOG00000019668	ENSAOCG00000007258	ENSAPEG00000021021	ENSSPAG00000014856	ENSORLG00000015093	ENSORLG00020002517	ENSORLG00015000880	ENSOMEG00000003885	ENSFHEG00000015516	ENSCVAG00000015904	ENSPFOG00000000488	ENSPLAG00000017574	ENSPMEG00000016267	-	ENSXMAG00000001624	ENSXCOG00000006760	ENSGAFG00000006216	ENSKMAG00000007309	-	ENSTNIG00000007258	ENSMMOG00000012208	ENSLBEG00000020444	ENSGACG00000000651
Ortholog-416	ENSDARG00000003469	ENSLOCG00000018210	ENSSFOG00015004206	ENSPKIG00000009635	ENSIPUG00000008880	ENSAMXG00000026481	ENSPNAG00000023578	ENSELUG00000009239	ENSGMOG00000006899	ENSPMGG00000000522	ENSHCOG00000000635	ENSMALG00000015564	ENSMAMG00000006173	ENSATEG00000021935	ENSSDUG00000012267	ENSSLDG00000006414	ENSSMAG00000002363	ENSCSEG00000006903	ENSACIG00000022880	ENSONIG00000020540	ENSNBRG00000016268	ENSHBUG00000004000	ENSPNYG00000020175	ENSACLG00000005139	ENSMZEG00005027222	ENSAPOG00000004718	ENSAOCG00000021250	ENSAPEG00000002047	ENSSPAG00000006896	ENSORLG00000007467	ENSORLG00020008151	ENSORLG00015001099	ENSOMEG00000017852	ENSFHEG00000023421	ENSCVAG00000022137	ENSPFOG00000008824	ENSPLAG00000020126	ENSPMEG00000010220	ENSPREG00000021410	ENSXMAG00000027447	ENSXCOG00000006859	ENSGAFG00000011392	ENSKMAG00000004746	ENSTRUG00000013273	ENSTNIG00000002442	ENSMMOG00000006770	ENSLBEG00000007823	ENSGACG00000008952
Ortholog-417	ENSDARG00000003475	-	-	-	-	-	ENSPNAG00000020836	-	ENSGMOG00000008403	-	-	-	-	-	-	-	-	-	-	-	-	-	-	-	-	-	-	-	-	-	-	-	-	-	-	-	-	-	-	-	-	-	-	-	-	-	-	-
Ortholog-418	ENSDARG00000003486	-	ENSSFOG00015000795	ENSPKIG00000016748	ENSIPUG00000008878	ENSAMXG00000008239	ENSPNAG00000019813	ENSELUG00000019861	ENSGMOG00000013557	ENSPMGG00000000535	ENSHCOG00000008475	ENSMALG00000006881	ENSMAMG00000021741	ENSATEG00000022593	ENSSDUG00000021983	ENSSLDG00000017624	ENSSMAG00000008506	ENSCSEG00000021645	ENSACIG00000006483	ENSONIG00000009818	ENSNBRG00000005379	ENSHBUG00000009570	ENSPNYG00000014556	ENSACLG00000023951	ENSMZEG00005023206	ENSAPOG00000018510	ENSAOCG00000019853	ENSAPEG00000021710	-	ENSORLG00000002008	ENSORLG00020012436	ENSORLG00015005356	ENSOMEG00000018756	ENSFHEG00000005474	ENSCVAG00000016219	ENSPFOG00000013102	ENSPLAG00000023407	ENSPMEG00000022084	ENSPREG00000010716	ENSXMAG00000022939	ENSXCOG00000018053	ENSGAFG00000011475	ENSKMAG00000008911	ENSTRUG00000020911	ENSTNIG00000014917	ENSMMOG00000017240	ENSLBEG00000003799	ENSGACG00000013529
Ortholog-419	ENSDARG00000003487	ENSLOCG00000007863	ENSSFOG00015011462	ENSPKIG00000022268	ENSIPUG00000019319	ENSAMXG00000003669	ENSPNAG00000016530	ENSELUG00000015968	ENSGMOG00000000021	ENSPMGG00000016989	ENSHCOG00000012422	ENSMALG00000007457	ENSMAMG00000017167	ENSATEG00000014506	ENSSDUG00000021765	ENSSLDG00000014133	ENSSMAG00000012311	ENSCSEG00000021262	ENSACIG00000005110	ENSONIG00000010250	ENSNBRG00000018433	ENSHBUG00000000357	ENSPNYG00000019233	ENSACLG00000011556	ENSMZEG00005015710	ENSAPOG00000005438	ENSAOCG00000018674	ENSAPEG00000021350	-	ENSORLG00000015598	ENSORLG00020012184	ENSORLG00015002702	ENSOMEG00000020283	ENSFHEG00000009372	ENSCVAG00000010979	ENSPFOG00000013056	ENSPLAG00000023364	-	ENSPREG00000001062	ENSXMAG00000013927	ENSXCOG00000005760	-	ENSKMAG00000021385	ENSTRUG00000008930	ENSTNIG00000008821	ENSMMOG00000002284	ENSLBEG00000011518	ENSGACG00000013862
Ortholog-420	ENSDARG00000003495	ENSLOCG00000006317	-	-	ENSIPUG00000019744	ENSAMXG00000006269	ENSPNAG00000014316	ENSELUG00000023647	ENSGMOG00000005341	ENSPMGG00000017982	ENSHCOG00000018860	ENSMALG00000014339	ENSMAMG00000014662	ENSATEG00000020830	ENSSDUG00000014979	ENSSLDG00000007965	ENSSMAG00000009245	ENSCSEG00000012317	ENSACIG00000020859	ENSONIG00000005841	ENSNBRG00000019280	ENSHBUG00000008503	ENSPNYG00000024217	ENSACLG00000012068	ENSMZEG00005013925	ENSAPOG00000006611	ENSAOCG00000004932	ENSAPEG00000000100	ENSSPAG00000007275	ENSORLG00000001259	ENSORLG00020001402	ENSORLG00015002578	ENSOMEG00000005888	ENSFHEG00000021902	ENSCVAG00000020510	ENSPFOG00000003955	ENSPLAG00000008802	ENSPMEG00000011075	ENSPREG00000003870	ENSXMAG00000000012	ENSXCOG00000013965	ENSGAFG00000013281	ENSKMAG00000002728	ENSTRUG00000016367	ENSTNIG00000009591	ENSMMOG00000006478	ENSLBEG00000025924	ENSGACG00000017165
Ortholog-421	ENSDARG00000003512	ENSLOCG00000015145	-	-	ENSIPUG00000017697	ENSAMXG00000015871	ENSPNAG00000018412	ENSELUG00000001877	ENSGMOG00000009224	ENSPMGG00000003292	ENSHCOG00000007413	ENSMALG00000011337	ENSMAMG00000012379	ENSATEG00000019046	ENSSDUG00000001484	ENSSLDG00000020801	ENSSMAG00000002919	-	ENSACIG00000002599	ENSONIG00000011422	ENSNBRG00000008153	ENSHBUG00000003274	ENSPNYG00000001726	ENSACLG00000022062	ENSMZEG00005005137	-	-	ENSAPEG00000007920	ENSSPAG00000001796	ENSORLG00000015497	-	ENSORLG00015000962	ENSOMEG00000005882	ENSFHEG00000005075	-	-	ENSPLAG00000009858	ENSPMEG00000002009	ENSPREG00000023036	ENSXMAG00000001252	ENSXCOG00000013683	ENSGAFG00000017756	ENSKMAG00000009595	ENSTRUG00000013069	ENSTNIG00000018849	-	-	ENSGACG00000019843
Ortholog-422	ENSDARG00000003517	ENSLOCG00000012216	ENSSFOG00015018126	ENSPKIG00000004343	ENSIPUG00000002824	ENSAMXG00000000980	ENSPNAG00000027923	ENSELUG00000005529	ENSGMOG00000006243	ENSPMGG00000011887	ENSHCOG00000013292	ENSMALG00000019774	ENSMAMG00000019568	ENSATEG00000006656	ENSSDUG00000007327	-	ENSSMAG00000004452	ENSCSEG00000015052	ENSACIG00000003940	ENSONIG00000014002	ENSNBRG00000017558	ENSHBUG00000016010	ENSPNYG00000004516	ENSACLG00000015756	ENSMZEG00005019864	ENSAPOG00000015566	ENSAOCG00000011722	ENSAPEG00000001395	ENSSPAG00000022671	ENSORLG00000008210	-	ENSORLG00015009873	ENSOMEG00000002777	-	ENSCVAG00000009532	ENSPFOG00000011746	ENSPLAG00000001345	-	-	ENSXMAG00000030027	-	-	ENSKMAG00000019433	ENSTRUG00000004529	ENSTNIG00000003079	ENSMMOG00000020609	ENSLBEG00000000661	ENSGACG00000002517
Ortholog-423	ENSDARG00000003519	ENSLOCG00000004763	ENSSFOG00015015920	ENSPKIG00000008216	ENSIPUG00000023594	ENSAMXG00000010907	-	-	ENSGMOG00000002470	ENSPMGG00000006254	ENSHCOG00000002218	ENSMALG00000011841	ENSMAMG00000008840	ENSATEG00000003661	ENSSDUG00000015944	ENSSLDG00000018155	ENSSMAG00000018985	ENSCSEG00000017948	ENSACIG00000016149	ENSONIG00000013143	ENSNBRG00000018913	ENSHBUG00000017682	ENSPNYG00000008069	ENSACLG00000006659	ENSMZEG00005018516	ENSAPOG00000024419	ENSAOCG00000011947	ENSAPEG00000002623	ENSSPAG00000022311	ENSORLG00000021991	ENSORLG00020006333	ENSORLG00015013186	ENSOMEG00000016286	ENSFHEG00000011514	ENSCVAG00000005586	ENSPFOG00000014545	ENSPLAG00000016721	ENSPMEG00000011763	ENSPREG00000007810	ENSXMAG00000021955	ENSXCOG00000014172	ENSGAFG00000010241	ENSKMAG00000014493	ENSTRUG00000025070	-	ENSMMOG00000007669	-	ENSGACG00000002408
Ortholog-424	ENSDARG00000003520	ENSLOCG00000010162	ENSSFOG00015020556	ENSPKIG00000008775	ENSIPUG00000003631	ENSAMXG00000043457	ENSPNAG00000018681	ENSELUG00000011194	ENSGMOG00000018292	ENSPMGG00000014954	ENSHCOG00000017633	ENSMALG00000004240	ENSMAMG00000003758	ENSATEG00000020180	ENSSDUG00000017401	ENSSLDG00000017443	ENSSMAG00000013479	ENSCSEG00000019274	ENSACIG00000015797	ENSONIG00000001523	ENSNBRG00000011298	ENSHBUG00000010544	ENSPNYG00000019861	ENSACLG00000012372	ENSMZEG00005025221	-	ENSAOCG00000022654	ENSAPEG00000015933	ENSSPAG00000012156	ENSORLG00000010724	ENSORLG00020013931	ENSORLG00015000630	ENSOMEG00000003583	ENSFHEG00000022064	ENSCVAG00000014428	ENSPFOG00000010338	ENSPLAG00000004373	ENSPMEG00000024106	ENSPREG00000021882	ENSXMAG00000011398	ENSXCOG00000005687	ENSGAFG00000003582	ENSKMAG00000003592	-	-	ENSMMOG00000000543	ENSLBEG00000002460	ENSGACG00000020066
Ortholog-425	ENSDARG00000003523	-	-	-	ENSIPUG00000007174	-	-	-	-	-	-	-	-	-	-	-	-	-	-	-	-	-	-	-	-	-	-	-	-	-	-	-	-	-	-	-	-	-	-	-	-	-	-	-	-	-	-	-
Ortholog-426	ENSDARG00000003526	ENSLOCG00000012319	ENSSFOG00015020508	ENSPKIG00000004521	ENSIPUG00000022043	ENSAMXG00000006729	ENSPNAG00000016331	ENSELUG00000011933	ENSGMOG00000016340	ENSPMGG00000020004	ENSHCOG00000009188	ENSMALG00000020708	ENSMAMG00000008466	ENSATEG00000024286	ENSSDUG00000001798	ENSSLDG00000007517	ENSSMAG00000006628	ENSCSEG00000004690	ENSACIG00000000259	ENSONIG00000019317	ENSNBRG00000012888	ENSHBUG00000006595	ENSPNYG00000017784	-	-	ENSAPOG00000022059	ENSAOCG00000013219	ENSAPEG00000006452	ENSSPAG00000009557	ENSORLG00000015965	ENSORLG00020014505	ENSORLG00015009634	ENSOMEG00000000116	ENSFHEG00000021012	ENSCVAG00000005974	ENSPFOG00000017468	ENSPLAG00000017066	ENSPMEG00000018931	ENSPREG00000003192	ENSXMAG00000004010	ENSXCOG00000018435	ENSGAFG00000007032	ENSKMAG00000006090	ENSTRUG00000001922	ENSTNIG00000007275	ENSMMOG00000004814	ENSLBEG00000011899	ENSGACG00000000332
Ortholog-427	ENSDARG00000003527	ENSLOCG00000015135	-	ENSPKIG00000002082	ENSIPUG00000005863	ENSAMXG00000033330	ENSPNAG00000014528	ENSELUG00000008291	ENSGMOG00000000511	ENSPMGG00000004162	ENSHCOG00000013162	ENSMALG00000003829	ENSMAMG00000018478	ENSATEG00000012637	ENSSDUG00000013093	ENSSLDG00000002408	ENSSMAG00000018432	ENSCSEG00000010069	ENSACIG00000004962	ENSONIG00000000560	ENSNBRG00000002703	ENSHBUG00000006023	-	ENSACLG00000006342	ENSMZEG00005001916	ENSAPOG00000024252	ENSAOCG00000018230	ENSAPEG00000022237	ENSSPAG00000005102	ENSORLG00000019058	-	ENSORLG00015007275	ENSOMEG00000009317	ENSFHEG00000007084	ENSCVAG00000017294	ENSPFOG00000001068	ENSPLAG00000022551	ENSPMEG00000006460	-	ENSXMAG00000029335	ENSXCOG00000012528	ENSGAFG00000015800	ENSKMAG00000011338	ENSTRUG00000011544	ENSTNIG00000018882	ENSMMOG00000020734	ENSLBEG00000026813	ENSGACG00000001081
Ortholog-428	ENSDARG00000003531	ENSLOCG00000005699	ENSSFOG00015023217	ENSPKIG00000010819	ENSIPUG00000004352	ENSAMXG00000018211	ENSPNAG00000019078	ENSELUG00000008605	ENSGMOG00000017136	ENSPMGG00000000584	ENSHCOG00000019117	ENSMALG00000020445	ENSMAMG00000017878	ENSATEG00000001644	ENSSDUG00000014550	ENSSLDG00000015590	ENSSMAG00000016852	ENSCSEG00000013218	ENSACIG00000004191	ENSONIG00000009237	ENSNBRG00000009104	ENSHBUG00000011466	ENSPNYG00000016369	ENSACLG00000013471	ENSMZEG00005023989	ENSAPOG00000014484	ENSAOCG00000008778	ENSAPEG00000024556	ENSSPAG00000016524	ENSORLG00000017823	ENSORLG00020005681	ENSORLG00015005477	ENSOMEG00000010610	ENSFHEG00000016035	ENSCVAG00000008561	ENSPFOG00000005100	ENSPLAG00000010327	ENSPMEG00000005620	ENSPREG00000016279	ENSXMAG00000017586	ENSXCOG00000018685	ENSGAFG00000001623	ENSKMAG00000001723	ENSTRUG00000011743	ENSTNIG00000018638	ENSMMOG00000009894	ENSLBEG00000015968	ENSGACG00000017140
Ortholog-429	ENSDARG00000003533	ENSLOCG00000009451	ENSSFOG00015001752	ENSPKIG00000020574	ENSIPUG00000010051	ENSAMXG00000037564	ENSPNAG00000004105	-	-	ENSPMGG00000010161	ENSHCOG00000003317	ENSMALG00000012411	ENSMAMG00000021301	ENSATEG00000017259	ENSSDUG00000022581	ENSSLDG00000006992	ENSSMAG00000015817	ENSCSEG00000000963	ENSACIG00000001609	-	ENSNBRG00000004746	-	-	-	-	ENSAPOG00000003863	ENSAOCG00000009299	ENSAPEG00000017967	-	ENSORLG00000001968	ENSORLG00020003649	ENSORLG00015022224	ENSOMEG00000014510	-	ENSCVAG00000021890	ENSPFOG00000000661	ENSPLAG00000004480	ENSPMEG00000000331	ENSPREG00000018854	ENSXMAG00000022370	ENSXCOG00000000300	ENSGAFG00000007258	ENSKMAG00000002289	ENSTRUG00000012571	ENSTNIG00000010265	ENSMMOG00000019497	-	ENSGACG00000014373
Ortholog-430	ENSDARG00000003544	ENSLOCG00000009051	-	-	ENSIPUG00000008384	ENSAMXG00000018363	ENSPNAG00000013623	ENSELUG00000012944	ENSGMOG00000005924	-	ENSHCOG00000009597	ENSMALG00000022629	ENSMAMG00000013170	ENSATEG00000011777	ENSSDUG00000010164	ENSSLDG00000021316	ENSSMAG00000004206	ENSCSEG00000019137	ENSACIG00000004927	ENSONIG00000004464	ENSNBRG00000015066	ENSHBUG00000004710	ENSPNYG00000000542	ENSACLG00000006817	ENSMZEG00005017003	ENSAPOG00000021651	ENSAOCG00000004046	ENSAPEG00000007937	ENSSPAG00000005613	ENSORLG00000018106	ENSORLG00020012709	ENSORLG00015008706	ENSOMEG00000010493	ENSFHEG00000005765	ENSCVAG00000006161	ENSPFOG00000002576	ENSPLAG00000003525	ENSPMEG00000014365	ENSPREG00000016600	ENSXMAG00000002053	ENSXCOG00000014535	ENSGAFG00000018552	ENSKMAG00000018557	ENSTRUG00000006823	ENSTNIG00000008894	ENSMMOG00000005423	ENSLBEG00000026387	ENSGACG00000002216
Ortholog-431	ENSDARG00000003564	ENSLOCG00000001335	ENSSFOG00015018452	ENSPKIG00000013430	ENSIPUG00000013906	ENSAMXG00000016418	ENSPNAG00000014171	ENSELUG00000013668	ENSGMOG00000001170	ENSPMGG00000023605	ENSHCOG00000007921	ENSMALG00000020614	ENSMAMG00000022279	ENSATEG00000006227	ENSSDUG00000006676	ENSSLDG00000023785	-	ENSCSEG00000019681	ENSACIG00000019312	ENSONIG00000007695	ENSNBRG00000002129	ENSHBUG00000007286	ENSPNYG00000004038	ENSACLG00000020170	ENSMZEG00005018009	ENSAPOG00000016482	ENSAOCG00000017877	ENSAPEG00000021227	ENSSPAG00000010651	ENSORLG00000000152	ENSORLG00020013171	ENSORLG00015008954	ENSOMEG00000016754	ENSFHEG00000014244	ENSCVAG00000003642	ENSPFOG00000016994	-	ENSPMEG00000000262	ENSPREG00000020753	ENSXMAG00000022830	ENSXCOG00000005932	ENSGAFG00000004442	ENSKMAG00000009117	ENSTRUG00000007341	ENSTNIG00000003364	ENSMMOG00000008544	ENSLBEG00000007650	ENSGACG00000002016
Ortholog-432	ENSDARG00000003570	ENSLOCG00000015012	ENSSFOG00015022148	ENSPKIG00000016326	ENSIPUG00000019031	ENSAMXG00000010077	ENSPNAG00000001253	-	ENSGMOG00000013836	ENSPMGG00000005784	ENSHCOG00000011791	ENSMALG00000009960	ENSMAMG00000023225	ENSATEG00000016467	ENSSDUG00000022291	ENSSLDG00000009737	ENSSMAG00000009810	ENSCSEG00000008269	ENSACIG00000019012	ENSONIG00000008526	ENSNBRG00000001148	ENSHBUG00000005052	ENSPNYG00000001316	ENSACLG00000004667	ENSMZEG00005006031	ENSAPOG00000015952	ENSAOCG00000010844	ENSAPEG00000002389	ENSSPAG00000004796	ENSORLG00000004360	ENSORLG00020013751	ENSORLG00015006637	ENSOMEG00000012784	ENSFHEG00000007987	ENSCVAG00000008855	ENSPFOG00000003661	ENSPLAG00000003170	ENSPMEG00000003853	ENSPREG00000004049	ENSXMAG00000016460	ENSXCOG00000020797	ENSGAFG00000021978	ENSKMAG00000003191	ENSTRUG00000016985	ENSTNIG00000016025	ENSMMOG00000012200	ENSLBEG00000011920	ENSGACG00000010067
Ortholog-433	ENSDARG00000003573	ENSLOCG00000005632	ENSSFOG00015008791	ENSPKIG00000013072	ENSIPUG00000001555	ENSAMXG00000037532	ENSPNAG00000013824	ENSELUG00000013726	ENSGMOG00000008024	ENSPMGG00000014940	ENSHCOG00000002547	ENSMALG00000018124	ENSMAMG00000004198	ENSATEG00000003473	ENSSDUG00000015170	ENSSLDG00000008217	ENSSMAG00000008250	ENSCSEG00000018657	ENSACIG00000017149	ENSONIG00000015696	ENSNBRG00000006760	ENSHBUG00000016506	ENSPNYG00000018814	ENSACLG00000010288	ENSMZEG00005007705	ENSAPOG00000003622	ENSAOCG00000023176	ENSAPEG00000013271	ENSSPAG00000013104	ENSORLG00000012821	ENSORLG00020010813	ENSORLG00015000593	ENSOMEG00000021000	ENSFHEG00000022972	ENSCVAG00000022316	ENSPFOG00000008779	ENSPLAG00000013835	ENSPMEG00000002717	ENSPREG00000019465	ENSXMAG00000001678	ENSXCOG00000017943	ENSGAFG00000009671	ENSKMAG00000017591	ENSTRUG00000009710	ENSTNIG00000011616	ENSMMOG00000012372	ENSLBEG00000022041	ENSGACG00000014320
Ortholog-434	ENSDARG00000003576	ENSLOCG00000017108	ENSSFOG00015011149	ENSPKIG00000025636	-	ENSAMXG00000009056	ENSPNAG00000008080	ENSELUG00000021919	ENSGMOG00000005838	ENSPMGG00000022121	ENSHCOG00000014351	-	ENSMAMG00000003055	ENSATEG00000024738	ENSSDUG00000008759	ENSSLDG00000010642	ENSSMAG00000009004	ENSCSEG00000013512	ENSACIG00000003031	ENSONIG00000000130	ENSNBRG00000007202	ENSHBUG00000015706	ENSPNYG00000004001	ENSACLG00000025111	ENSMZEG00005012008	ENSAPOG00000018759	ENSAOCG00000012098	ENSAPEG00000021051	ENSSPAG00000019819	ENSORLG00000002313	ENSORLG00020001173	ENSORLG00015016033	ENSOMEG00000005948	ENSFHEG00000009865	ENSCVAG00000019180	ENSPFOG00000019426	ENSPLAG00000016025	ENSPMEG00000004154	ENSPREG00000015899	ENSXMAG00000004046	-	ENSGAFG00000000504	ENSKMAG00000002474	ENSTRUG00000000186	-	-	ENSLBEG00000002581	ENSGACG00000004946
Ortholog-435	ENSDARG00000003584	ENSLOCG00000016485	ENSSFOG00015014335	ENSPKIG00000012237	ENSIPUG00000023820	ENSAMXG00000034834	ENSPNAG00000008870	ENSELUG00000010326	ENSGMOG00000005152	ENSPMGG00000016812	ENSHCOG00000019935	ENSMALG00000019741	ENSMAMG00000007737	ENSATEG00000016596	ENSSDUG00000006633	ENSSLDG00000004445	ENSSMAG00000004495	ENSCSEG00000019031	ENSACIG00000012654	ENSONIG00000001212	ENSNBRG00000018273	ENSHBUG00000012629	ENSPNYG00000021856	ENSACLG00000007662	ENSMZEG00005003610	ENSAPOG00000023844	ENSAOCG00000013315	ENSAPEG00000015345	ENSSPAG00000013173	ENSORLG00000015947	ENSORLG00020005942	ENSORLG00015001394	ENSOMEG00000014433	ENSFHEG00000022930	ENSCVAG00000001540	ENSPFOG00000012333	ENSPLAG00000020478	ENSPMEG00000004460	ENSPREG00000018803	ENSXMAG00000010731	ENSXCOG00000008473	ENSGAFG00000009322	ENSKMAG00000003957	ENSTRUG00000006337	ENSTNIG00000009718	ENSMMOG00000015650	ENSLBEG00000022973	ENSGACG00000004825
Ortholog-436	ENSDARG00000003592	ENSLOCG00000004058	ENSSFOG00015016660	ENSPKIG00000025075	ENSIPUG00000008089	ENSAMXG00000012501	ENSPNAG00000006796	ENSELUG00000022990	ENSGMOG00000015937	ENSPMGG00000004801	ENSHCOG00000000730	ENSMALG00000012289	ENSMAMG00000018278	ENSATEG00000012573	ENSSDUG00000007956	ENSSLDG00000015036	ENSSMAG00000009854	ENSCSEG00000015166	ENSACIG00000001760	ENSONIG00000011291	ENSNBRG00000007828	ENSHBUG00000008808	ENSPNYG00000003395	ENSACLG00000027811	ENSMZEG00005003202	ENSAPOG00000021001	ENSAOCG00000015824	ENSAPEG00000022454	ENSSPAG00000005928	ENSORLG00000003975	ENSORLG00020009368	ENSORLG00015016288	ENSOMEG00000011803	ENSFHEG00000002274	ENSCVAG00000015741	-	ENSPLAG00000021894	-	ENSPREG00000021958	ENSXMAG00000005824	ENSXCOG00000001096	ENSGAFG00000013601	ENSKMAG00000009892	ENSTRUG00000025293	ENSTNIG00000007502	ENSMMOG00000004601	ENSLBEG00000024327	ENSGACG00000015983
Ortholog-437	ENSDARG00000003599	ENSLOCG00000011210	ENSSFOG00015008083	ENSPKIG00000007622	ENSIPUG00000010685	ENSAMXG00000032155	ENSPNAG00000029759	ENSELUG00000018807	ENSGMOG00000009136	ENSPMGG00000009405	ENSHCOG00000007852	ENSMALG00000005460	ENSMAMG00000020741	ENSATEG00000021992	ENSSDUG00000021612	ENSSLDG00000016479	ENSSMAG00000014028	ENSCSEG00000020556	ENSACIG00000010828	ENSONIG00000009730	ENSNBRG00000006926	ENSHBUG00000010694	ENSPNYG00000016408	ENSACLG00000022545	ENSMZEG00005001504	-	ENSAOCG00000022587	ENSAPEG00000020490	ENSSPAG00000010509	ENSORLG00000001470	ENSORLG00020013780	ENSORLG00015006805	ENSOMEG00000017560	ENSFHEG00000006596	ENSCVAG00000015102	ENSPFOG00000010104	ENSPLAG00000014335	ENSPMEG00000007708	ENSPREG00000011570	ENSXMAG00000014001	ENSXCOG00000018145	ENSGAFG00000010760	ENSKMAG00000007253	ENSTRUG00000000144	ENSTNIG00000011266	ENSMMOG00000012638	ENSLBEG00000004376	ENSGACG00000014559
Ortholog-438	ENSDARG00000003607	-	ENSSFOG00015007399	-	-	-	-	ENSELUG00000019990	ENSGMOG00000010346	ENSPMGG00000014399	ENSHCOG00000013462	ENSMALG00000000877	ENSMAMG00000005709	ENSATEG00000018559	ENSSDUG00000012525	ENSSLDG00000021427	ENSSMAG00000005855	ENSCSEG00000011795	ENSACIG00000020707	ENSONIG00000010512	ENSNBRG00000001622	ENSHBUG00000011219	ENSPNYG00000002849	ENSACLG00000008132	ENSMZEG00005004101	ENSAPOG00000015306	ENSAOCG00000001879	ENSAPEG00000015746	ENSSPAG00000000152	ENSORLG00000008749	ENSORLG00020013043	ENSORLG00015008933	ENSOMEG00000005887	ENSFHEG00000005733	-	ENSPFOG00000002136	ENSPLAG00000009267	ENSPMEG00000016613	ENSPREG00000008667	ENSXMAG00000014983	ENSXCOG00000019826	-	ENSKMAG00000015622	ENSTRUG00000024197	ENSTNIG00000011055	ENSMMOG00000006232	ENSLBEG00000013380	ENSGACG00000015583
Ortholog-439	ENSDARG00000003615	-	-	-	ENSIPUG00000015298	ENSAMXG00000004041	ENSPNAG00000028260	ENSELUG00000004480	ENSGMOG00000013150	ENSPMGG00000019742	ENSHCOG00000008984	ENSMALG00000012682	-	ENSATEG00000001461	ENSSDUG00000017255	ENSSLDG00000008256	ENSSMAG00000001118	ENSCSEG00000016677	ENSACIG00000024457	ENSONIG00000011920	-	ENSHBUG00000002759	ENSPNYG00000019843	ENSACLG00000012522	ENSMZEG00005007189	ENSAPOG00000021140	ENSAOCG00000017532	ENSAPEG00000000908	ENSSPAG00000010081	ENSORLG00000012121	ENSORLG00020022203	-	ENSOMEG00000017087	ENSFHEG00000016173	ENSCVAG00000012900	ENSPFOG00000003042	ENSPLAG00000001905	ENSPMEG00000019998	ENSPREG00000016565	ENSXMAG00000005706	-	ENSGAFG00000020005	ENSKMAG00000004546	ENSTRUG00000005804	-	ENSMMOG00000009920	ENSLBEG00000026693	ENSGACG00000019391
Ortholog-440	ENSDARG00000003616	-	-	-	ENSIPUG00000020676	ENSAMXG00000003281	ENSPNAG00000015135	ENSELUG00000003198	ENSGMOG00000008347	ENSPMGG00000001031	ENSHCOG00000014228	ENSMALG00000008297	ENSMAMG00000006559	ENSATEG00000009186	ENSSDUG00000008436	ENSSLDG00000023887	ENSSMAG00000015075	-	ENSACIG00000003347	ENSONIG00000015404	ENSNBRG00000016929	ENSHBUG00000013587	ENSPNYG00000013404	ENSACLG00000016725	ENSMZEG00005022582	ENSAPOG00000007442	ENSAOCG00000001167	ENSAPEG00000020341	ENSSPAG00000018619	ENSORLG00000007132	ENSORLG00020007139	ENSORLG00015021091	ENSOMEG00000021871	ENSFHEG00000004916	ENSCVAG00000019348	ENSPFOG00000006732	ENSPLAG00000018325	ENSPMEG00000022357	ENSPREG00000010115	ENSXMAG00000015819	ENSXCOG00000016839	ENSGAFG00000020703	ENSKMAG00000019124	ENSTRUG00000013998	ENSTNIG00000008420	ENSMMOG00000002933	ENSLBEG00000016202	ENSGACG00000004772
Ortholog-441	ENSDARG00000003631	-	-	-	ENSIPUG00000004843	ENSAMXG00000021792	ENSPNAG00000007900	ENSELUG00000001519	ENSGMOG00000004825	ENSPMGG00000016988	ENSHCOG00000015784	ENSMALG00000001166	ENSMAMG00000004644	ENSATEG00000021687	ENSSDUG00000004057	-	ENSSMAG00000013284	ENSCSEG00000006544	ENSACIG00000001137	ENSONIG00000008797	ENSNBRG00000017733	ENSHBUG00000014187	ENSPNYG00000015652	ENSACLG00000010583	ENSMZEG00005023826	ENSAPOG00000023062	ENSAOCG00000020997	ENSAPEG00000022094	ENSSPAG00000017640	ENSORLG00000004495	ENSORLG00020008651	ENSORLG00015006667	ENSOMEG00000015412	ENSFHEG00000003947	ENSCVAG00000023437	ENSPFOG00000015083	ENSPLAG00000010882	ENSPMEG00000019143	ENSPREG00000011939	ENSXMAG00000028575	ENSXCOG00000013663	ENSGAFG00000006463	ENSKMAG00000021952	ENSTRUG00000001837	ENSTNIG00000004102	ENSMMOG00000008258	-	ENSGACG00000015939
Ortholog-442	ENSDARG00000003632	-	-	-	ENSIPUG00000021943	ENSAMXG00000006781	ENSPNAG00000016370	ENSELUG00000002429	ENSGMOG00000016108	ENSPMGG00000018598	ENSHCOG00000018903	ENSMALG00000000362	ENSMAMG00000017443	ENSATEG00000024636	ENSSDUG00000019674	ENSSLDG00000002010	ENSSMAG00000017214	ENSCSEG00000000668	ENSACIG00000015811	ENSONIG00000004130	ENSNBRG00000017945	ENSHBUG00000001843	ENSPNYG00000014593	ENSACLG00000012508	ENSMZEG00005015461	ENSAPOG00000016863	ENSAOCG00000002896	ENSAPEG00000012054	ENSSPAG00000019508	ENSORLG00000027005	ENSORLG00020021813	ENSORLG00015018528	ENSOMEG00000002292	ENSFHEG00000013419	ENSCVAG00000005798	ENSPFOG00000016995	ENSPLAG00000014322	ENSPMEG00000004228	ENSPREG00000003651	ENSXMAG00000016303	ENSXCOG00000009630	ENSGAFG00000010577	ENSKMAG00000006815	ENSTRUG00000007707	ENSTNIG00000014738	ENSMMOG00000015354	ENSLBEG00000020549	ENSGACG00000010378
Ortholog-443	ENSDARG00000003635	ENSLOCG00000013592	ENSSFOG00015017255	ENSPKIG00000005268	ENSIPUG00000022187	-	ENSPNAG00000013941	-	ENSGMOG00000018647	ENSPMGG00000002842	ENSHCOG00000005364	ENSMALG00000018573	ENSMAMG00000014331	ENSATEG00000014486	ENSSDUG00000012022	ENSSLDG00000017526	ENSSMAG00000015327	ENSCSEG00000017868	ENSACIG00000015838	ENSONIG00000004239	ENSNBRG00000019225	ENSHBUG00000002923	ENSPNYG00000018694	ENSACLG00000013175	ENSMZEG00005016146	ENSAPOG00000002265	ENSAOCG00000009623	ENSAPEG00000003758	ENSSPAG00000005628	ENSORLG00000008086	ENSORLG00020003070	ENSORLG00015000624	ENSOMEG00000003118	ENSFHEG00000002765	ENSCVAG00000019859	ENSPFOG00000005839	ENSPLAG00000021838	ENSPMEG00000001168	ENSPREG00000022328	ENSXMAG00000007619	-	ENSGAFG00000005414	ENSKMAG00000013716	ENSTRUG00000016129	ENSTNIG00000011778	ENSMMOG00000016404	ENSLBEG00000016360	ENSGACG00000020388
Ortholog-444	ENSDARG00000003641	ENSLOCG00000009472	-	-	ENSIPUG00000011434	ENSAMXG00000002011	ENSPNAG00000007867	ENSELUG00000019367	ENSGMOG00000016650	ENSPMGG00000010262	ENSHCOG00000003124	ENSMALG00000004068	ENSMAMG00000017260	ENSATEG00000008065	ENSSDUG00000007827	ENSSLDG00000012119	ENSSMAG00000001731	ENSCSEG00000004993	ENSACIG00000021724	ENSONIG00000006691	ENSNBRG00000002928	ENSHBUG00000008245	ENSPNYG00000013214	ENSACLG00000027225	ENSMZEG00005021858	-	ENSAOCG00000013176	ENSAPEG00000005575	ENSSPAG00000009833	ENSORLG00000011786	ENSORLG00020012407	ENSORLG00015015736	ENSOMEG00000012782	ENSFHEG00000011722	ENSCVAG00000014881	ENSPFOG00000008614	ENSPLAG00000020845	ENSPMEG00000020448	ENSPREG00000007324	ENSXMAG00000011198	ENSXCOG00000001244	ENSGAFG00000021210	ENSKMAG00000002472	ENSTRUG00000015388	ENSTNIG00000002876	ENSMMOG00000019789	ENSLBEG00000006125	ENSGACG00000002780
Ortholog-445	ENSDARG00000003642	ENSLOCG00000012832	ENSSFOG00015016054	ENSPKIG00000004197	ENSIPUG00000019916	-	ENSPNAG00000020945	ENSELUG00000004282	ENSGMOG00000011583	ENSPMGG00000011366	ENSHCOG00000017884	ENSMALG00000006025	ENSMAMG00000007986	ENSATEG00000004758	ENSSDUG00000010303	ENSSLDG00000003587	ENSSMAG00000006900	ENSCSEG00000000193	ENSACIG00000014884	ENSONIG00000012176	ENSNBRG00000000945	ENSHBUG00000015967	ENSPNYG00000001088	ENSACLG00000003330	ENSMZEG00005027026	ENSAPOG00000011531	ENSAOCG00000018197	ENSAPEG00000000372	ENSSPAG00000020463	ENSORLG00000017068	ENSORLG00020003422	ENSORLG00015017809	ENSOMEG00000017856	-	ENSCVAG00000013264	ENSPFOG00000009288	ENSPLAG00000008829	ENSPMEG00000005680	ENSPREG00000021686	ENSXMAG00000006569	ENSXCOG00000011126	ENSGAFG00000017571	ENSKMAG00000015275	ENSTRUG00000013018	-	-	ENSLBEG00000025868	ENSGACG00000006386
Ortholog-446	ENSDARG00000003655	ENSLOCG00000000452	ENSSFOG00015011186	ENSPKIG00000009120	ENSIPUG00000016531	ENSAMXG00000017776	-	ENSELUG00000017649	ENSGMOG00000005266	ENSPMGG00000014815	ENSHCOG00000001047	ENSMALG00000011254	ENSMAMG00000019855	ENSATEG00000001639	ENSSDUG00000005751	ENSSLDG00000018268	ENSSMAG00000010507	ENSCSEG00000005608	ENSACIG00000014082	ENSONIG00000004753	ENSNBRG00000010502	ENSHBUG00000005233	ENSPNYG00000016334	ENSACLG00000022737	ENSMZEG00005006015	ENSAPOG00000014562	ENSAOCG00000009634	ENSAPEG00000006491	ENSSPAG00000016543	ENSORLG00000028151	ENSORLG00020002699	ENSORLG00015020390	ENSOMEG00000004457	ENSFHEG00000001902	ENSCVAG00000016909	ENSPFOG00000002415	ENSPLAG00000023389	ENSPMEG00000005364	ENSPREG00000009222	ENSXMAG00000012900	ENSXCOG00000009744	ENSGAFG00000001844	ENSKMAG00000002932	ENSTRUG00000017813	ENSTNIG00000019440	ENSMMOG00000000324	ENSLBEG00000018722	ENSGACG00000012501
Ortholog-447	ENSDARG00000003675	ENSLOCG00000010863	ENSSFOG00015009909	ENSPKIG00000001934	ENSIPUG00000003986	ENSAMXG00000005498	ENSPNAG00000010215	ENSELUG00000001582	ENSGMOG00000015807	ENSPMGG00000018373	ENSHCOG00000018125	ENSMALG00000017758	ENSMAMG00000020475	ENSATEG00000001913	ENSSDUG00000013807	ENSSLDG00000019330	ENSSMAG00000007642	ENSCSEG00000008927	ENSACIG00000006105	ENSONIG00000015726	ENSNBRG00000011619	ENSHBUG00000003727	ENSPNYG00000006759	ENSACLG00000017796	-	ENSAPOG00000015955	ENSAOCG00000018477	ENSAPEG00000022660	ENSSPAG00000002536	ENSORLG00000013055	ENSORLG00020009271	ENSORLG00015012234	ENSOMEG00000009567	ENSFHEG00000015076	ENSCVAG00000017356	ENSPFOG00000005988	ENSPLAG00000001171	ENSPMEG00000016300	ENSPREG00000001122	ENSXMAG00000028814	ENSXCOG00000018320	ENSGAFG00000004147	ENSKMAG00000013668	ENSTRUG00000015757	ENSTNIG00000015673	ENSMMOG00000019465	ENSLBEG00000014569	ENSGACG00000001370
Ortholog-448	ENSDARG00000003680	ENSLOCG00000010158	ENSSFOG00015003953	ENSPKIG00000006328	ENSIPUG00000012904	ENSAMXG00000011474	ENSPNAG00000011982	ENSELUG00000016688	ENSGMOG00000002931	ENSPMGG00000001910	ENSHCOG00000012907	ENSMALG00000015003	ENSMAMG00000012649	ENSATEG00000014697	ENSSDUG00000009928	ENSSLDG00000011172	ENSSMAG00000009153	ENSCSEG00000018387	ENSACIG00000019175	ENSONIG00000002435	ENSNBRG00000011794	ENSHBUG00000003721	ENSPNYG00000010652	ENSACLG00000017970	ENSMZEG00005005142	ENSAPOG00000019997	ENSAOCG00000007976	ENSAPEG00000013263	ENSSPAG00000015609	ENSORLG00000012311	ENSORLG00020020990	ENSORLG00015000381	ENSOMEG00000010840	ENSFHEG00000013941	ENSCVAG00000007372	ENSPFOG00000011423	ENSPLAG00000017772	ENSPMEG00000007171	ENSPREG00000006632	ENSXMAG00000029124	ENSXCOG00000020120	ENSGAFG00000011533	ENSKMAG00000005217	ENSTRUG00000001804	ENSTNIG00000009194	ENSMMOG00000019128	ENSLBEG00000002616	ENSGACG00000005059
Ortholog-449	ENSDARG00000003681	ENSLOCG00000009881	ENSSFOG00015014173	-	ENSIPUG00000015961	ENSAMXG00000019210	ENSPNAG00000004115	-	ENSGMOG00000010039	ENSPMGG00000011364	ENSHCOG00000000904	ENSMALG00000021591	ENSMAMG00000000066	ENSATEG00000017486	ENSSDUG00000004467	ENSSLDG00000014272	ENSSMAG00000006036	ENSCSEG00000013347	ENSACIG00000023833	ENSONIG00000012407	ENSNBRG00000023720	ENSHBUG00000001036	ENSPNYG00000017114	ENSACLG00000011164	ENSMZEG00005002102	ENSAPOG00000004515	ENSAOCG00000023121	ENSAPEG00000003714	ENSSPAG00000017515	ENSORLG00000017930	ENSORLG00020013282	ENSORLG00015009812	ENSOMEG00000003991	ENSFHEG00000010524	ENSCVAG00000019134	ENSPFOG00000019490	ENSPLAG00000013444	ENSPMEG00000001269	ENSPREG00000005696	ENSXMAG00000025924	ENSXCOG00000004401	ENSGAFG00000011921	ENSKMAG00000017862	ENSTRUG00000006600	ENSTNIG00000012394	ENSMMOG00000014762	ENSLBEG00000005184	ENSGACG00000004730
Ortholog-450	ENSDARG00000003684	-	ENSSFOG00015014900	ENSPKIG00000013308	-	ENSAMXG00000013478	ENSPNAG00000001026	ENSELUG00000000115	ENSGMOG00000013495	ENSPMGG00000005254	ENSHCOG00000003139	ENSMALG00000013074	ENSMAMG00000021250	ENSATEG00000016858	ENSSDUG00000022471	ENSSLDG00000006670	ENSSMAG00000000792	ENSCSEG00000008831	ENSACIG00000002022	-	ENSNBRG00000013788	ENSHBUG00000021477	ENSPNYG00000021916	ENSACLG00000016009	ENSMZEG00005017536	ENSAPOG00000006069	ENSAOCG00000020800	ENSAPEG00000014228	ENSSPAG00000007485	ENSORLG00000002135	ENSORLG00020003357	ENSORLG00015021931	ENSOMEG00000014266	ENSFHEG00000017134	ENSCVAG00000012666	ENSPFOG00000014777	ENSPLAG00000007337	ENSPMEG00000023482	ENSPREG00000017290	ENSXMAG00000000533	ENSXCOG00000020408	ENSGAFG00000007393	ENSKMAG00000002614	ENSTRUG00000013405	-	ENSMMOG00000019527	ENSLBEG00000014588	ENSGACG00000014323
Ortholog-451	ENSDARG00000003693	ENSLOCG00000011198	ENSSFOG00015011741	ENSPKIG00000020638	ENSIPUG00000010757	ENSAMXG00000018719	ENSPNAG00000013338	ENSELUG00000002631	ENSGMOG00000016134	ENSPMGG00000016218	ENSHCOG00000005282	ENSMALG00000000110	ENSMAMG00000002252	ENSATEG00000015770	ENSSDUG00000001088	ENSSLDG00000007832	ENSSMAG00000014813	ENSCSEG00000001835	ENSACIG00000015362	ENSONIG00000011548	ENSNBRG00000007020	ENSHBUG00000002787	ENSPNYG00000017946	ENSACLG00000006420	ENSMZEG00005017419	ENSAPOG00000002290	ENSAOCG00000009021	ENSAPEG00000003586	ENSSPAG00000023522	ENSORLG00000020605	ENSORLG00020008391	ENSORLG00015017317	ENSOMEG00000011434	ENSFHEG00000004792	ENSCVAG00000001911	ENSPFOG00000005415	ENSPLAG00000002199	ENSPMEG00000020210	ENSPREG00000006703	ENSXMAG00000010938	ENSXCOG00000013741	ENSGAFG00000019599	ENSKMAG00000001608	ENSTRUG00000009144	ENSTNIG00000004368	ENSMMOG00000017513	ENSLBEG00000024072	ENSGACG00000019602
Ortholog-452	ENSDARG00000003695	-	-	-	ENSIPUG00000024894	ENSAMXG00000013051	ENSPNAG00000000281	ENSELUG00000009417	ENSGMOG00000011585	ENSPMGG00000018429	ENSHCOG00000007575	ENSMALG00000020961	ENSMAMG00000014082	ENSATEG00000020865	ENSSDUG00000022952	-	ENSSMAG00000006594	ENSCSEG00000019795	ENSACIG00000018446	ENSONIG00000014368	ENSNBRG00000019789	ENSHBUG00000013494	ENSPNYG00000007979	ENSACLG00000010897	ENSMZEG00005010040	ENSAPOG00000005096	ENSAOCG00000003177	ENSAPEG00000017163	ENSSPAG00000007450	ENSORLG00000002493	ENSORLG00020005948	ENSORLG00015015567	-	ENSFHEG00000007404	ENSCVAG00000018428	ENSPFOG00000012773	ENSPLAG00000017207	ENSPMEG00000003746	ENSPREG00000011245	ENSXMAG00000029526	ENSXCOG00000001718	ENSGAFG00000000341	ENSKMAG00000003937	ENSTRUG00000016407	ENSTNIG00000015918	ENSMMOG00000012883	ENSLBEG00000024957	ENSGACG00000004119
Ortholog-453	ENSDARG00000003697	ENSLOCG00000010641	ENSSFOG00015003123	ENSPKIG00000004158	ENSIPUG00000023524	ENSAMXG00000016480	ENSPNAG00000009659	ENSELUG00000023568	ENSGMOG00000017070	ENSPMGG00000018322	ENSHCOG00000001282	ENSMALG00000012360	ENSMAMG00000005189	ENSATEG00000025100	ENSSDUG00000021639	ENSSLDG00000009027	ENSSMAG00000009288	ENSCSEG00000015439	ENSACIG00000009338	ENSONIG00000014680	ENSNBRG00000007929	ENSHBUG00000010290	ENSPNYG00000005982	ENSACLG00000022325	ENSMZEG00005003413	-	ENSAOCG00000019654	ENSAPEG00000001831	ENSSPAG00000002151	ENSORLG00000006499	ENSORLG00020014860	ENSORLG00015010081	ENSOMEG00000014440	ENSFHEG00000000456	ENSCVAG00000011530	ENSPFOG00000013725	ENSPLAG00000004545	ENSPMEG00000012008	ENSPREG00000011832	ENSXMAG00000002764	ENSXCOG00000016013	ENSGAFG00000000469	ENSKMAG00000015410	ENSTRUG00000018233	ENSTNIG00000018283	ENSMMOG00000001855	ENSLBEG00000025179	ENSGACG00000005284
Ortholog-454	ENSDARG00000003699	ENSLOCG00000013870	ENSSFOG00015000401	ENSPKIG00000001479	ENSIPUG00000012398	ENSAMXG00000018894	ENSPNAG00000023658	ENSELUG00000023084	ENSGMOG00000016328	ENSPMGG00000015732	ENSHCOG00000000841	ENSMALG00000004452	ENSMAMG00000008478	ENSATEG00000006145	ENSSDUG00000005325	ENSSLDG00000014170	ENSSMAG00000004438	ENSCSEG00000015363	ENSACIG00000005848	ENSONIG00000012929	ENSNBRG00000012415	ENSHBUG00000002191	ENSPNYG00000000282	ENSACLG00000007149	ENSMZEG00005012044	ENSAPOG00000011912	ENSAOCG00000006866	ENSAPEG00000018423	ENSSPAG00000014223	-	ENSORLG00020011437	-	-	ENSFHEG00000010286	ENSCVAG00000018227	ENSPFOG00000011656	ENSPLAG00000019825	ENSPMEG00000009049	ENSPREG00000005701	ENSXMAG00000009349	ENSXCOG00000008619	ENSGAFG00000007585	ENSKMAG00000005839	ENSTRUG00000003659	ENSTNIG00000008932	ENSMMOG00000004223	ENSLBEG00000004491	ENSGACG00000018161
Ortholog-455	ENSDARG00000003701	-	-	-	ENSIPUG00000023457	ENSAMXG00000025033	ENSPNAG00000024541	-	-	-	-	ENSMALG00000010104	-	-	ENSSDUG00000001332	-	-	-	-	ENSONIG00000020463	-	ENSHBUG00000002715	-	-	-	ENSAPOG00000014161	ENSAOCG00000016711	ENSAPEG00000015744	ENSSPAG00000016137	ENSORLG00000001331	ENSORLG00020019517	ENSORLG00015008355	-	-	-	ENSPFOG00000020478	ENSPLAG00000003703	ENSPMEG00000019559	-	-	-	-	-	ENSTRUG00000016074	ENSTNIG00000019004	ENSMMOG00000005050	-	-
Ortholog-456	ENSDARG00000003705	-	-	-	ENSIPUG00000016085	ENSAMXG00000025658	ENSPNAG00000017148	ENSELUG00000008789	ENSGMOG00000013663	ENSPMGG00000003396	-	-	-	-	-	ENSSLDG00000005125	-	-	-	-	-	-	-	-	-	-	-	-	-	-	-	-	ENSOMEG00000018169	-	ENSCVAG00000017612	ENSPFOG00000011164	-	-	ENSPREG00000011967	ENSXMAG00000025665	ENSXCOG00000002707	-	-	ENSTRUG00000016701	ENSTNIG00000000106	ENSMMOG00000013006	-	ENSGACG00000005658
Ortholog-457	ENSDARG00000003706	-	-	-	ENSIPUG00000014686	ENSAMXG00000011163	-	-	ENSGMOG00000018839	-	ENSHCOG00000017275	ENSMALG00000019452	ENSMAMG00000016010	ENSATEG00000008901	ENSSDUG00000016702	ENSSLDG00000016005	ENSSMAG00000019248	-	ENSACIG00000006907	ENSONIG00000000653	-	ENSHBUG00000015841	ENSPNYG00000002546	ENSACLG00000019769	-	ENSAPOG00000005034	ENSAOCG00000022643	ENSAPEG00000005409	ENSSPAG00000012376	ENSORLG00000005221	ENSORLG00020010767	ENSORLG00015015820	-	-	ENSCVAG00000016275	ENSPFOG00000018441	ENSPLAG00000010133	ENSPMEG00000020183	ENSPREG00000010184	ENSXMAG00000003826	ENSXCOG00000010242	ENSGAFG00000012269	ENSKMAG00000001107	ENSTRUG00000005462	-	ENSMMOG00000008040	-	ENSGACG00000010126
Ortholog-458	ENSDARG00000003732	-	-	-	ENSIPUG00000001061	-	ENSPNAG00000008049	ENSELUG00000003651	ENSGMOG00000007421	ENSPMGG00000008880	ENSHCOG00000010705	ENSMALG00000008664	ENSMAMG00000023414	ENSATEG00000008837	ENSSDUG00000012198	ENSSLDG00000009140	ENSSMAG00000015617	ENSCSEG00000008599	ENSACIG00000021479	ENSONIG00000020270	ENSNBRG00000023738	ENSHBUG00000002744	ENSPNYG00000003348	ENSACLG00000022427	ENSMZEG00005008959	ENSAPOG00000013777	ENSAOCG00000024679	ENSAPEG00000022061	ENSSPAG00000021146	ENSORLG00000003123	ENSORLG00020022150	ENSORLG00015019046	ENSOMEG00000003364	ENSFHEG00000019131	ENSCVAG00000019875	ENSPFOG00000006677	ENSPLAG00000019965	ENSPMEG00000015432	ENSPREG00000021528	ENSXMAG00000002200	ENSXCOG00000010163	ENSGAFG00000008739	ENSKMAG00000011451	ENSTRUG00000001600	ENSTNIG00000007360	ENSMMOG00000010598	ENSLBEG00000019594	ENSGACG00000011875
Ortholog-459	ENSDARG00000003749	ENSLOCG00000015620	ENSSFOG00015015567	ENSPKIG00000001456	ENSIPUG00000024873	ENSAMXG00000012972	ENSPNAG00000007551	ENSELUG00000009370	ENSGMOG00000011569	ENSPMGG00000018423	ENSHCOG00000007626	ENSMALG00000020901	ENSMAMG00000014133	ENSATEG00000020803	ENSSDUG00000022962	ENSSLDG00000009488	ENSSMAG00000006536	-	ENSACIG00000018401	ENSONIG00000014374	ENSNBRG00000019395	ENSHBUG00000013597	ENSPNYG00000008041	ENSACLG00000010973	ENSMZEG00005010001	ENSAPOG00000005004	ENSAOCG00000003197	ENSAPEG00000017246	ENSSPAG00000007375	ENSORLG00000002509	ENSORLG00020005890	ENSORLG00015000438	ENSOMEG00000017566	ENSFHEG00000008945	ENSCVAG00000018361	ENSPFOG00000012676	ENSPLAG00000017258	ENSPMEG00000003791	ENSPREG00000011349	ENSXMAG00000014540	ENSXCOG00000002112	ENSGAFG00000000419	ENSKMAG00000003834	ENSTRUG00000016417	ENSTNIG00000015919	ENSMMOG00000012880	-	ENSGACG00000004070
Ortholog-460	ENSDARG00000003750	ENSLOCG00000010645	ENSSFOG00015002684	ENSPKIG00000010149	ENSIPUG00000011496	ENSAMXG00000005220	ENSPNAG00000008323	ENSELUG00000011791	ENSGMOG00000015735	ENSPMGG00000019371	-	ENSMALG00000010850	ENSMAMG00000017333	ENSATEG00000018442	ENSSDUG00000001342	ENSSLDG00000007323	ENSSMAG00000018198	ENSCSEG00000007870	ENSACIG00000008201	ENSONIG00000002695	-	ENSHBUG00000018773	ENSPNYG00000007019	ENSACLG00000011442	ENSMZEG00005019311	ENSAPOG00000003451	ENSAOCG00000004999	ENSAPEG00000011171	-	ENSORLG00000014791	ENSORLG00020021528	ENSORLG00015018009	ENSOMEG00000002001	ENSFHEG00000023278	ENSCVAG00000013097	ENSPFOG00000013342	ENSPLAG00000002069	ENSPMEG00000003523	ENSPREG00000002644	ENSXMAG00000011539	ENSXCOG00000008895	ENSGAFG00000006323	ENSKMAG00000007775	ENSTRUG00000018433	ENSTNIG00000010862	ENSMMOG00000001943	ENSLBEG00000007354	-
Ortholog-461	ENSDARG00000003751	ENSLOCG00000017006	ENSSFOG00015020682	ENSPKIG00000019829	ENSIPUG00000009797	ENSAMXG00000010621	ENSPNAG00000005715	ENSELUG00000018869	ENSGMOG00000017653	ENSPMGG00000013447	ENSHCOG00000000325	ENSMALG00000020894	ENSMAMG00000000819	ENSATEG00000020702	ENSSDUG00000007453	ENSSLDG00000020377	ENSSMAG00000003447	ENSCSEG00000003366	ENSACIG00000023776	ENSONIG00000005566	ENSNBRG00000003131	ENSHBUG00000010689	ENSPNYG00000000828	ENSACLG00000027320	ENSMZEG00005005028	ENSAPOG00000012905	ENSAOCG00000022237	ENSAPEG00000005925	ENSSPAG00000016362	ENSORLG00000017630	ENSORLG00020018246	ENSORLG00015016575	ENSOMEG00000022074	ENSFHEG00000016564	ENSCVAG00000021576	ENSPFOG00000015291	ENSPLAG00000004063	-	ENSPREG00000016002	ENSXMAG00000006278	ENSXCOG00000018497	ENSGAFG00000004869	ENSKMAG00000022210	ENSTRUG00000001479	ENSTNIG00000019129	ENSMMOG00000015398	ENSLBEG00000017235	ENSGACG00000007187
Ortholog-462	ENSDARG00000003754	-	-	-	ENSIPUG00000023499	ENSAMXG00000039455	ENSPNAG00000009535	ENSELUG00000023547	ENSGMOG00000017027	ENSPMGG00000018341	ENSHCOG00000001320	ENSMALG00000012509	ENSMAMG00000005086	ENSATEG00000025103	ENSSDUG00000021674	ENSSLDG00000009148	ENSSMAG00000009241	ENSCSEG00000015485	ENSACIG00000009520	ENSONIG00000014689	ENSNBRG00000008171	ENSHBUG00000010361	ENSPNYG00000005861	ENSACLG00000022516	ENSMZEG00005003292	ENSAPOG00000016115	ENSAOCG00000000822	ENSAPEG00000001748	ENSSPAG00000002082	ENSORLG00000006458	ENSORLG00020014933	ENSORLG00015010145	ENSOMEG00000014540	ENSFHEG00000017683	ENSCVAG00000011221	ENSPFOG00000013913	ENSPLAG00000015100	ENSPMEG00000002393	ENSPREG00000011900	ENSXMAG00000002816	ENSXCOG00000016020	ENSGAFG00000000318	ENSKMAG00000015495	ENSTRUG00000018212	ENSTNIG00000018286	ENSMMOG00000001706	ENSLBEG00000025094	ENSGACG00000005236
Ortholog-463	ENSDARG00000003757	ENSLOCG00000012499	ENSSFOG00015004163	ENSPKIG00000012889	ENSIPUG00000001844	ENSAMXG00000008349	ENSPNAG00000019217	ENSELUG00000013440	ENSGMOG00000005176	ENSPMGG00000012720	ENSHCOG00000011758	ENSMALG00000021225	ENSMAMG00000009945	ENSATEG00000006528	ENSSDUG00000003880	ENSSLDG00000019728	-	-	ENSACIG00000007146	ENSONIG00000009706	-	ENSHBUG00000013520	ENSPNYG00000009526	ENSACLG00000006171	ENSMZEG00005015393	ENSAPOG00000019181	ENSAOCG00000021375	ENSAPEG00000023771	ENSSPAG00000006042	ENSORLG00000008046	ENSORLG00020014262	ENSORLG00015010280	ENSOMEG00000003024	ENSFHEG00000002352	-	ENSPFOG00000012133	ENSPLAG00000016074	ENSPMEG00000021496	ENSPREG00000011572	ENSXMAG00000028797	ENSXCOG00000007016	ENSGAFG00000015045	ENSKMAG00000016914	-	-	-	ENSLBEG00000017960	ENSGACG00000014423
Ortholog-464	ENSDARG00000003769	ENSLOCG00000010175	ENSSFOG00015020604	ENSPKIG00000017247	ENSIPUG00000003015	ENSAMXG00000026278	ENSPNAG00000014455	ENSELUG00000011240	ENSGMOG00000019352	ENSPMGG00000021931	ENSHCOG00000015953	ENSMALG00000019157	ENSMAMG00000003674	ENSATEG00000020341	ENSSDUG00000017344	ENSSLDG00000017525	ENSSMAG00000013588	ENSCSEG00000019295	ENSACIG00000012268	ENSONIG00000001519	ENSNBRG00000011228	ENSHBUG00000000912	ENSPNYG00000019931	ENSACLG00000012565	ENSMZEG00005008903	ENSAPOG00000006327	ENSAOCG00000010803	ENSAPEG00000015831	ENSSPAG00000009669	ENSORLG00000010683	ENSORLG00020014362	ENSORLG00015015609	ENSOMEG00000003482	ENSFHEG00000008937	ENSCVAG00000014300	ENSPFOG00000010609	ENSPLAG00000004170	ENSPMEG00000003973	ENSPREG00000004900	ENSXMAG00000025422	-	ENSGAFG00000010755	ENSKMAG00000003540	ENSTRUG00000009280	ENSTNIG00000017726	ENSMMOG00000000590	ENSLBEG00000011733	ENSGACG00000000960
Ortholog-465	ENSDARG00000003776	-	ENSSFOG00015000860	ENSPKIG00000006853	ENSIPUG00000006851	ENSAMXG00000020931	ENSPNAG00000017738	ENSELUG00000011199	ENSGMOG00000008754	ENSPMGG00000007986	ENSHCOG00000010778	ENSMALG00000008199	ENSMAMG00000022895	ENSATEG00000015222	ENSSDUG00000003579	ENSSLDG00000009882	ENSSMAG00000018548	ENSCSEG00000007810	ENSACIG00000000710	ENSONIG00000014443	ENSNBRG00000002952	ENSHBUG00000022553	ENSPNYG00000022460	ENSACLG00000022003	ENSMZEG00005021174	ENSAPOG00000022054	ENSAOCG00000022539	ENSAPEG00000023726	ENSSPAG00000010148	ENSORLG00000007181	ENSORLG00020019192	ENSORLG00015019660	ENSOMEG00000013546	ENSFHEG00000003537	ENSCVAG00000007758	ENSPFOG00000006318	ENSPLAG00000020093	ENSPMEG00000006486	ENSPREG00000015125	ENSXMAG00000000549	ENSXCOG00000006560	ENSGAFG00000009376	ENSKMAG00000015725	ENSTRUG00000025552	-	ENSMMOG00000004679	ENSLBEG00000028580	ENSGACG00000002491
Ortholog-466	ENSDARG00000003779	-	-	-	ENSIPUG00000004430	ENSAMXG00000018249	ENSPNAG00000019191	ENSELUG00000014171	ENSGMOG00000017054	ENSPMGG00000002566	ENSHCOG00000016228	ENSMALG00000009635	ENSMAMG00000015516	ENSATEG00000009216	ENSSDUG00000012412	ENSSLDG00000021575	ENSSMAG00000015538	ENSCSEG00000021287	ENSACIG00000002903	ENSONIG00000009031	ENSNBRG00000019834	ENSHBUG00000011874	ENSPNYG00000020200	ENSACLG00000021732	ENSMZEG00005014428	ENSAPOG00000020939	ENSAOCG00000014558	ENSAPEG00000005867	ENSSPAG00000002313	ENSORLG00000012747	ENSORLG00020006205	ENSORLG00015022815	ENSOMEG00000014611	ENSFHEG00000022313	ENSCVAG00000006434	ENSPFOG00000014088	ENSPLAG00000014165	ENSPMEG00000014748	ENSPREG00000001094	ENSXMAG00000011244	ENSXCOG00000007788	ENSGAFG00000012124	ENSKMAG00000021081	ENSTRUG00000002067	ENSTNIG00000017608	ENSMMOG00000020876	ENSLBEG00000023736	ENSGACG00000014401
Ortholog-467	ENSDARG00000003789	ENSLOCG00000015096	ENSSFOG00015022630	ENSPKIG00000017769	ENSIPUG00000016271	ENSAMXG00000007247	ENSPNAG00000017640	ENSELUG00000019640	ENSGMOG00000018233	-	-	ENSMALG00000014756	ENSMAMG00000023307	ENSATEG00000023493	ENSSDUG00000019812	ENSSLDG00000013432	ENSSMAG00000016023	-	ENSACIG00000005640	ENSONIG00000012023	ENSNBRG00000006716	ENSHBUG00000012030	ENSPNYG00000020574	ENSACLG00000014887	ENSMZEG00005008040	ENSAPOG00000019888	ENSAOCG00000013211	ENSAPEG00000002641	ENSSPAG00000007987	-	-	-	-	-	-	-	-	-	-	-	-	-	-	-	-	ENSMMOG00000007255	ENSLBEG00000028134	ENSGACG00000019311
Ortholog-468	ENSDARG00000003795	ENSLOCG00000014327	-	-	ENSIPUG00000000405	ENSAMXG00000007438	ENSPNAG00000001970	ENSELUG00000019359	ENSGMOG00000013141	ENSPMGG00000006627	ENSHCOG00000011933	ENSMALG00000007440	ENSMAMG00000008807	ENSATEG00000006165	-	ENSSLDG00000000816	ENSSMAG00000001429	ENSCSEG00000013578	ENSACIG00000023731	ENSONIG00000015176	ENSNBRG00000019851	ENSHBUG00000016211	ENSPNYG00000010747	ENSACLG00000020847	ENSMZEG00005022294	ENSAPOG00000008457	ENSAOCG00000021269	ENSAPEG00000017839	ENSSPAG00000010698	ENSORLG00000008218	ENSORLG00020004493	ENSORLG00015018130	ENSOMEG00000023667	ENSFHEG00000002709	ENSCVAG00000014620	ENSPFOG00000005967	ENSPLAG00000020843	ENSPMEG00000014791	ENSPREG00000006801	ENSXMAG00000002871	ENSXCOG00000020232	ENSGAFG00000001227	ENSKMAG00000016352	ENSTRUG00000006159	ENSTNIG00000019241	ENSMMOG00000007073	ENSLBEG00000006568	ENSGACG00000010827
Ortholog-469	ENSDARG00000003797	-	-	-	ENSIPUG00000018559	ENSAMXG00000006863	ENSPNAG00000009519	ENSELUG00000006848	ENSGMOG00000009116	ENSPMGG00000016034	ENSHCOG00000007421	ENSMALG00000015130	ENSMAMG00000001003	ENSATEG00000008535	ENSSDUG00000016882	-	-	ENSCSEG00000006178	ENSACIG00000022489	ENSONIG00000000231	ENSNBRG00000002476	ENSHBUG00000021237	ENSPNYG00000006389	ENSACLG00000017626	ENSMZEG00005014928	ENSAPOG00000002272	ENSAOCG00000022369	ENSAPEG00000017012	ENSSPAG00000014261	ENSORLG00000018186	ENSORLG00020012347	ENSORLG00015010021	ENSOMEG00000022853	ENSFHEG00000012368	ENSCVAG00000018021	ENSPFOG00000009955	ENSPLAG00000015320	ENSPMEG00000018343	ENSPREG00000011881	ENSXMAG00000007567	ENSXCOG00000001079	ENSGAFG00000017707	ENSKMAG00000001958	ENSTRUG00000016113	ENSTNIG00000004808	ENSMMOG00000017745	ENSLBEG00000023967	ENSGACG00000013627
Ortholog-470	ENSDARG00000003803	ENSLOCG00000003880	-	-	ENSIPUG00000020359	ENSAMXG00000037470	ENSPNAG00000000222	ENSELUG00000015306	ENSGMOG00000015270	ENSPMGG00000022826	ENSHCOG00000019837	ENSMALG00000021047	ENSMAMG00000014008	ENSATEG00000017273	ENSSDUG00000012210	ENSSLDG00000008060	ENSSMAG00000005007	ENSCSEG00000017295	ENSACIG00000018176	ENSONIG00000014981	ENSNBRG00000007742	ENSHBUG00000018836	ENSPNYG00000008852	ENSACLG00000008630	ENSMZEG00005019555	ENSAPOG00000019406	ENSAOCG00000015329	ENSAPEG00000016182	ENSSPAG00000003654	ENSORLG00000006699	ENSORLG00020020795	ENSORLG00015008842	ENSOMEG00000005115	ENSFHEG00000003789	ENSCVAG00000018141	ENSPFOG00000010956	ENSPLAG00000016245	ENSPMEG00000015108	ENSPREG00000016521	ENSXMAG00000011308	ENSXCOG00000002649	ENSGAFG00000011489	ENSKMAG00000015643	ENSTRUG00000007321	ENSTNIG00000018735	ENSMMOG00000000188	ENSLBEG00000019419	ENSGACG00000016592
Ortholog-471	ENSDARG00000003808	-	-	-	ENSIPUG00000012906	ENSAMXG00000042262	ENSPNAG00000013653	-	ENSGMOG00000000677	ENSPMGG00000015134	-	ENSMALG00000008858	ENSMAMG00000011462	ENSATEG00000003619	ENSSDUG00000016931	ENSSLDG00000017026	ENSSMAG00000008727	-	-	-	-	-	-	-	-	ENSAPOG00000002152	ENSAOCG00000006713	ENSAPEG00000017666	ENSSPAG00000005530	ENSORLG00000010176	ENSORLG00020008927	ENSORLG00015022904	ENSOMEG00000006914	ENSFHEG00000007836	ENSCVAG00000019540	ENSPFOG00000004339	ENSPLAG00000001400	ENSPMEG00000021529	ENSPREG00000004869	ENSXMAG00000019407	ENSXCOG00000016661	ENSGAFG00000009392	ENSKMAG00000004684	ENSTRUG00000005384	ENSTNIG00000003827	ENSMMOG00000005621	ENSLBEG00000007223	ENSGACG00000010315
Ortholog-472	ENSDARG00000003818	ENSLOCG00000007652	ENSSFOG00015014903	ENSPKIG00000007879	ENSIPUG00000023346	ENSAMXG00000032009	ENSPNAG00000009322	ENSELUG00000016000	ENSGMOG00000007558	ENSPMGG00000008150	ENSHCOG00000003700	ENSMALG00000014099	ENSMAMG00000001764	ENSATEG00000001777	ENSSDUG00000007297	ENSSLDG00000025189	ENSSMAG00000001998	ENSCSEG00000003526	ENSACIG00000023062	ENSONIG00000019067	ENSNBRG00000016958	ENSHBUG00000008108	ENSPNYG00000001702	ENSACLG00000025108	ENSMZEG00005008563	ENSAPOG00000015304	ENSAOCG00000007481	ENSAPEG00000016162	ENSSPAG00000012683	ENSORLG00000001606	ENSORLG00020005108	ENSORLG00015022903	ENSOMEG00000009407	ENSFHEG00000008281	ENSCVAG00000001286	ENSPFOG00000001212	ENSPLAG00000015701	ENSPMEG00000020636	ENSPREG00000012817	ENSXMAG00000002012	ENSXCOG00000019684	ENSGAFG00000021741	ENSKMAG00000019317	ENSTRUG00000012309	ENSTNIG00000014590	ENSMMOG00000021838	ENSLBEG00000019193	ENSGACG00000000723
Ortholog-473	ENSDARG00000003820	-	ENSSFOG00015021058	ENSPKIG00000010446	-	ENSAMXG00000002749	ENSPNAG00000024846	ENSELUG00000013653	ENSGMOG00000019180	ENSPMGG00000020450	ENSHCOG00000005885	ENSMALG00000011495	ENSMAMG00000011205	ENSATEG00000004676	ENSSDUG00000011576	ENSSLDG00000016023	ENSSMAG00000014016	ENSCSEG00000004221	ENSACIG00000002393	ENSONIG00000008699	ENSNBRG00000003424	ENSHBUG00000007724	ENSPNYG00000012463	ENSACLG00000007461	ENSMZEG00005016315	ENSAPOG00000010607	ENSAOCG00000015900	ENSAPEG00000023699	ENSSPAG00000002790	ENSORLG00000016431	ENSORLG00020012204	ENSORLG00015017850	ENSOMEG00000003152	ENSFHEG00000008731	ENSCVAG00000023148	ENSPFOG00000004255	ENSPLAG00000003511	ENSPMEG00000016945	ENSPREG00000001824	ENSXMAG00000018709	ENSXCOG00000007306	ENSGAFG00000007851	ENSKMAG00000019717	ENSTRUG00000009180	-	ENSMMOG00000002506	ENSLBEG00000003211	ENSGACG00000012958
Ortholog-474	ENSDARG00000003822	ENSLOCG00000015654	ENSSFOG00015023861	ENSPKIG00000025531	ENSIPUG00000018183	ENSAMXG00000010317	ENSPNAG00000029740	ENSELUG00000005028	ENSGMOG00000002551	ENSPMGG00000007937	ENSHCOG00000010169	ENSMALG00000013181	ENSMAMG00000023407	ENSATEG00000000756	ENSSDUG00000017906	ENSSLDG00000007724	ENSSMAG00000001703	ENSCSEG00000016568	ENSACIG00000024449	-	ENSNBRG00000019522	ENSHBUG00000002945	ENSPNYG00000020069	ENSACLG00000013151	ENSMZEG00005007496	ENSAPOG00000004952	ENSAOCG00000017121	ENSAPEG00000024030	ENSSPAG00000023551	ENSORLG00000012058	ENSORLG00020001251	ENSORLG00015021163	ENSOMEG00000016851	ENSFHEG00000014762	ENSCVAG00000014285	ENSPFOG00000005621	ENSPLAG00000014035	ENSPMEG00000000633	ENSPREG00000017179	ENSXMAG00000005145	ENSXCOG00000002768	ENSGAFG00000020021	ENSKMAG00000011210	ENSTRUG00000017900	ENSTNIG00000000357	ENSMMOG00000009861	ENSLBEG00000026363	ENSGACG00000019363
Ortholog-475	ENSDARG00000003827	-	-	-	ENSIPUG00000021993	ENSAMXG00000042186	ENSPNAG00000019162	ENSELUG00000011741	ENSGMOG00000003956	-	ENSHCOG00000020841	ENSMALG00000006812	ENSMAMG00000000041	ENSATEG00000016673	ENSSDUG00000005619	ENSSLDG00000004392	ENSSMAG00000001021	ENSCSEG00000012899	ENSACIG00000022139	ENSONIG00000001765	ENSNBRG00000022884	-	ENSPNYG00000014650	ENSACLG00000008495	ENSMZEG00005001271	ENSAPOG00000015630	ENSAOCG00000021606	ENSAPEG00000002693	ENSSPAG00000002931	ENSORLG00000018054	ENSORLG00020011251	ENSORLG00015008063	ENSOMEG00000007859	ENSFHEG00000010164	ENSCVAG00000017835	-	-	-	ENSPREG00000002744	ENSXMAG00000017760	ENSXCOG00000004824	ENSGAFG00000006815	ENSKMAG00000010100	ENSTRUG00000003344	ENSTNIG00000012376	ENSMMOG00000013251	ENSLBEG00000003594	ENSGACG00000010844
Ortholog-476	ENSDARG00000003829	ENSLOCG00000015454	ENSSFOG00015015454	ENSPKIG00000005814	ENSIPUG00000014857	ENSAMXG00000039168	ENSPNAG00000015231	ENSELUG00000014582	ENSGMOG00000012464	ENSPMGG00000002008	ENSHCOG00000013561	ENSMALG00000006543	ENSMAMG00000020369	ENSATEG00000020955	ENSSDUG00000000918	ENSSLDG00000024214	ENSSMAG00000005015	ENSCSEG00000000272	ENSACIG00000008096	ENSONIG00000017082	ENSNBRG00000003841	ENSHBUG00000018559	ENSPNYG00000016855	ENSACLG00000009395	ENSMZEG00005010990	ENSAPOG00000021270	ENSAOCG00000019935	ENSAPEG00000005162	ENSSPAG00000013646	ENSORLG00000010960	ENSORLG00020003342	ENSORLG00015001526	ENSOMEG00000010132	ENSFHEG00000010338	ENSCVAG00000010990	ENSPFOG00000014202	ENSPLAG00000014717	ENSPMEG00000012479	ENSPREG00000010296	ENSXMAG00000015073	ENSXCOG00000012172	ENSGAFG00000005566	ENSKMAG00000020099	ENSTRUG00000008315	ENSTNIG00000017690	ENSMMOG00000001288	ENSLBEG00000003319	ENSGACG00000016182
Ortholog-477	ENSDARG00000003835	ENSLOCG00000005541	ENSSFOG00015012874	ENSPKIG00000006834	ENSIPUG00000012686	ENSAMXG00000030858	ENSPNAG00000023954	ENSELUG00000017049	ENSGMOG00000018348	ENSPMGG00000005687	ENSHCOG00000013563	ENSMALG00000004256	ENSMAMG00000003195	ENSATEG00000002457	ENSSDUG00000011671	ENSSLDG00000013689	ENSSMAG00000015278	ENSCSEG00000001276	-	-	-	-	-	-	-	ENSAPOG00000023709	ENSAOCG00000006716	ENSAPEG00000016134	ENSSPAG00000022939	ENSORLG00000012366	ENSORLG00020007447	ENSORLG00015021952	ENSOMEG00000000475	ENSFHEG00000015090	ENSCVAG00000017095	-	-	ENSPMEG00000024021	-	-	-	-	ENSKMAG00000015936	ENSTRUG00000025672	-	ENSMMOG00000011625	ENSLBEG00000023276	ENSGACG00000018146
Ortholog-478	ENSDARG00000003841	ENSLOCG00000000465	ENSSFOG00015023663	ENSPKIG00000015109	ENSIPUG00000008601	ENSAMXG00000040146	ENSPNAG00000011736	ENSELUG00000010974	ENSGMOG00000004228	ENSPMGG00000017725	ENSHCOG00000015633	ENSMALG00000005930	ENSMAMG00000015092	ENSATEG00000009348	ENSSDUG00000002949	ENSSLDG00000014174	ENSSMAG00000015834	ENSCSEG00000013881	ENSACIG00000012234	ENSONIG00000011063	ENSNBRG00000008747	ENSHBUG00000009823	ENSPNYG00000022262	ENSACLG00000020586	ENSMZEG00005010008	ENSAPOG00000011942	ENSAOCG00000014831	ENSAPEG00000000296	ENSSPAG00000007484	ENSORLG00000012479	ENSORLG00020018671	ENSORLG00015009679	ENSOMEG00000012930	ENSFHEG00000012334	ENSCVAG00000009252	ENSPFOG00000011130	ENSPLAG00000009820	ENSPMEG00000006402	ENSPREG00000001047	ENSXMAG00000024687	-	ENSGAFG00000021890	ENSKMAG00000007200	ENSTRUG00000021069	ENSTNIG00000000626	ENSMMOG00000000490	ENSLBEG00000008452	ENSGACG00000003257
Ortholog-479	ENSDARG00000003845	ENSLOCG00000014266	ENSSFOG00015020395	ENSPKIG00000015918	ENSIPUG00000017705	ENSAMXG00000030888	ENSPNAG00000014315	ENSELUG00000004415	ENSGMOG00000005689	ENSPMGG00000018181	ENSHCOG00000008209	ENSMALG00000015409	ENSMAMG00000012432	ENSATEG00000013635	ENSSDUG00000023290	ENSSLDG00000009144	ENSSMAG00000015937	ENSCSEG00000020480	ENSACIG00000021749	ENSONIG00000017832	-	ENSHBUG00000007519	ENSPNYG00000022058	-	ENSMZEG00005024966	ENSAPOG00000023933	ENSAOCG00000016518	ENSAPEG00000003921	ENSSPAG00000011007	ENSORLG00000012940	ENSORLG00020013296	ENSORLG00015020596	ENSOMEG00000009385	-	ENSCVAG00000019162	ENSPFOG00000018927	ENSPLAG00000002553	ENSPMEG00000023789	ENSPREG00000003559	ENSXMAG00000006439	ENSXCOG00000018039	ENSGAFG00000022031	ENSKMAG00000001335	ENSTRUG00000007170	ENSTNIG00000007608	ENSMMOG00000017389	-	ENSGACG00000020907
Ortholog-480	ENSDARG00000003846	ENSLOCG00000001501	ENSSFOG00015019282	ENSPKIG00000012297	ENSIPUG00000017862	ENSAMXG00000036794	ENSPNAG00000003269	ENSELUG00000023223	ENSGMOG00000010935	ENSPMGG00000000115	ENSHCOG00000001927	ENSMALG00000021416	ENSMAMG00000001083	ENSATEG00000021329	ENSSDUG00000001524	ENSSLDG00000014690	ENSSMAG00000020855	ENSCSEG00000020721	ENSACIG00000012089	ENSONIG00000020699	ENSNBRG00000004248	ENSHBUG00000006577	ENSPNYG00000023486	ENSACLG00000016665	ENSMZEG00005005496	ENSAPOG00000009928	ENSAOCG00000012726	ENSAPEG00000005507	ENSSPAG00000010420	ENSORLG00000000120	ENSORLG00020020197	ENSORLG00015020425	ENSOMEG00000014420	ENSFHEG00000003319	ENSCVAG00000014089	ENSPFOG00000020119	ENSPLAG00000013159	ENSPMEG00000016468	ENSPREG00000021810	ENSXMAG00000020294	ENSXCOG00000011393	ENSGAFG00000018076	ENSKMAG00000020148	ENSTRUG00000006299	ENSTNIG00000006295	ENSMMOG00000000053	ENSLBEG00000001294	ENSGACG00000019780
Ortholog-481	ENSDARG00000003854	-	-	-	ENSIPUG00000010613	ENSAMXG00000018560	ENSPNAG00000009971	ENSELUG00000012296	ENSGMOG00000002152	ENSPMGG00000021451	ENSHCOG00000003272	ENSMALG00000013567	-	ENSATEG00000016665	ENSSDUG00000014713	ENSSLDG00000024006	ENSSMAG00000014521	-	ENSACIG00000022051	-	ENSNBRG00000000551	ENSHBUG00000019902	ENSPNYG00000000024	ENSACLG00000020416	ENSMZEG00005004849	ENSAPOG00000001963	ENSAOCG00000017472	ENSAPEG00000016272	ENSSPAG00000012767	ENSORLG00000008655	ENSORLG00020020806	ENSORLG00015016210	ENSOMEG00000019529	ENSFHEG00000006136	ENSCVAG00000021062	ENSPFOG00000005887	ENSPLAG00000023479	ENSPMEG00000003773	ENSPREG00000001208	ENSXMAG00000004037	ENSXCOG00000013387	ENSGAFG00000015229	ENSKMAG00000007568	ENSTRUG00000002168	-	ENSMMOG00000010238	ENSLBEG00000015611	ENSGACG00000018774
Ortholog-482	ENSDARG00000003860	ENSLOCG00000011747	-	ENSPKIG00000000364	ENSIPUG00000012872	ENSAMXG00000043340	ENSPNAG00000007919	ENSELUG00000004880	ENSGMOG00000013305	ENSPMGG00000006267	ENSHCOG00000016474	ENSMALG00000000281	ENSMAMG00000008011	ENSATEG00000001629	ENSSDUG00000005004	ENSSLDG00000005680	ENSSMAG00000014860	-	ENSACIG00000002111	ENSONIG00000004588	ENSNBRG00000005093	ENSHBUG00000017035	ENSPNYG00000020660	-	ENSMZEG00005010086	ENSAPOG00000008918	ENSAOCG00000019896	ENSAPEG00000019335	ENSSPAG00000013950	ENSORLG00000029462	ENSORLG00020004128	ENSORLG00015016350	ENSOMEG00000018650	ENSFHEG00000014100	ENSCVAG00000009811	ENSPFOG00000002688	ENSPLAG00000021841	ENSPMEG00000010820	ENSPREG00000000774	ENSXMAG00000001027	ENSXCOG00000001230	ENSGAFG00000017896	ENSKMAG00000019244	ENSTRUG00000015895	ENSTNIG00000001200	ENSMMOG00000000435	ENSLBEG00000006320	ENSGACG00000007069
Ortholog-483	ENSDARG00000003865	ENSLOCG00000003029	ENSSFOG00015017642	ENSPKIG00000024001	ENSIPUG00000013710	ENSAMXG00000040762	ENSPNAG00000013613	ENSELUG00000010175	-	ENSPMGG00000005059	ENSHCOG00000007710	ENSMALG00000006639	ENSMAMG00000016751	ENSATEG00000000890	ENSSDUG00000018254	-	ENSSMAG00000002309	ENSCSEG00000002930	ENSACIG00000012378	ENSONIG00000001625	ENSNBRG00000020433	ENSHBUG00000021153	ENSPNYG00000009455	ENSACLG00000007382	ENSMZEG00005022066	ENSAPOG00000022441	-	ENSAPEG00000018899	ENSSPAG00000022157	ENSORLG00000001861	ENSORLG00020021306	ENSORLG00015015949	ENSOMEG00000012068	ENSFHEG00000013892	ENSCVAG00000010180	ENSPFOG00000001986	ENSPLAG00000006929	ENSPMEG00000003556	ENSPREG00000004259	ENSXMAG00000016610	ENSXCOG00000000058	ENSGAFG00000001406	ENSKMAG00000017759	ENSTRUG00000004907	ENSTNIG00000019474	ENSMMOG00000013340	ENSLBEG00000020815	ENSGACG00000004259
Ortholog-484	ENSDARG00000003866	ENSLOCG00000003128	ENSSFOG00015007008	ENSPKIG00000014087	ENSIPUG00000021922	ENSAMXG00000000705	ENSPNAG00000001502	ENSELUG00000002363	ENSGMOG00000014604	-	-	ENSMALG00000011960	ENSMAMG00000008958	ENSATEG00000003926	ENSSDUG00000021270	ENSSLDG00000016503	ENSSMAG00000018145	ENSCSEG00000017518	ENSACIG00000015955	-	-	-	-	-	-	ENSAPOG00000002368	ENSAOCG00000012111	ENSAPEG00000002870	-	-	-	-	-	-	-	-	-	-	-	-	-	-	-	-	ENSTNIG00000003593	ENSMMOG00000007283	ENSLBEG00000014164	ENSGACG00000002358
Ortholog-485	ENSDARG00000003867	ENSLOCG00000014752	ENSSFOG00015001339	ENSPKIG00000024030	ENSIPUG00000013183	ENSAMXG00000017068	ENSPNAG00000005669	ENSELUG00000018935	ENSGMOG00000008512	ENSPMGG00000017628	ENSHCOG00000010897	ENSMALG00000018091	ENSMAMG00000012180	ENSATEG00000020059	ENSSDUG00000020480	ENSSLDG00000004867	ENSSMAG00000014343	ENSCSEG00000017909	ENSACIG00000003831	ENSONIG00000014585	ENSNBRG00000009932	ENSHBUG00000019590	ENSPNYG00000003319	ENSACLG00000013168	ENSMZEG00005024055	ENSAPOG00000023621	-	ENSAPEG00000022552	ENSSPAG00000007188	ENSORLG00000016961	ENSORLG00020021573	ENSORLG00015013500	ENSOMEG00000012028	ENSFHEG00000012599	ENSCVAG00000008666	ENSPFOG00000002224	ENSPLAG00000002191	ENSPMEG00000022393	ENSPREG00000012025	ENSXMAG00000001385	ENSXCOG00000016499	ENSGAFG00000019731	ENSKMAG00000004473	ENSTRUG00000009502	-	ENSMMOG00000010086	-	ENSGACG00000000810
Ortholog-486	ENSDARG00000003869	ENSLOCG00000010263	ENSSFOG00015011212	ENSPKIG00000000433	ENSIPUG00000020677	ENSAMXG00000015751	ENSPNAG00000022071	ENSELUG00000009148	ENSGMOG00000015429	ENSPMGG00000023993	ENSHCOG00000011993	ENSMALG00000015219	ENSMAMG00000013913	-	ENSSDUG00000014088	ENSSLDG00000007407	-	ENSCSEG00000020485	ENSACIG00000022426	ENSONIG00000001407	ENSNBRG00000008999	ENSHBUG00000010123	ENSPNYG00000023908	ENSACLG00000016349	ENSMZEG00005019807	ENSAPOG00000014988	ENSAOCG00000009018	ENSAPEG00000012269	ENSSPAG00000020773	ENSORLG00000027863	ENSORLG00020008831	ENSORLG00015013457	ENSOMEG00000022818	ENSFHEG00000020241	ENSCVAG00000021648	ENSPFOG00000008560	ENSPLAG00000010973	ENSPMEG00000013918	ENSPREG00000015904	ENSXMAG00000000326	ENSXCOG00000020744	ENSGAFG00000012790	ENSKMAG00000016967	ENSTRUG00000004302	ENSTNIG00000006096	ENSMMOG00000010937	-	-
Ortholog-487	ENSDARG00000003872	ENSLOCG00000005943	ENSSFOG00015018299	ENSPKIG00000023041	ENSIPUG00000005395	ENSAMXG00000032168	ENSPNAG00000015630	ENSELUG00000020229	ENSGMOG00000018216	ENSPMGG00000003811	ENSHCOG00000020961	-	ENSMAMG00000011553	ENSATEG00000012814	ENSSDUG00000013690	ENSSLDG00000015244	ENSSMAG00000015291	ENSCSEG00000007518	ENSACIG00000018485	ENSONIG00000003440	ENSNBRG00000000998	ENSHBUG00000022253	ENSPNYG00000019877	ENSACLG00000000106	ENSMZEG00005002596	ENSAPOG00000020958	ENSAOCG00000013089	ENSAPEG00000003331	ENSSPAG00000011218	ENSORLG00000024928	-	ENSORLG00015000818	ENSOMEG00000002574	ENSFHEG00000007885	ENSCVAG00000008688	ENSPFOG00000005342	ENSPLAG00000000606	ENSPMEG00000007194	ENSPREG00000022357	ENSXMAG00000013856	ENSXCOG00000017692	ENSGAFG00000003410	ENSKMAG00000012052	ENSTRUG00000003308	ENSTNIG00000003407	ENSMMOG00000015305	ENSLBEG00000006763	ENSGACG00000014543
Ortholog-488	ENSDARG00000003877	-	-	-	ENSIPUG00000023639	ENSAMXG00000017325	ENSPNAG00000013202	ENSELUG00000018567	ENSGMOG00000007952	-	ENSHCOG00000005072	ENSMALG00000017503	ENSMAMG00000023930	ENSATEG00000005523	ENSSDUG00000011927	ENSSLDG00000022145	ENSSMAG00000000559	-	ENSACIG00000019953	ENSONIG00000018967	ENSNBRG00000005145	ENSHBUG00000013706	ENSPNYG00000007155	ENSACLG00000023183	ENSMZEG00005010710	ENSAPOG00000016060	ENSAOCG00000004301	ENSAPEG00000016492	ENSSPAG00000008091	-	-	-	-	ENSFHEG00000005755	ENSCVAG00000004231	ENSPFOG00000001707	ENSPLAG00000015132	ENSPMEG00000022791	ENSPREG00000009019	ENSXMAG00000001271	ENSXCOG00000000840	ENSGAFG00000021625	ENSKMAG00000021146	ENSTRUG00000006061	ENSTNIG00000014632	ENSMMOG00000021786	ENSLBEG00000012634	ENSGACG00000000980
Ortholog-489	ENSDARG00000003899	-	-	-	ENSIPUG00000010864	ENSAMXG00000038278	ENSPNAG00000020572	ENSELUG00000013562	ENSGMOG00000015691	ENSPMGG00000023711	-	ENSMALG00000021615	ENSMAMG00000001565	ENSATEG00000009750	ENSSDUG00000015323	ENSSLDG00000003636	ENSSMAG00000014084	ENSCSEG00000017103	ENSACIG00000021539	ENSONIG00000014078	ENSNBRG00000022890	ENSHBUG00000000899	ENSPNYG00000004192	ENSACLG00000026835	ENSMZEG00005021952	ENSAPOG00000001884	ENSAOCG00000008654	ENSAPEG00000019399	ENSSPAG00000015406	ENSORLG00000009146	ENSORLG00020013607	ENSORLG00015013389	ENSOMEG00000006774	ENSFHEG00000017412	ENSCVAG00000005540	ENSPFOG00000009855	ENSPLAG00000002524	ENSPMEG00000016655	ENSPREG00000018884	ENSXMAG00000010085	ENSXCOG00000009512	ENSGAFG00000007517	ENSKMAG00000009771	ENSTRUG00000000900	ENSTNIG00000012724	ENSMMOG00000002828	ENSLBEG00000018660	ENSGACG00000003251
Ortholog-490	ENSDARG00000003900	-	ENSSFOG00015019306	-	ENSIPUG00000018775	-	ENSPNAG00000015991	ENSELUG00000018029	ENSGMOG00000020102	ENSPMGG00000005340	ENSHCOG00000004750	ENSMALG00000017209	ENSMAMG00000023940	ENSATEG00000005181	ENSSDUG00000012414	ENSSLDG00000017275	ENSSMAG00000000679	ENSCSEG00000002511	ENSACIG00000020755	ENSONIG00000018985	ENSNBRG00000004714	ENSHBUG00000013164	ENSPNYG00000006664	ENSACLG00000023611	ENSMZEG00005010542	ENSAPOG00000005307	ENSAOCG00000004565	ENSAPEG00000016937	ENSSPAG00000007259	-	-	ENSORLG00015003336	ENSOMEG00000013874	ENSFHEG00000006268	ENSCVAG00000001028	ENSPFOG00000020522	ENSPLAG00000014509	ENSPMEG00000002587	ENSPREG00000009456	-	ENSXCOG00000020014	ENSGAFG00000021664	ENSKMAG00000020681	ENSTRUG00000023503	-	ENSMMOG00000021796	ENSLBEG00000012083	ENSGACG00000000911
Ortholog-491	ENSDARG00000003902	-	ENSSFOG00015001591	ENSPKIG00000009046	-	-	-	ENSELUG00000014902	ENSGMOG00000018806	-	-	ENSMALG00000013745	ENSMAMG00000006723	ENSATEG00000012092	-	ENSSLDG00000019716	ENSSMAG00000019649	ENSCSEG00000002733	-	-	-	-	-	-	-	ENSAPOG00000014664	ENSAOCG00000016209	ENSAPEG00000017605	ENSSPAG00000017143	ENSORLG00000012518	ENSORLG00020019183	ENSORLG00015016643	ENSOMEG00000015300	ENSFHEG00000006825	-	ENSPFOG00000004569	ENSPLAG00000009707	ENSPMEG00000014620	ENSPREG00000019376	ENSXMAG00000013249	ENSXCOG00000004972	ENSGAFG00000002727	ENSKMAG00000009899	ENSTRUG00000012072	ENSTNIG00000017261	ENSMMOG00000010116	ENSLBEG00000003983	ENSGACG00000009620
Ortholog-492	ENSDARG00000003903	ENSLOCG00000008116	ENSSFOG00015024144	ENSPKIG00000010436	ENSIPUG00000006549	ENSAMXG00000037946	ENSPNAG00000012553	ENSELUG00000011692	ENSGMOG00000003874	ENSPMGG00000001674	ENSHCOG00000013840	ENSMALG00000005949	ENSMAMG00000018747	ENSATEG00000020440	ENSSDUG00000015229	ENSSLDG00000017862	ENSSMAG00000016059	ENSCSEG00000010193	-	ENSONIG00000001547	ENSNBRG00000012455	ENSHBUG00000017288	-	ENSACLG00000003132	ENSMZEG00005009372	ENSAPOG00000021211	ENSAOCG00000010404	ENSAPEG00000002859	ENSSPAG00000006752	ENSORLG00000015619	ENSORLG00020016462	ENSORLG00015022661	ENSOMEG00000022593	ENSFHEG00000007643	ENSCVAG00000019632	ENSPFOG00000018224	ENSPLAG00000022688	ENSPMEG00000012316	ENSPREG00000018695	ENSXMAG00000013252	ENSXCOG00000004539	ENSGAFG00000011691	ENSKMAG00000016669	ENSTRUG00000005987	ENSTNIG00000012982	ENSMMOG00000002708	-	ENSGACG00000017775
Ortholog-493	ENSDARG00000003904	ENSLOCG00000010662	-	ENSPKIG00000004078	ENSIPUG00000023547	ENSAMXG00000016490	-	ENSELUG00000021788	ENSGMOG00000017091	-	ENSHCOG00000001255	ENSMALG00000012258	ENSMAMG00000005220	-	-	ENSSLDG00000008911	ENSSMAG00000009380	ENSCSEG00000015408	-	ENSONIG00000014679	ENSNBRG00000007803	ENSHBUG00000010253	ENSPNYG00000006081	ENSACLG00000022159	ENSMZEG00005003434	ENSAPOG00000016616	ENSAOCG00000019706	ENSAPEG00000001901	ENSSPAG00000002298	ENSORLG00000006520	ENSORLG00020014777	ENSORLG00015009996	ENSOMEG00000014380	ENSFHEG00000017806	-	-	ENSPLAG00000004586	ENSPMEG00000012104	-	ENSXMAG00000002742	-	ENSGAFG00000000635	ENSKMAG00000015297	-	ENSTNIG00000018282	ENSMMOG00000001874	-	ENSGACG00000005335
Ortholog-494	ENSDARG00000003910	-	ENSSFOG00015002623	-	ENSIPUG00000014773	ENSAMXG00000002817	ENSPNAG00000013403	ENSELUG00000019446	ENSGMOG00000010188	-	ENSHCOG00000002558	ENSMALG00000012467	ENSMAMG00000016385	ENSATEG00000019637	ENSSDUG00000001478	-	ENSSMAG00000009131	ENSCSEG00000016046	ENSACIG00000007856	ENSONIG00000011173	ENSNBRG00000022621	ENSHBUG00000003514	ENSPNYG00000014209	ENSACLG00000009777	ENSMZEG00005004434	ENSAPOG00000014074	ENSAOCG00000010710	ENSAPEG00000005695	ENSSPAG00000004486	ENSORLG00000005489	ENSORLG00020007005	ENSORLG00015011531	ENSOMEG00000006619	-	ENSCVAG00000007371	ENSPFOG00000009647	ENSPLAG00000015780	ENSPMEG00000023750	ENSPREG00000011827	ENSXMAG00000001692	-	ENSGAFG00000013922	ENSKMAG00000019762	ENSTRUG00000007405	-	ENSMMOG00000013996	ENSLBEG00000024246	ENSGACG00000010389
Ortholog-495	ENSDARG00000003920	-	ENSSFOG00015013596	-	ENSIPUG00000002990	-	-	ENSELUG00000021202	ENSGMOG00000008739	-	-	-	-	-	-	-	-	-	-	-	-	-	-	-	-	-	-	-	-	-	-	-	-	-	-	-	-	-	-	-	-	-	-	-	-	-	-	-
Ortholog-496	ENSDARG00000003925	-	-	-	ENSIPUG00000004402	ENSAMXG00000043873	ENSPNAG00000003059	-	ENSGMOG00000018713	ENSPMGG00000008413	ENSHCOG00000001171	ENSMALG00000010821	-	ENSATEG00000008124	ENSSDUG00000013410	ENSSLDG00000017296	ENSSMAG00000010142	ENSCSEG00000016004	ENSACIG00000023748	ENSONIG00000008247	ENSNBRG00000010132	ENSHBUG00000020725	ENSPNYG00000004418	ENSACLG00000020396	ENSMZEG00005007108	ENSAPOG00000014610	ENSAOCG00000017604	ENSAPEG00000018604	ENSSPAG00000019752	ENSORLG00000028503	ENSORLG00020017968	ENSORLG00015014343	-	ENSFHEG00000021758	ENSCVAG00000023114	ENSPFOG00000010965	ENSPLAG00000000325	ENSPMEG00000004864	ENSPREG00000005652	ENSXMAG00000022103	ENSXCOG00000013195	ENSGAFG00000001769	ENSKMAG00000010731	ENSTRUG00000024884	ENSTNIG00000008925	ENSMMOG00000002436	ENSLBEG00000024270	ENSGACG00000005770
Ortholog-497	ENSDARG00000003927	ENSLOCG00000018346	-	ENSPKIG00000000315	ENSIPUG00000022731	ENSAMXG00000016251	ENSPNAG00000015627	ENSELUG00000010539	ENSGMOG00000008052	ENSPMGG00000021469	ENSHCOG00000007136	ENSMALG00000002799	ENSMAMG00000013088	ENSATEG00000000383	ENSSDUG00000002011	-	ENSSMAG00000017958	ENSCSEG00000001827	ENSACIG00000011340	ENSONIG00000006193	ENSNBRG00000006284	-	ENSPNYG00000006097	ENSACLG00000017478	ENSMZEG00005022466	ENSAPOG00000024091	ENSAOCG00000016844	ENSAPEG00000002735	ENSSPAG00000003582	ENSORLG00000009373	ENSORLG00020011101	ENSORLG00015017161	ENSOMEG00000005885	ENSFHEG00000018303	ENSCVAG00000001756	ENSPFOG00000016391	ENSPLAG00000010899	ENSPMEG00000010933	ENSPREG00000016372	ENSXMAG00000025324	ENSXCOG00000019603	ENSGAFG00000015144	ENSKMAG00000003676	ENSTRUG00000023595	ENSTNIG00000018353	ENSMMOG00000003532	ENSLBEG00000006318	ENSGACG00000012308
Ortholog-498	ENSDARG00000003931	ENSLOCG00000004123	ENSSFOG00015008900	ENSPKIG00000018114	ENSIPUG00000003077	ENSAMXG00000043870	ENSPNAG00000017310	ENSELUG00000015151	-	ENSPMGG00000021411	ENSHCOG00000016143	ENSMALG00000007427	ENSMAMG00000015582	ENSATEG00000011189	ENSSDUG00000013309	ENSSLDG00000016255	-	ENSCSEG00000015053	ENSACIG00000023473	ENSONIG00000019796	ENSNBRG00000014933	-	-	-	-	ENSAPOG00000016834	ENSAOCG00000004280	ENSAPEG00000005779	ENSSPAG00000006884	ENSORLG00000019164	-	-	ENSOMEG00000023514	-	-	-	-	-	-	ENSXMAG00000015266	ENSXCOG00000019853	ENSGAFG00000008869	ENSKMAG00000009618	ENSTRUG00000012921	ENSTNIG00000017538	ENSMMOG00000018363	ENSLBEG00000015839	ENSGACG00000004084
Ortholog-499	ENSDARG00000003934	ENSLOCG00000010217	ENSSFOG00015014298	ENSPKIG00000021060	ENSIPUG00000006048	ENSAMXG00000043221	ENSPNAG00000026621	ENSELUG00000004768	ENSGMOG00000014796	ENSPMGG00000002565	ENSHCOG00000020161	ENSMALG00000002812	ENSMAMG00000016689	ENSATEG00000015278	ENSSDUG00000023786	ENSSLDG00000006558	ENSSMAG00000007514	ENSCSEG00000000798	ENSACIG00000015217	ENSONIG00000007607	-	ENSHBUG00000006067	ENSPNYG00000006300	ENSACLG00000002487	ENSMZEG00005000284	ENSAPOG00000007926	ENSAOCG00000011995	ENSAPEG00000019288	ENSSPAG00000004354	ENSORLG00000030601	ENSORLG00020005971	ENSORLG00015012652	ENSOMEG00000008627	ENSFHEG00000023176	ENSCVAG00000004639	ENSPFOG00000003830	ENSPLAG00000000525	ENSPMEG00000010694	ENSPREG00000003218	ENSXMAG00000013635	ENSXCOG00000009488	ENSGAFG00000012394	ENSKMAG00000012789	ENSTRUG00000019822	ENSTNIG00000007544	ENSMMOG00000002452	ENSLBEG00000019261	ENSGACG00000016289
Ortholog-500	ENSDARG00000003938	ENSLOCG00000006397	ENSSFOG00015005362	ENSPKIG00000008053	ENSIPUG00000004400	ENSAMXG00000008418	ENSPNAG00000008599	ENSELUG00000021071	ENSGMOG00000010382	ENSPMGG00000011589	ENSHCOG00000001401	ENSMALG00000011453	ENSMAMG00000017993	ENSATEG00000022024	ENSSDUG00000011949	ENSSLDG00000011806	ENSSMAG00000005886	ENSCSEG00000013066	ENSACIG00000007277	ENSONIG00000013135	ENSNBRG00000020595	ENSHBUG00000017773	ENSPNYG00000016316	ENSACLG00000006640	ENSMZEG00005007551	ENSAPOG00000011658	ENSAOCG00000023376	ENSAPEG00000008634	ENSSPAG00000009903	ENSORLG00000004856	ENSORLG00020008980	ENSORLG00015013982	ENSOMEG00000004704	ENSFHEG00000003580	ENSCVAG00000019431	ENSPFOG00000003987	ENSPLAG00000004984	ENSPMEG00000020602	ENSPREG00000010174	ENSXMAG00000004102	ENSXCOG00000010068	ENSGAFG00000012916	ENSKMAG00000005605	ENSTRUG00000003616	ENSTNIG00000016199	ENSMMOG00000014292	ENSLBEG00000021604	ENSGACG00000010856
Ortholog-501	ENSDARG00000003940	ENSLOCG00000004287	ENSSFOG00015002269	ENSPKIG00000000553	ENSIPUG00000015477	ENSAMXG00000041551	ENSPNAG00000023571	ENSELUG00000014309	ENSGMOG00000010661	ENSPMGG00000010693	ENSHCOG00000016849	ENSMALG00000012606	ENSMAMG00000007548	ENSATEG00000012947	ENSSDUG00000017357	ENSSLDG00000002984	ENSSMAG00000020161	ENSCSEG00000002560	ENSACIG00000004678	ENSONIG00000003577	ENSNBRG00000000311	ENSHBUG00000023080	ENSPNYG00000019984	ENSACLG00000016917	ENSMZEG00005005177	ENSAPOG00000000899	ENSAOCG00000017991	ENSAPEG00000018973	ENSSPAG00000022261	ENSORLG00000014664	ENSORLG00020012948	ENSORLG00015011432	ENSOMEG00000010019	ENSFHEG00000004349	ENSCVAG00000020659	ENSPFOG00000013651	ENSPLAG00000015930	ENSPMEG00000015180	ENSPREG00000020421	ENSXMAG00000002134	ENSXCOG00000004831	ENSGAFG00000007667	ENSKMAG00000008877	ENSTRUG00000007966	ENSTNIG00000017291	ENSMMOG00000010276	ENSLBEG00000005941	ENSGACG00000009245
Ortholog-502	ENSDARG00000003941	ENSLOCG00000017812	ENSSFOG00015015772	ENSPKIG00000007953	ENSIPUG00000014412	ENSAMXG00000037893	ENSPNAG00000021707	ENSELUG00000015043	-	-	ENSHCOG00000015358	-	-	ENSATEG00000011743	-	-	ENSSMAG00000015226	ENSCSEG00000014750	-	ENSONIG00000014187	ENSNBRG00000023498	ENSHBUG00000018867	ENSPNYG00000002758	-	-	-	-	-	-	-	-	-	ENSOMEG00000008525	-	ENSCVAG00000017878	ENSPFOG00000020722	-	-	ENSPREG00000019960	-	ENSXCOG00000009809	-	ENSKMAG00000008238	ENSTRUG00000008796	ENSTNIG00000004026	-	-	ENSGACG00000002969
Ortholog-503	ENSDARG00000003944	-	-	-	ENSIPUG00000012126	ENSAMXG00000001875	ENSPNAG00000016291	ENSELUG00000024318	-	ENSPMGG00000009337	ENSHCOG00000020963	ENSMALG00000005499	ENSMAMG00000002412	ENSATEG00000020848	ENSSDUG00000009711	ENSSLDG00000014982	ENSSMAG00000008669	ENSCSEG00000011511	ENSACIG00000001444	ENSONIG00000010713	ENSNBRG00000004796	ENSHBUG00000017691	ENSPNYG00000002163	ENSACLG00000011064	ENSMZEG00005007133	ENSAPOG00000015459	ENSAOCG00000018025	ENSAPEG00000003790	ENSSPAG00000002788	ENSORLG00000009022	ENSORLG00020012453	ENSORLG00015008192	ENSOMEG00000006506	ENSFHEG00000016481	ENSCVAG00000008570	ENSPFOG00000006127	ENSPLAG00000009447	ENSPMEG00000015535	ENSPREG00000006104	ENSXMAG00000023028	ENSXCOG00000007468	ENSGAFG00000008319	ENSKMAG00000004444	ENSTRUG00000008581	ENSTNIG00000007813	-	ENSLBEG00000009151	ENSGACG00000016080
[truncated: 18,807 more rows]
