# Supplementary material for: FishDB: an integrated functional genomics database for fishes
Source: BMC Genomics. 2020 Nov 17;21:801. doi: 10.1186/s12864-020-07159-9 (PMC7670658; doi:10.1186/s12864-020-07159-9)
Supplement: Supplementary file 9 — Additional file 9 : Supplementary Data S9. The fish miRNAs in FishDB. [file 12864_2020_7159_MOESM9_ESM.xlsx]

## Sheet: Data S9
Supplementary Data S9. The fish miRNAs in FishDB.
Species	miRNA number
Astatotilapia_burtoni	298
Cyprinus_carpio	134
Danio_rerio	355
Electrophorus_electricus	20
Fugu_rubripes	131
Gadus_morhua	401
Hippoglossus_hippoglossus	39
Ictalurus_punctatus	281
Metriaclima_zebra	256
Neolamprologus_brichardi	251
Oryzias_latipes	168
Oreochromis_niloticus	812
Pundamilia_nyererei	250
Paralichthys_olivaceus	20
Salmo_salar	371
Tetraodon_nigroviridis	132
Acanthochromis_polyacanthus	126
Amphilophus_citrinellus	180
Amphiprion_ocellaris	117
Amphiprion_percula	123
Anabas_testudineus	97
Astatotilapia_calliptera	410
Astyanax_mexicanus	38
Cynoglossus_semilaevis	64
Cyprinodon_variegatus	64
Danio_rerio	435
Esox_lucius	65
Fundulus_heteroclitus	66
Gadus_morhua	414
Gambusia_affinis	63
Gasterosteus_aculeatus	504
Haplochromis_burtoni	393
Hippocampus_comes	47
Ictalurus_punctatus	56
Kryptolebias_marmoratus	78
Labrus_bergylta	97
Lepisosteus_oculatus	257
Mastacembelus_armatus	105
Maylandia_zebra	419
Mola_mola	78
Monopterus_albus	84
Neolamprologus_brichardi	360
Oreochromis_niloticus	396
Oryzias_latipes	230
Oryzias_latipes_hni	138
Oryzias_latipes_hsok	127
Oryzias_melastigma	80
Paramormyrops_kingsleyae	23
Periophthalmus_magnuspinnatus	40
Poecilia_formosa	414
Poecilia_latipinna	75
Poecilia_mexicana	75
Poecilia_reticulata	67
Pundamilia_nyererei	373
Pygocentrus_nattereri	38
Scleropages_formosus	31
Scophthalmus_maximus	82
Seriola_dumerili	125
Seriola_lalandi_dorsalis	262
Stegastes_partitus	135
Takifugu_rubripes	153
Tetraodon_nigroviridis	397
Xiphophorus_couchianus	61
Xiphophorus_maculatus	69
Japanese_flounder	475
snakehead	214
Chinese_perch	263
Chinese_rare_minnow	502
silver_carp	191
bighead_carp	177
Blunt_Snout_Bream	218
grass_carp	623
Swamp_eel	1526
