# Supplementary material for: FishDB: an integrated functional genomics database for fishes
Source: BMC Genomics. 2020 Nov 17;21:801. doi: 10.1186/s12864-020-07159-9 (PMC7670658; doi:10.1186/s12864-020-07159-9)
Supplement: Supplementary file 10 — Additional file 10 : Supplementary Data S10. The UTRs and CDSs of fishes in FishDB. [file 12864_2020_7159_MOESM10_ESM.xlsx]

## Sheet: Data S10
Supplementary Data S10. The UTRs and CDSs of fishes in FishDB.
Species	5’UTR	3’UTR	CDS	Source
Danio rerio	44484	44535	-	UTRDB
Oncorhynchus mykiss	1157	1161	-	UTRDB
Oryzias latipes	32033	32403	-	UTRDB
Salmo salar	3449	3475	-	UTRDB
Takifugu rubripes	26866	27050	-	UTRDB
Aspiorhynchus_laticeps	109452	120669	167523	Transcriptome
Chuanchia_labiosa	131319	145801	196827	Transcriptome
Diptychus_maculatus	137398	150936	202810	Transcriptome
Euchiloglanis_kishinouyei	176722	194912	254597	Transcriptome
Gymnocypris_chui	115009	128121	174158	Transcriptome
Gymnocypris_chui_longimandibularis	127705	143715	196643	Transcriptome
Gymnocypris_dobula	128330	143145	195618	Transcriptome
Gymnocypris_eckloni_chilienensis	125680	138855	186505	Transcriptome
Gymnocypris_eckloni_eckloni	131480	145760	195204	Transcriptome
gymnocypris_potanini_ptanini	136284	148795	197859	Transcriptome
Gymnocypris_scleracanthus	133532	148455	197348	Transcriptome
Gymnocypris_waddelli	124501	141334	202038	Transcriptome
Gymnodiptychus_dybowskii	125309	137103	181683	Transcriptome
Gymnodiptychus_integrigymnatus	85535	100048	145853	Transcriptome
Gymnodiptychus_pachycheilus	144419	156318	208141	Transcriptome
Gymoncypris_przewalskii	133942	149775	205013	Transcriptome
Oxygymnocypris_stewartii	127920	146620	214314	Transcriptome
Percocypris_pingi	110048	126506	179699	Transcriptome
Platypharodon_extremus	111579	123654	168039	Transcriptome
Ptychobarbus_chungtienensis	108125	128877	184908	Transcriptome
Ptychobarbus_conirotris	126458	149226	218098	Transcriptome
Ptychobarbus_dipogon	118462	134874	183489	Transcriptome
Ptychobarbus_kaznakovi	112200	128092	178324	Transcriptome
Schizopygopsis_chengi	123102	135988	183997	Transcriptome
Schizopygopsis_kialingensis	136557	159489	228334	Transcriptome
Schizopygopsis_malacanthus	134034	149714	204349	Transcriptome
Schizopygopsis_microcephalus	131712	150010	211619	Transcriptome
Schizopygopsis_pylzovi	91383	109652	153672	Transcriptome
Schizopygopsis_stoliczkae	123629	139336	193332	Transcriptome
Schizopygopsis_thermalis	125003	139114	187744	Transcriptome
Schizopygopsis_younghusbandi_himalayensis	120602	135617	186898	Transcriptome
Schizopygopsis_younghusbandi_younghusbandi	123411	138422	192931	Transcriptome
Schizothorax_argentatus	119081	131533	178926	Transcriptome
Schizothorax_cryptolepis	132640	145492	195248	Transcriptome
Schizothorax_davidi	115078	127424	172032	Transcriptome
Schizothorax_dolichonema	128917	142496	195143	Transcriptome
Schizothorax_grahami	96443	108703	151062	Transcriptome
Schizothorax_intermedius	115453	127564	172361	Transcriptome
Schizothorax_kozlovi	85674	98442	140561	Transcriptome
Schizothorax_labiata	135277	150678	208115	Transcriptome
Schizothorax_lantsangensis	138595	157542	224721	Transcriptome
Schizothorax_lissolabiatus	120955	136376	194376	Transcriptome
Schizothorax_macropogon	116036	129212	178416	Transcriptome
Schizothorax_meridionalis	78742	91633	131647	Transcriptome
Schizothorax_nukiangensis	93378	106023	154412	Transcriptome
Schizothorax_oconnori	114367	125076	170148	Transcriptome
Schizothorax_plagiostomus	125129	139927	196178	Transcriptome
Schizothorax_prenanti	95003	106721	147740	Transcriptome
Schizothorax_pseudaksaiensis	120839	132302	179312	Transcriptome
Schizothorax_sinesis	144826	159422	216055	Transcriptome
Schizothorax_waltoni	125178	138685	189345	Transcriptome
Schizothorax_wangchiachii	135801	148991	199837	Transcriptome
Schizothorax_yunnanensis_paoshanensis	86790	99620	142789	Transcriptome
Misgurnus anguillicaudatus	4542	9087	10969	Transcriptome
Sparus aurata	50	60	72	Transcriptome
Solea solea	4237	7420	11243	Transcriptome
Channa striata	8762	14301	31128	Transcriptome
Anguilla japonica	5599	9905	18012	Transcriptome
Ameiurus nebulosus	9052	14525	33052	Transcriptome
Sinocyclocheilus anophthalmus	19934	30719	96051	Transcriptome
Sinocyclocheilus angustiporus	25982	40941	131026	Transcriptome
Nothobranchius furzeri	109277	131234	180583	Transcriptome
Oreochromis niloticus	16147	21076	38933	Transcriptome
Anoplopoma fimbria	38860	46524	69049	Transcriptome
Tripterygion delaisi	40805	60068	108278	Transcriptome
Fundulus heteroclitus	4829	8003	11520	Transcriptome
Platichthys stellatus	14889	19158	35027	Transcriptome
Lates calcarifer	989	4250	8296	Transcriptome
Porichthys notatus	5151	12468	19990	Transcriptome
Lates calcarifer	12170	20793	41108	Transcriptome
Oncorhynchus mykiss	11496	17545	25872	Transcriptome
Platichthys stellatus	47397	52420	72596	Transcriptome
Lates calcarifer	101944	125746	211520	Transcriptome
Morone americana	27	51	110	Transcriptome
Miichthys miiuy	14759	21207	39304	Transcriptome
Esox lucius	37719	42214	61344	Transcriptome
Kaupichthys hyoproroides	10353	17731	31150	Transcriptome
Neolamprologus brichardi	380	737	2502	Transcriptome
Neolamprologus brichardi	741	1266	3126	Transcriptome
Neolamprologus brichardi	6187	8795	16921	Transcriptome
Neolamprologus brichardi	3692	6077	15113	Transcriptome
Morone chrysops	115128	125454	177069	Transcriptome
Morone saxatilis	117090	126792	180029	Transcriptome
Gambusia affinis	13	20	28	Transcriptome
Neolamprologus brichardi	5464	8550	19098	Transcriptome
Neolamprologus brichardi	9020	12659	25871	Transcriptome
Kaupichthys hyoproroides	8251	12987	23948	Transcriptome
Maylandia zebra	34305	37351	55850	Transcriptome
Oreochromis niloticus	40293	46777	66084	Transcriptome
Maylandia zebra	37418	42526	66787	Transcriptome
Oreochromis niloticus	51379	58482	84836	Transcriptome
Ictalurus punctatus	1	1	1	Transcriptome
Haplochromis burtoni	70988	77201	114057	Transcriptome
Oreochromis niloticus	82009	86827	123816	Transcriptome
Oreochromis niloticus	83011	89057	128407	Transcriptome
Haplochromis burtoni	74309	81314	115675	Transcriptome
Haplochromis burtoni	49975	54275	76882	Transcriptome
Maylandia zebra	75521	82150	117877	Transcriptome
Oreochromis niloticus	89681	87519	128511	Transcriptome
Oreochromis niloticus	63929	69683	108163	Transcriptome
Neolamprologus brichardi	53948	66116	105605	Transcriptome
Oreochromis niloticus	87956	94481	134972	Transcriptome
Oreochromis niloticus	30167	38450	53887	Transcriptome
Oreochromis niloticus	88578	93595	134461	Transcriptome
Maylandia zebra	42369	47973	72795	Transcriptome
Haplochromis burtoni	96861	108937	154768	Transcriptome
Haplochromis burtoni	71298	81913	119863	Transcriptome
Micropterus floridanus	67289	77655	107191	Transcriptome
Micropterus salmoides	52711	60974	86458	Transcriptome
Oryzias melastigma	17897	22837	39557	Transcriptome
Oryzias melastigma	25157	30550	49692	Transcriptome
Oryzias melastigma	34639	41655	63162	Transcriptome
Oryzias melastigma	61194	70486	104198	Transcriptome
Oryzias melastigma	77420	87744	129319	Transcriptome
Oryzias melastigma	44316	51084	75434	Transcriptome
Oryzias melastigma	122689	131244	190143	Transcriptome
Oryzias melastigma	163567	176505	249438	Transcriptome
Oryzias melastigma	83704	95272	139490	Transcriptome
Micropterus salmoides salmoides	92210	110861	168482	Transcriptome
Oryzias melastigma	130984	144511	204045	Transcriptome
Pampus argenteus	31304	35888	51328	Transcriptome
Salmo salar	15431	21416	26659	Transcriptome
Salmo salar	6134	8793	11114	Transcriptome
Salmo salar	8592	12178	14790	Transcriptome
Salmo salar	2022	3947	5111	Transcriptome
Ctenopharyngodon idella	27396	30705	42507	Transcriptome
Apteronotus leptorhynchus	157249	201283	267472	Transcriptome
Salmo salar	68661	75958	110815	Transcriptome
Oncorhynchus mykiss	156225	172797	247349	Transcriptome
Anguilla anguilla	4060	7679	12687	Transcriptome
Trematomus bernacchii	57361	64366	90757	Transcriptome
Porichthys notatus	88286	100048	138256	Transcriptome
Poeciliopsis prolifica	53454	68098	97595	Transcriptome
Carassius auratus	8613	10046	13782	Transcriptome
Lateolabrax maculatus	42514	52954	74716	Transcriptome
Fundulus heteroclitus	153962	159984	236817	Transcriptome
Epinephelus fuscoguttatus	50289	54130	72240	Transcriptome
Acanthogobius hasta	23617	29834	50105	Transcriptome
Pimephales promelas	54386	59323	78113	Transcriptome
Amphiprion bicinctus	128298	145647	199510	Transcriptome
Sebastes caurinus	58907	73055	103812	Transcriptome
Austrofundulus limnaeus	10891	20748	48831	Transcriptome
Austrofundulus limnaeus	5604	11737	26315	Transcriptome
Oryzias melastigma	34361	33597	113236	Transcriptome
Austrofundulus limnaeus	21287	35033	66393	Transcriptome
Austrofundulus limnaeus	8446	18010	42658	Transcriptome
Austrofundulus limnaeus	9438	19121	39236	Transcriptome
Austrofundulus limnaeus	19475	32481	66282	Transcriptome
Austrofundulus limnaeus	34355	51700	94992	Transcriptome
Austrofundulus limnaeus	37219	54636	105196	Transcriptome
Austrofundulus limnaeus	12386	23381	47876	Transcriptome
Austrofundulus limnaeus	44112	69088	144380	Transcriptome
Austrofundulus limnaeus	16546	29397	61048	Transcriptome
Austrofundulus limnaeus	26717	43438	86897	Transcriptome
Austrofundulus limnaeus	26887	34691	65549	Transcriptome
Austrofundulus limnaeus	40799	59777	111106	Transcriptome
Austrofundulus limnaeus	44677	66462	130474	Transcriptome
Austrofundulus limnaeus	37084	47349	93978	Transcriptome
Austrofundulus limnaeus	86930	109131	186800	Transcriptome
Austrofundulus limnaeus	90641	114063	183487	Transcriptome
Austrofundulus limnaeus	102259	125652	195018	Transcriptome
Austrofundulus limnaeus	71874	92425	146285	Transcriptome
Austrofundulus limnaeus	70662	88378	142854	Transcriptome
Austrofundulus limnaeus	81275	103453	160403	Transcriptome
Austrofundulus limnaeus	67611	81739	126029	Transcriptome
Austrofundulus limnaeus	64842	82661	140658	Transcriptome
Austrofundulus limnaeus	74624	92770	148763	Transcriptome
Austrofundulus limnaeus	60510	77011	121019	Transcriptome
Austrofundulus limnaeus	106310	129667	193500	Transcriptome
Austrofundulus limnaeus	105989	129419	192999	Transcriptome
Oncorhynchus mykiss	5681	11381	27276	Transcriptome
Oncorhynchus kisutch	39608	46093	77777	Transcriptome
Danio rerio	31375	35537	46756	Transcriptome
Danio rerio	28676	36112	48103	Transcriptome
Clarias magur	4142	6758	14136	Transcriptome
Clarias magur	6386	11071	22140	Transcriptome
Micropterus dolomieu	20319	32703	63753	Transcriptome
Chanos chanos	3602	5750	11696	Transcriptome
Clarias magur	7450	13008	23830	Transcriptome
Labeo catla	21618	28152	45454	Transcriptome
Rutilus rutilus	48702	60710	98833	Transcriptome
Catostomus commersonii	29244	41413	87452	Transcriptome
Coregonus maraena	5306	9639	12001	Transcriptome
Opsanus beta	7382	9403	16489	Transcriptome
Opsanus beta	6806	9390	15994	Transcriptome
Opsanus beta	10629	14417	25533	Transcriptome
Opsanus beta	12668	16209	29079	Transcriptome
Schizothorax prenanti	7925	7858	31267	Transcriptome
Gymnocypris przewalskii przewalskii	45375	52796	78880	Transcriptome
Channa argus	153349	165576	224093	Transcriptome
Salmo salar	247835	270591	389138	Transcriptome
Salmo salar	129607	138916	211542	Transcriptome
Ictalurus punctatus	152106	168516	226358	Transcriptome
Salvelinus alpinus	78546	84604	119439	Transcriptome
Channa punctata	91642	106809	137692	Transcriptome
Channa punctata	125986	140740	189304	Transcriptome
Channa punctata	107450	120146	157853	Transcriptome
Ictalurus punctatus	24247	27230	38010	Transcriptome
Nematolebias whitei	24345	33916	72592	Transcriptome
Channa punctata	109802	123179	162201	Transcriptome
Channa argus	173780	192064	280402	Transcriptome
Kryptolebias marmoratus	18590	18086	57256	Transcriptome
Larimichthys polyactis	18851	26604	50634	Transcriptome
Pterygoplichthys anisitsi	24617	29715	42304	Transcriptome
Acipenser sinensis	21019	26585	41705	Transcriptome
Alosa alosa	80733	86576	117483	Transcriptome
Lateolabrax japonicus	30241	34971	52126	Transcriptome
Amia calva	52081	57696	78066	Transcriptome
Acipenser oxyrinchus	72950	77666	109870	Transcriptome
Ctenopharyngodon idella	31480	37038	59767	Transcriptome
Trichomycterus areolatus	49586	58333	83807	Transcriptome
Trachinotus blochii	46789	54245	79997	Transcriptome
Basilichthys microlepidotus	11548	18262	28982	Transcriptome
Salaria pavo	124833	152878	223157	Transcriptome
Menidia menidia	33024	36382	51526	Transcriptome
Lutjanus erythropterus	20005	25745	48003	Transcriptome
Alosa pseudoharengus	56367	81379	144942	Transcriptome
Anguilla japonica	42473	52141	82313	Transcriptome
Anguilla japonica	44067	54444	82621	Transcriptome
Labrus bergylta	11891	18057	25715	Transcriptome
Lateolabrax maculatus	60178	73695	105698	Transcriptome
Labrus bergylta	47775	53659	70406	Transcriptome
Osteoglossum bicirrhosum	94746	103157	143859	Transcriptome
Coregonus clupeaformis	77731	85433	113043	Transcriptome
Melanotaenia splendida tatei	67552	77270	107681	Transcriptome
Poecilia reticulata	6385	11071	15845	Transcriptome
Poecilia reticulata	7601	13479	19683	Transcriptome
Poecilia reticulata	8200	13593	20136	Transcriptome
Poecilia reticulata	7738	13204	19138	Transcriptome
Anguilla anguilla	87413	98094	137689	Transcriptome
Apteronotus albifrons	69861	75124	99024	Transcriptome
Astyanax mexicanus	62449	67936	88434	Transcriptome
Astyanax mexicanus	59203	65008	84100	Transcriptome
Coregonus lavaretus	87245	94703	127695	Transcriptome
Gnathonemus petersii	85750	93160	125355	Transcriptome
Danio rerio	56828	63453	80417	Transcriptome
Lepisosteus oculatus	64586	72385	98828	Transcriptome
Oncorhynchus mykiss	85641	94570	126285	Transcriptome
Oryzias latipes	64064	70615	93655	Transcriptome
Pantodon buchholzi	66772	74277	102822	Transcriptome
Perca fluviatilis	62866	69322	91694	Transcriptome
Plecoglossus altivelis	76588	82759	113461	Transcriptome
Salmo trutta	95597	103118	139031	Transcriptome
Salvelinus fontinalis	84210	91928	124401	Transcriptome
Umbra pygmaea	62355	66431	87648	Transcriptome
Gadus morhua	67751	77768	109021	Transcriptome
Thymallus thymallus	79897	87070	115812	Transcriptome
Aldrovandia affinis	18778	26628	55261	Transcriptome
Dicentrarchus labrax	15038	19620	34770	Transcriptome
Dicentrarchus labrax	8803	12634	21869	Transcriptome
Tenualosa ilisha	6975	11544	15228	Transcriptome
Maccullochella peelii	111609	126004	176348	Transcriptome
Chionodraco hamatus	46925	58291	89061	Transcriptome
Nibea albiflora	66092	81678	128555	Transcriptome
Coilia nasus	45064	54413	90882	Transcriptome
Lepomis macrochirus	11195	16020	30529	Transcriptome
Lepomis microlophus	87347	95452	131843	Transcriptome
Syngnathus scovelli	66954	75973	101923	Transcriptome
Oncorhynchus gorbuscha	40281	49518	79456	Transcriptome
Mugilogobius chulae	16295	21102	33681	Transcriptome
Thymallus thymallus	263658	283840	400352	Transcriptome
Argyrosomus regius	43501	50506	72402	Transcriptome
Cyprinus carpio	45822	58623	93813	Transcriptome
Cynoglossus semilaevis	207	239	295	Transcriptome
Lachnolaimus maximus	166301	198511	257724	Transcriptome
Boreogadus saida	2696	6476	12913	Transcriptome
Tinca tinca	130138	142751	196472	Transcriptome
Coregonus lavaretus	44186	49765	70788	Transcriptome
Salvelinus alpinus	43188	49490	69260	Transcriptome
Salmo salar	49950	55042	78177	Transcriptome
Salmo trutta	46877	52872	74751	Transcriptome
Oncorhynchus mykiss	436	939	1676	Transcriptome
Porichthys notatus	73598	80495	119543	Transcriptome
Scomber colias	40704	53988	85512	Transcriptome
Oncorhynchus tshawytscha	226077	265327	466324	Transcriptome
Gymnodraco acuticeps	81679	83615	133806	Transcriptome
Anguilla anguilla	59024	68546	94952	Transcriptome
Eigenmannia virescens	127162	140189	195132	Transcriptome
Ictalurus punctatus	107683	119361	158020	Transcriptome
Apteronotus albifrons	108142	117955	165878	Transcriptome
Apteronotus leptorhynchus	148005	169674	241622	Transcriptome
Parapteronotus hasemani	128311	143983	206006	Transcriptome
Colossoma macropomum	117990	134159	185852	Transcriptome
Cobitis taenia	9109	14031	18298	Transcriptome
Perca fluviatilis	74101	80206	118599	Transcriptome
Acipenser sturio	82167	92960	125521	Transcriptome
Sardina pilchardus	147383	170979	259364	Transcriptome
Misgurnus anguillicaudatus	67517	76789	113257	Transcriptome
Micropterus salmoides	75126	80914	106311	Transcriptome
Acipenser oxyrinchus	11100	17726	31962	Transcriptome
Acipenser gueldenstaedtii	62115	82082	148332	Transcriptome
Trematomus bernacchii	5221	9151	23734	Transcriptome
Trematomus bernacchii	32246	39307	65148	Transcriptome
Acipenser oxyrinchus	77238	92247	142574	Transcriptome
Acipenser oxyrinchus	257	2026	21241	Transcriptome
Anguilla anguilla	76212	100287	160175	Transcriptome
Larimichthys crocea	347038	455832	530987	Transcriptome
Haemulon carbonarium	7180	11379	26858	Transcriptome
Haemulon macrostomum	5665	9172	18724	Transcriptome
Haemulon flavolineatum	5967	9777	21789	Transcriptome
Silurus asotus	56578	73013	112157	Transcriptome
Pampus argenteus	32696	37209	51791	Transcriptome
Pseudopleuronectes americanus	32286	37865	53814	Transcriptome
Konosirus punctatus	21435	28406	52577	Transcriptome
Micropterus salmoides	36213	38970	51629	Transcriptome
Chelon auratus	100501	120886	176442	Transcriptome
Epinephelus coioides	65719	84136	136405	Transcriptome
Lates calcarifer	106796	117909	161677	Transcriptome
Dissostichus eleginoides	48319	54012	82552	Transcriptome
Schizothorax prenanti	33156	37843	54282	Transcriptome
Osmerus mordax	41311	57549	89308	Transcriptome
Lepidonotothen nudifrons	61315	69681	94982	Transcriptome
Iconisemion striatum	29325	31334	40828	Transcriptome
Iconisemion striatum	21087	23173	30396	Transcriptome
Nothobranchius furzeri	40216	41778	53981	Transcriptome
Nothobranchius kadleci	29921	32449	42430	Transcriptome
Nothobranchius kadleci	20431	22817	30591	Transcriptome
Nothobranchius korthausae	29667	32080	42074	Transcriptome
Nothobranchius korthausae	19852	22434	29748	Transcriptome
Nothobranchius kuhntae	31316	34125	44115	Transcriptome
Nothobranchius kuhntae	20381	23196	30354	Transcriptome
Nothobranchius pienaari	28833	31767	41078	Transcriptome
Nothobranchius pienaari	18110	21262	27712	Transcriptome
Nothobranchius rachovii	30969	33454	43684	Transcriptome
Nothobranchius rachovii	20483	23095	30683	Transcriptome
Nothobranchius furzeri	28169	29735	38929	Transcriptome
Hucho taimen	51847	64203	112879	Transcriptome
Sardina pilchardus	11979	17155	34064	Transcriptome
Sardina pilchardus	12681	17983	35197	Transcriptome
Sardina pilchardus	11472	17006	32641	Transcriptome
Sardina pilchardus	10455	16812	33963	Transcriptome
Sardina pilchardus	15920	23323	43672	Transcriptome
Sardina pilchardus	14779	21006	40223	Transcriptome
Sardina pilchardus	6922	13094	28928	Transcriptome
Sardina pilchardus	9952	16577	35773	Transcriptome
Sardina pilchardus	20869	27653	55166	Transcriptome
Sardina pilchardus	13741	19587	39925	Transcriptome
Sardina pilchardus	9162	14157	29275	Transcriptome
Sardina pilchardus	13658	17581	33113	Transcriptome
Oncorhynchus masou masou	1148	2139	7786	Transcriptome
Seriola quinqueradiata	12230	17263	20253	Transcriptome
Seriola dumerili	50202	54521	75029	Transcriptome
Rhinogobius flumineus	9331	13962	30399	Transcriptome
Acanthochromis polyacanthus	24211	17628	34949	Ensembl
Amphilophus citrinellus	1	1	31765	Ensembl
Amphiprion ocellaris	22512	16384	32450	Ensembl
Amphiprion percula	23428	17132	34985	Ensembl
Anabas testudineus	23309	16794	36619	Ensembl
Astatotilapia calliptera	26442	16894	41597	Ensembl
Astyanax mexicanus	24923	17049	40688	Ensembl
Cynoglossus semilaevis	20217	15298	33996	Ensembl
Cyprinodon variegatus	23816	17816	32924	Ensembl
Danio rerio	48517	34594	52089	Ensembl
Esox lucius	33111	22516	43143	Ensembl
Fundulus heteroclitus	25582	18380	35197	Ensembl
Gadus morhua	0	0	22100	Ensembl
Gambusia affinis	25649	17919	32756	Ensembl
Gasterosteus aculeatus	17257	10446	27576	Ensembl
Haplochromis burtoni	26603	18615	35619	Ensembl
Hippocampus comes	15121	11115	28435	Ensembl
Ictalurus punctatus	28345	18832	37550	Ensembl
Kryptolebias marmoratus	23638	16903	30189	Ensembl
Labrus bergylta	21494	15325	38878	Ensembl
Lepisosteus oculatus	17547	12112	22483	Ensembl
Mastacembelus armatus	24857	17847	36163	Ensembl
Maylandia zebra	24924	17587	38246	Ensembl
Mola mola	0	0	29015	Ensembl
Monopterus albus	17340	12861	33002	Ensembl
Neolamprologus brichardi	8337	6366	32146	Ensembl
Oreochromis niloticus	16550	10807	26763	Ensembl
Oryzias latipes	26155	18919	37468	Ensembl
Oryzias latipes hni	27235	20281	35451	Ensembl
Oryzias latipes hsok	27474	21004	36044	Ensembl
Oryzias melastigma	27987	20733	36345	Ensembl
Paramormyrops kingsleyae	30412	21342	42077	Ensembl
Periophthalmus magnuspinnatus	0	0	30071	Ensembl
Poecilia formosa	27000	21103	30898	Ensembl
Poecilia latipinna	16953	12354	31774	Ensembl
Poecilia mexicana	25882	18280	34964	Ensembl
Poecilia reticulata	10049	7534	34347	Ensembl
Pundamilia nyererei	14335	10216	32153	Ensembl
Pygocentrus nattereri	26528	18503	37995	Ensembl
Scleropages formosus	27542	19273	38056	Ensembl
Scophthalmus maximus	28043	19824	35096	Ensembl
Seriola dumerili	22434	16052	33187	Ensembl
Seriola lalandi dorsalis	19226	13096	33582	Ensembl
Stegastes partitus	17075	12532	31466	Ensembl
Takifugu rubripes	17349	12395	28679	Ensembl
Tetraodon nigroviridis	4364	4100	23118	Ensembl
Xiphophorus couchianus	0	0	28029	Ensembl
Xiphophorus maculatus	27872	18825	36613	Ensembl
